# Supplementary material for: ﻿A review of the genus Pempheris (Teleostei, Pempheridae) found in Japan and Taiwan
Source: Zookeys. 2024 Dec 9;1220:123–63. doi: 10.3897/zookeys.1220.126762 (PMC11650195; doi:10.3897/zookeys.1220.126762)
Supplement: XML Treatment for Pempheris [file zookeys.1220.126762-treatment1.xml]

<!DOCTYPE tp:taxon-treatment
  PUBLIC "-//TaxonX//DTD Taxonomic Treatment Publishing DTD v0 20100105//EN" "tax-treatment-NSO.dtd">
<tp:taxon-treatment xmlns:tp="http://www.plazi.org/taxpub"><tp:treatment-meta><kwd-group><label>Taxon classification</label><kwd>
              <named-content content-type="kingdom">Animalia</named-content>
            </kwd><kwd>
              <named-content content-type="order">Perciformes</named-content>
            </kwd><kwd>
              <named-content content-type="family">Pempheridae</named-content>
            </kwd></kwd-group><mixed-citation publication-type="journal"><person-group><name><surname>Koeda</surname><given-names>Keita</given-names></name><name><surname>Bessho-Uehara</surname><given-names>Manabu</given-names></name></person-group><article-title>﻿A review of the genus <italic><tp:taxon-name><tp:taxon-name-part taxon-name-part-type="genus" reg="Pempheris">Pempheris</tp:taxon-name-part></tp:taxon-name></italic> (<tp:taxon-name><tp:taxon-name-part taxon-name-part-type="subclass">Teleostei</tp:taxon-name-part></tp:taxon-name>, <tp:taxon-name><tp:taxon-name-part taxon-name-part-type="family">Pempheridae</tp:taxon-name-part></tp:taxon-name>) found in Japan and Taiwan</article-title><source>Zookeys</source><day>09</day><month>12</month><year>2024</year><volume>1220</volume><fpage>123</fpage><lpage>163</lpage><pub-id pub-id-type="doi">10.3897/zookeys.1220.126762</pub-id></mixed-citation></tp:treatment-meta><tp:nomenclature><label>﻿Genus</label><tp:taxon-name>
            <object-id xmlns:xlink="http://www.w3.org/1999/xlink" content-type="arpha" xlink:type="simple">C01F69A9-ECF7-5803-9B27-B7544A769688</object-id>
            <tp:taxon-name-part taxon-name-part-type="genus" reg="Pempheris">Pempheris</tp:taxon-name-part>
          </tp:taxon-name><tp:taxon-authority>Cuvier, 1829</tp:taxon-authority><tp:nomenclature-citation-list><tp:nomenclature-citation><tp:taxon-name>
                <tp:taxon-name-part taxon-name-part-type="genus" reg="Pempheris">Pempheris</tp:taxon-name-part>
              </tp:taxon-name><comment>Cuvier, 1829: 195 [type species: <tp:taxon-name><tp:taxon-name-part taxon-name-part-type="genus" reg="Pempheris">Pempheris</tp:taxon-name-part><tp:taxon-name-part taxon-name-part-type="species" reg="touea">touea</tp:taxon-name-part></tp:taxon-name> = <tp:taxon-name><tp:taxon-name-part taxon-name-part-type="genus" reg="Kurtus">Kurtus</tp:taxon-name-part><tp:taxon-name-part taxon-name-part-type="species" reg="argenteus">argenteus</tp:taxon-name-part></tp:taxon-name> Bloch &amp; Schneider, 1801 = <tp:taxon-name><tp:taxon-name-part taxon-name-part-type="genus" reg="Sparus">Sparus</tp:taxon-name-part><tp:taxon-name-part taxon-name-part-type="uncertainty-rank">?</tp:taxon-name-part><tp:taxon-name-part taxon-name-part-type="species" reg="compressus">compressus</tp:taxon-name-part></tp:taxon-name> (Shaw, 1790): junior synonym of <tp:taxon-name><tp:taxon-name-part taxon-name-part-type="genus" reg="Pempheris">Pempheris</tp:taxon-name-part><tp:taxon-name-part taxon-name-part-type="species" reg="compressa">compressa</tp:taxon-name-part></tp:taxon-name> (Shaw, 1790)].</comment></tp:nomenclature-citation><tp:nomenclature-citation><tp:taxon-name>
                <tp:taxon-name-part taxon-name-part-type="genus" reg="Priacanthopsis">Priacanthopsis</tp:taxon-name-part>
              </tp:taxon-name><comment>Fowler, 1906: 122 (type species: <tp:taxon-name><tp:taxon-name-part taxon-name-part-type="genus" reg="Pempheris">Pempheris</tp:taxon-name-part><tp:taxon-name-part taxon-name-part-type="species" reg="mulleri">mulleri</tp:taxon-name-part></tp:taxon-name>: junior synonym of <tp:taxon-name><tp:taxon-name-part taxon-name-part-type="genus" reg="Pempheris">Pempheris</tp:taxon-name-part><tp:taxon-name-part taxon-name-part-type="species" reg="schomburgki">schomburgki</tp:taxon-name-part></tp:taxon-name> Müller &amp; Troschel, 1848)].</comment></tp:nomenclature-citation><tp:nomenclature-citation><tp:taxon-name>
                <tp:taxon-name-part taxon-name-part-type="genus" reg="Catalufa">Catalufa</tp:taxon-name-part>
              </tp:taxon-name><comment>Snyder, 1911: 528 (type species: <tp:taxon-name><tp:taxon-name-part taxon-name-part-type="genus" reg="Catalufa">Catalufa</tp:taxon-name-part><tp:taxon-name-part taxon-name-part-type="species" reg="umbra">umbra</tp:taxon-name-part></tp:taxon-name>: junior synonym of <tp:taxon-name><tp:taxon-name-part taxon-name-part-type="genus" reg="Pempheris">Pempheris</tp:taxon-name-part><tp:taxon-name-part taxon-name-part-type="species" reg="japonica">japonica</tp:taxon-name-part></tp:taxon-name> Döderlein, 1883).</comment></tp:nomenclature-citation><tp:nomenclature-citation><tp:taxon-name>
                <tp:taxon-name-part taxon-name-part-type="genus" reg="Liopempheris">Liopempheris</tp:taxon-name-part>
              </tp:taxon-name><comment>Ogilby, 1913: 61 (type species: <tp:taxon-name><tp:taxon-name-part taxon-name-part-type="genus" reg="Pempheris">Pempheris</tp:taxon-name-part><tp:taxon-name-part taxon-name-part-type="species" reg="multiradiatus">multiradiatus</tp:taxon-name-part></tp:taxon-name> Klunzinger, 1879).</comment></tp:nomenclature-citation></tp:nomenclature-citation-list></tp:nomenclature><tp:treatment-sec sec-type="description" id="SECID0EWEAE"><title>Description.</title><p>Body shape oval, strongly compressed laterally; body deep, deepest at or near origin of dorsal fin; dorsal outline of head nearly straight or generally curved from snout to origin of dorsal fin; ventral outline of body generally curved to origin of pelvic fin; body depth rapidly decreases at posterior half of body; depth of caudal peduncle &lt; 1/4 of maximum body depth.</p><p>Eye large; snout very short; interorbital space slightly convex or flat; two nostrils located just anterior to anterior margin of eye. Mouth large, strongly oblique; lower jaw slightly project beyond upper jaw; villiform teeth on jaws; tip of tongue free from floor of mouth. Lips thin. Gill opening large; outer margin of opercle and preopercle smooth. Gill membranes on left and right sides separate, free from isthmus. Gill rakers long, 6–13 (upper)+17–28 (lower) on first gill arch.</p><p>Body and head almost fully covered by strongly or weakly ctenoid scales except for lips and anterior to eye; ~ 1/3 of basal part of anal fin covered with small scales. Lateral line starts from uppermost position of opercle, generally follows dorsal outer margin, through middle of caudal peduncle, and extending to middle of posterior end of caudal fin. Anus slit-like, located just anterior to anal fin. Light organ present in some species (absent in species distributed in the Northern Hemisphere).</p><p>Vertebral counts 10+15 (abdominal + caudal), very rarely 10+16; predorsal interneurals 3; 4<sup>th</sup> interneural supporting 1<sup>st</sup> dorsal-fin spine, inserted between 2<sup>nd</sup> and 3<sup>rd</sup> vertebrae; last interneural with last dorsal ray inserted between neural spines of 11<sup>th</sup> and 12<sup>th</sup> vertebrae, or 12<sup>th</sup> and 13<sup>th</sup>. First interhaemal supporting 1<sup>st</sup> and 2<sup>nd</sup> anal-fin spine, inserted in front of haemal spine of 11<sup>th</sup> vertebra, and pointing to posterior end of dorsal fin.</p><p>Dorsal fin single, triangular; its base short, shorter than longest ray; 5–7 spines, last longest; 8–13 soft rays, 1<sup>st</sup> or 2<sup>nd</sup> longest, rapidly shorter posteriorly. Anal fin low, its base very long, length longer than body depth; three spines, last longest; 24–49 soft rays, 1<sup>st</sup> longest, gradually shorter posteriorly. Pectoral fin pointed posterodorsally; 15–20 rays, uppermost two rays unbranched, 3<sup>rd</sup> or 4<sup>th</sup> ray longest, shorter in lower; pectoral-fin length longer than length of longest dorsal-fin ray. Pelvic fin small, with one spine and five soft rays, 1<sup>st</sup> longest; last ray not connected to body with membrane. Caudal fin triangular, weakly forked.</p><p>Body color uniformly silver, copper, or golden without distinct patterns except for <italic><tp:taxon-name><tp:taxon-name-part taxon-name-part-type="genus" reg="Pempheris">Pempheris</tp:taxon-name-part><tp:taxon-name-part taxon-name-part-type="species" reg="ornata">ornata</tp:taxon-name-part></tp:taxon-name></italic> Mooi &amp; Jubb, 1996 (not in the Northern Hemisphere) which has longitudinal golden stripes on body laterally.</p></tp:treatment-sec><tp:treatment-sec sec-type="distribution" id="SECID0EQGAE"><title>Distribution.</title><p>Indo-Pacific Ocean: north to southern Japan, east to Easter Island (not including Hawaii Islands), south to Tasmania, west to South Africa, and the Red Sea (some species migrated from the Red Sea to the eastern part of Mediterranean); western Atlantic Ocean: north to Florida; south to Brazil (<xref ref-type="bibr" rid="B85">Mouneimne 1979</xref>; <xref ref-type="bibr" rid="B18">Golani and Ben-Tuvia 1986</xref>; <xref ref-type="bibr" rid="B19">Golani and Diamant 1991</xref>; <xref ref-type="bibr" rid="B61">Koeda et al. 2014</xref>).</p></tp:treatment-sec><tp:treatment-sec sec-type="remarks" id="SECID0EGHAE"><title>Remarks.</title><p>This genus includes a large number of species, and the counts, measurements, and colorations are not very informative in distinguishing them from each other because of the interspecific uniformity and the intraspecific diversity of the results. This had led to significant taxonomic confusions, and the recent jumbled descriptions of abnormally high numbers of new species reported from the Indian Ocean have caused further misunderstandings in the taxonomy of the genus.</p><p><xref ref-type="bibr" rid="B14">Fowler (1906)</xref>, <xref ref-type="bibr" rid="B116">Snyder (1911)</xref>, and <xref ref-type="bibr" rid="B92">Ogilby (1913)</xref> attempted to divide the genus <italic><tp:taxon-name><tp:taxon-name-part taxon-name-part-type="genus" reg="Pempheris">Pempheris</tp:taxon-name-part></tp:taxon-name></italic> into two genera based on scale morphology. <xref ref-type="bibr" rid="B129">Tominaga (1968)</xref> described and compared the internal anatomy of many species of the genus and suggested that several species of genus <italic><tp:taxon-name><tp:taxon-name-part taxon-name-part-type="genus" reg="Pempheris">Pempheris</tp:taxon-name-part></tp:taxon-name></italic> possess transitional characteristics to the genus <italic><tp:taxon-name><tp:taxon-name-part taxon-name-part-type="genus" reg="Parapriacanthus">Parapriacanthus</tp:taxon-name-part></tp:taxon-name></italic>. Therefore, he subdivided the genus <italic><tp:taxon-name><tp:taxon-name-part taxon-name-part-type="genus" reg="Pempheris">Pempheris</tp:taxon-name-part></tp:taxon-name></italic> into seven groups. That work indicated that a systematic revision of the genus should be pursued. Although the authors of the present study are now revising the systematic taxonomy of the family <tp:taxon-name><tp:taxon-name-part taxon-name-part-type="family">Pempheridae</tp:taxon-name-part></tp:taxon-name> on the basis of morphology and molecular approaches, the present classification of the genus <italic><tp:taxon-name><tp:taxon-name-part taxon-name-part-type="genus" reg="Pempheris">Pempheris</tp:taxon-name-part></tp:taxon-name></italic> is tentatively used only for the species of Japan and Taiwan.</p><p>Molecular phylogenetic analysis using three methods (<abbrev xmlns:xlink="http://www.w3.org/1999/xlink" xlink:title="maximum-likelihood" id="ABBRID0EHJAE" xlink:type="simple">ML</abbrev>, <abbrev xmlns:xlink="http://www.w3.org/1999/xlink" xlink:title="neighbor-joining" id="ABBRID0ELJAE" xlink:type="simple">NJ</abbrev>, and <abbrev xmlns:xlink="http://www.w3.org/1999/xlink" xlink:title="Bayesian inference" id="ABBRID0EPJAE" xlink:type="simple">BI</abbrev>) showed consistent topology, except for the placement of <italic><tp:taxon-name><tp:taxon-name-part taxon-name-part-type="genus" reg="Pempheris">P.</tp:taxon-name-part><tp:taxon-name-part taxon-name-part-type="species" reg="ufuagari">ufuagari</tp:taxon-name-part></tp:taxon-name></italic>. In the <abbrev xmlns:xlink="http://www.w3.org/1999/xlink" xlink:title="maximum-likelihood" id="ABBRID0E5JAE" xlink:type="simple">ML</abbrev> and <abbrev xmlns:xlink="http://www.w3.org/1999/xlink" xlink:title="Bayesian inference" id="ABBRID0ECKAE" xlink:type="simple">BI</abbrev> trees, <italic><tp:taxon-name><tp:taxon-name-part taxon-name-part-type="genus" reg="Pempheris">P.</tp:taxon-name-part><tp:taxon-name-part taxon-name-part-type="species" reg="ufuagari">ufuagari</tp:taxon-name-part></tp:taxon-name></italic> is positioned as a sister to a clade composed of <italic><tp:taxon-name><tp:taxon-name-part taxon-name-part-type="genus" reg="Pempheris">P.</tp:taxon-name-part><tp:taxon-name-part taxon-name-part-type="species" reg="vanicolensis">vanicolensis</tp:taxon-name-part></tp:taxon-name></italic> and <italic><tp:taxon-name><tp:taxon-name-part taxon-name-part-type="genus" reg="Pempheris">P.</tp:taxon-name-part><tp:taxon-name-part taxon-name-part-type="species" reg="oualensis">oualensis</tp:taxon-name-part></tp:taxon-name></italic> with low node supporting values. In contrast, the <abbrev xmlns:xlink="http://www.w3.org/1999/xlink" xlink:title="neighbor-joining" id="ABBRID0EHLAE" xlink:type="simple">NJ</abbrev> tree places <italic><tp:taxon-name><tp:taxon-name-part taxon-name-part-type="genus" reg="Pempheris">P.</tp:taxon-name-part><tp:taxon-name-part taxon-name-part-type="species" reg="ufuagari">ufuagari</tp:taxon-name-part></tp:taxon-name></italic> as a sister to a clade composed of <italic><tp:taxon-name><tp:taxon-name-part taxon-name-part-type="genus" reg="Pempheris">P.</tp:taxon-name-part><tp:taxon-name-part taxon-name-part-type="species" reg="vanicolensis">vanicolensis</tp:taxon-name-part></tp:taxon-name></italic> and <italic><tp:taxon-name><tp:taxon-name-part taxon-name-part-type="genus" reg="Pempheris">P.</tp:taxon-name-part><tp:taxon-name-part taxon-name-part-type="species" reg="adusta">adusta</tp:taxon-name-part></tp:taxon-name></italic>. All species analyzed in this study displayed monophyly with high supporting values on their respective nodes.</p></tp:treatment-sec><ref-list><ref id="B85"><mixed-citation xmlns:xlink="http://www.w3.org/1999/xlink" xlink:type="simple"><person-group><name name-style="western"><surname>Mouneimne</surname><given-names>N</given-names></name></person-group> (<year>1979</year>) <article-title>Poissons nouveaux pour les côtes Libanaises.</article-title><source>Cybium</source><volume>6</volume>: <fpage>105</fpage>–<lpage>110</lpage>. [in French]</mixed-citation></ref><ref id="B18"><mixed-citation xmlns:xlink="http://www.w3.org/1999/xlink" xlink:type="simple"><person-group><name name-style="western"><surname>Golani</surname><given-names>D</given-names></name><name name-style="western"><surname>Ben-Tuvia</surname><given-names>A</given-names></name></person-group> (<year>1986</year>) <article-title>New records of fishes from the Mediterranean coast of Israel including Red Sea immigrants.</article-title><source>Cybium</source><volume>10</volume>: <fpage>285</fpage>–<lpage>291</lpage>.</mixed-citation></ref><ref id="B19"><mixed-citation xmlns:xlink="http://www.w3.org/1999/xlink" xlink:type="simple"><person-group><name name-style="western"><surname>Golani</surname><given-names>D</given-names></name><name name-style="western"><surname>Diamant</surname><given-names>A</given-names></name></person-group> (<year>1991</year>) <article-title>Biology of the sweeper, <italic><tp:taxon-name><tp:taxon-name-part taxon-name-part-type="genus">Pempheris</tp:taxon-name-part><tp:taxon-name-part taxon-name-part-type="species">vanicolensis</tp:taxon-name-part></tp:taxon-name></italic> Cuvier &amp; Valenciennes, a Lessepsian migrant in the eastern Mediterranean, with a comparison with the original Red Sea population.</article-title><source>Journal of Fish Biology</source><volume>38</volume>: <fpage>819</fpage>–<lpage>827</lpage>. <ext-link xlink:href="10.1111/j.1095-8649.1991.tb03621.x" ext-link-type="doi" xlink:type="simple">https://doi.org/10.1111/j.1095-8649.1991.tb03621.x</ext-link></mixed-citation></ref><ref id="B61"><mixed-citation xmlns:xlink="http://www.w3.org/1999/xlink" xlink:type="simple"><person-group><name name-style="western"><surname>Koeda</surname><given-names>K</given-names></name><name name-style="western"><surname>Yoshino</surname><given-names>T</given-names></name><name name-style="western"><surname>Imai</surname><given-names>H</given-names></name><name name-style="western"><surname>Tachihara</surname><given-names>K</given-names></name></person-group> (<year>2014</year>) <article-title>A review of the genus <italic><tp:taxon-name><tp:taxon-name-part taxon-name-part-type="genus">Pempheris</tp:taxon-name-part></tp:taxon-name></italic> (<tp:taxon-name><tp:taxon-name-part taxon-name-part-type="order">Perciformes</tp:taxon-name-part></tp:taxon-name>, <tp:taxon-name><tp:taxon-name-part taxon-name-part-type="family">Pempheridae</tp:taxon-name-part></tp:taxon-name>) of the Red Sea, with description of a new species.</article-title><source>Zootaxa</source><volume>3793</volume>: <fpage>301</fpage>–<lpage>330</lpage>. <ext-link xlink:href="10.11646/zootaxa.3793.3.1" ext-link-type="doi" xlink:type="simple">https://doi.org/10.11646/zootaxa.3793.3.1</ext-link></mixed-citation></ref><ref id="B14"><mixed-citation xmlns:xlink="http://www.w3.org/1999/xlink" xlink:type="simple"><person-group><name name-style="western"><surname>Fowler</surname><given-names>HW</given-names></name></person-group> (<year>1906</year>) <article-title>New, rare or little known scombroids, No. 3.</article-title><source>Proceedings of the Academy of Natural Sciences of Philadelphia</source><volume>58</volume>: <fpage>114</fpage>–<lpage>122</lpage>.</mixed-citation></ref><ref id="B116"><mixed-citation xmlns:xlink="http://www.w3.org/1999/xlink" xlink:type="simple"><person-group><name name-style="western"><surname>Snyder</surname><given-names>JO</given-names></name></person-group> (<year>1911</year>) Japanese shore fishes collected by the United States Bureau of Fisheries steamer ‘‘Albatross’’ expedition of 1906. Proceedings of the United States National Museum 42: 399–450 [pls 51–61]. <ext-link xlink:href="10.5479/si.00963801.42-1909.399" ext-link-type="doi" xlink:type="simple">https://doi.org/10.5479/si.00963801.42-1909.399</ext-link></mixed-citation></ref><ref id="B92"><mixed-citation xmlns:xlink="http://www.w3.org/1999/xlink" xlink:type="simple"><person-group><name name-style="western"><surname>Ogilby</surname><given-names>JD</given-names></name></person-group> (<year>1913</year>) Edible fishes of Queensland. Part I. Family <tp:taxon-name><tp:taxon-name-part taxon-name-part-type="family">Pempheridae</tp:taxon-name-part></tp:taxon-name>. Part II. The gadopseiform percoids. Memoirs of the Queensland Museum 2: 60–80 [pls 18–20].</mixed-citation></ref><ref id="B129"><mixed-citation xmlns:xlink="http://www.w3.org/1999/xlink" xlink:type="simple"><person-group><name name-style="western"><surname>Tominaga</surname><given-names>Y</given-names></name></person-group> (<year>1968</year>) <article-title>Internal morphology, mutual relationships and systematic position of the fishes belonging to the family <tp:taxon-name><tp:taxon-name-part taxon-name-part-type="family">Pempheridae</tp:taxon-name-part></tp:taxon-name>.</article-title><source>Japanese Journal of Ichthyology</source><volume>15</volume>: <fpage>43</fpage>–<lpage>95</lpage>.</mixed-citation></ref></ref-list></tp:taxon-treatment>
