# Supplementary material for: ﻿A review of the genus Pempheris (Teleostei, Pempheridae) found in Japan and Taiwan
Source: Zookeys. 2024 Dec 9;1220:123–63. doi: 10.3897/zookeys.1220.126762 (PMC11650195; doi:10.3897/zookeys.1220.126762)
Supplement: XML Treatment for Pempheris adusta [file zookeys.1220.126762-treatment2.xml]

<!DOCTYPE tp:taxon-treatment
  PUBLIC "-//TaxonX//DTD Taxonomic Treatment Publishing DTD v0 20100105//EN" "tax-treatment-NSO.dtd">
<tp:taxon-treatment xmlns:tp="http://www.plazi.org/taxpub"><tp:treatment-meta><kwd-group><label>Taxon classification</label><kwd>
              <named-content content-type="kingdom">Animalia</named-content>
            </kwd><kwd>
              <named-content content-type="order">Perciformes</named-content>
            </kwd><kwd>
              <named-content content-type="family">Pempheridae</named-content>
            </kwd></kwd-group><mixed-citation publication-type="journal"><person-group><name><surname>Koeda</surname><given-names>Keita</given-names></name><name><surname>Bessho-Uehara</surname><given-names>Manabu</given-names></name></person-group><article-title>﻿A review of the genus <italic><tp:taxon-name><tp:taxon-name-part taxon-name-part-type="genus" reg="Pempheris">Pempheris</tp:taxon-name-part></tp:taxon-name></italic> (<tp:taxon-name><tp:taxon-name-part taxon-name-part-type="subclass">Teleostei</tp:taxon-name-part></tp:taxon-name>, <tp:taxon-name><tp:taxon-name-part taxon-name-part-type="family">Pempheridae</tp:taxon-name-part></tp:taxon-name>) found in Japan and Taiwan</article-title><source>Zookeys</source><day>09</day><month>12</month><year>2024</year><volume>1220</volume><fpage>123</fpage><lpage>163</lpage><pub-id pub-id-type="doi">10.3897/zookeys.1220.126762</pub-id></mixed-citation></tp:treatment-meta><tp:nomenclature><label>﻿</label><tp:taxon-name>
            <object-id xmlns:xlink="http://www.w3.org/1999/xlink" content-type="arpha" xlink:type="simple">8B0BE0D4-EEBE-5719-BB8E-5E482A4A0975</object-id>
            <tp:taxon-name-part taxon-name-part-type="genus" reg="Pempheris">Pempheris</tp:taxon-name-part>
            <tp:taxon-name-part taxon-name-part-type="species" reg="adusta">adusta</tp:taxon-name-part>
          </tp:taxon-name><tp:taxon-authority>Bleeker, 1877</tp:taxon-authority><xref ref-type="fig" rid="F1">Figs 1</xref><xref ref-type="fig" rid="F2">, 2</xref><xref ref-type="supplementary-material" rid="S2">, Suppl. material 2 Standard Japanese name: Ryukyu-hatampo</xref><tp:nomenclature-citation-list><tp:nomenclature-citation><tp:taxon-name>
                <tp:taxon-name-part taxon-name-part-type="genus" reg="Pempheris">Pempheris</tp:taxon-name-part>
                <tp:taxon-name-part taxon-name-part-type="species" reg="adusta">adusta</tp:taxon-name-part>
              </tp:taxon-name><comment>Bleeker, 1877: 50, pl. 383, fig. 1 (type locality: Ambon Island, Molucca Islands, Indonesia); <xref ref-type="bibr" rid="B58">Koeda et al. 2013a</xref>: 235; <xref ref-type="bibr" rid="B59">Koeda et al. 2013b</xref>: 221, fig. 1; <xref ref-type="bibr" rid="B60">Koeda et al. 2013c</xref>: 123, fig. 1; <xref ref-type="bibr" rid="B61">Koeda et al. 2014</xref>: 303, fig. 1; <xref ref-type="bibr" rid="B81">Motomura and Matsuura 2014</xref>: 270, unnumbered figs; <xref ref-type="bibr" rid="B51">Koeda and Motomura 2015</xref>: 139, fig. 1; <xref ref-type="bibr" rid="B62">Koeda et al. 2015</xref>: 279; <xref ref-type="bibr" rid="B34">Kaburagi 2016</xref>: 98, upper fig. (without scientific name; shown as “Ryukyu-hatampo” in Japanese); <xref ref-type="bibr" rid="B63">Koeda et al. 2016a</xref>: 519; <xref ref-type="bibr" rid="B64">Koeda et al. 2016b</xref>: 50, fig. 224; <xref ref-type="bibr" rid="B65">Koeda et al. 2016c</xref>: 8, fig. 3-G; <xref ref-type="bibr" rid="B52">Koeda and Motomura 2017a</xref>; <xref ref-type="bibr" rid="B41">Koeda 2017a</xref>: 5, fig. 1 (middle fig.); <xref ref-type="bibr" rid="B39">Kimura et al. 2017</xref>: 119, fig. 5; <xref ref-type="bibr" rid="B95">Planning and Tourism Division of Kikai Town 2017</xref>: 4, unnumbered figs; <xref ref-type="bibr" rid="B89">Nakae et al. 2018</xref>: 266; <xref ref-type="bibr" rid="B43">Koeda 2018a</xref>: 193, unnumbered figs; <xref ref-type="bibr" rid="B44">Koeda 2018b</xref>: 298, unnumbered fig.; <xref ref-type="bibr" rid="B45">Koeda 2018c</xref>: 340, unnumbered figs; <xref ref-type="bibr" rid="B75">Mochida and Motomura 2018</xref>: 30; <xref ref-type="bibr" rid="B47">Koeda 2019</xref>: 926, unnumbered figs; <xref ref-type="bibr" rid="B87">Murase et al. 2019</xref>: 132, fig. 283; <xref ref-type="bibr" rid="B16">Fujiwara and Motomura 2020</xref>: 28; <xref ref-type="bibr" rid="B48">Koeda 2020a</xref>: 407, unnumbered figs; <xref ref-type="bibr" rid="B49">Koeda 2020b</xref>: 926, unnumbered figs; <xref ref-type="bibr" rid="B82">Motomura and Uehara 2020</xref>: 45; <xref ref-type="bibr" rid="B88">Murase et al. 2021</xref>: 166, fig. 339; <xref ref-type="bibr" rid="B66">Koeda et al. 2022</xref>: 5; <xref ref-type="bibr" rid="B80">Motomura 2023</xref>: 126.</comment></tp:nomenclature-citation><tp:nomenclature-citation><tp:taxon-name>
                <tp:taxon-name-part taxon-name-part-type="genus" reg="Pempheris">Pempheris</tp:taxon-name-part>
                <tp:taxon-name-part taxon-name-part-type="species" reg="mangula">mangula</tp:taxon-name-part>
              </tp:taxon-name><comment>(not Cuvier, 1829): <xref ref-type="bibr" rid="B102">Schmidt 1913</xref>: 121; <xref ref-type="bibr" rid="B96">Randall and Lim 2000</xref>: 622.</comment></tp:nomenclature-citation><tp:nomenclature-citation><tp:taxon-name>
                <tp:taxon-name-part taxon-name-part-type="genus" reg="Pempheris">Pempheris</tp:taxon-name-part>
                <tp:taxon-name-part taxon-name-part-type="species" reg="oualensis">oualensis</tp:taxon-name-part>
              </tp:taxon-name><comment>(not Cuvier, 1831): <xref ref-type="bibr" rid="B117">Snyder 1912</xref>: 497; <xref ref-type="bibr" rid="B93">Okada 1938</xref>: 179; <xref ref-type="bibr" rid="B94">Okada and Matsubara 1938</xref>: 179; <xref ref-type="bibr" rid="B2">Aoyagi 1948</xref>: 49; <xref ref-type="bibr" rid="B73">Matsubara 1955</xref>: 590; <xref ref-type="bibr" rid="B128">Tominaga 1963</xref>: 289; <xref ref-type="bibr" rid="B27">Honda 1972</xref>: 72; <xref ref-type="bibr" rid="B72">Masuda et al. 1975</xref> (in part): 199, pl. 33-D; <xref ref-type="bibr" rid="B139">Yoshino et al. 1975</xref>: 75; <xref ref-type="bibr" rid="B25">Hayashi 1984</xref> (in part): 160, pl. 151-E; <xref ref-type="bibr" rid="B112">Shen 1984</xref>: 74, pl. 74, fig. 334-1; <xref ref-type="bibr" rid="B108">Shao et al. 1992</xref>: 177, unnumbered fig.; <xref ref-type="bibr" rid="B113">Shen 1993</xref>: 390, pl. 114 (fig. 1); <xref ref-type="bibr" rid="B107">Shao and Chen 1991</xref>: 162, unnumbered fig.; <xref ref-type="bibr" rid="B8">Chen et al. 1995</xref> (probably in part): 25; <xref ref-type="bibr" rid="B76">Mochizuki 1995</xref>: 389; <xref ref-type="bibr" rid="B137">Yoshigou et al. 2001</xref>: 141; <xref ref-type="bibr" rid="B7">Chen 2003</xref> (in part): 134; <xref ref-type="bibr" rid="B30">Ito 2009</xref>: 80, unnumbered fig.; <xref ref-type="bibr" rid="B109">Shao et al. 2008</xref>: 254; <xref ref-type="bibr" rid="B9">Chen et al. 2010</xref>: 265, fig. D; <xref ref-type="bibr" rid="B6">Chang et al 2011</xref>: 46; <xref ref-type="bibr" rid="B114">Shen and Wu 2011</xref>: 498, unnumbered fig; <xref ref-type="bibr" rid="B110">Shao et al. 2013</xref> (in part): 163, unnumbered fig. (upper left); <xref ref-type="bibr" rid="B10">Chiang et al. 2014</xref>: 183, unnumbered fig.</comment></tp:nomenclature-citation><tp:nomenclature-citation><tp:taxon-name>
                <tp:taxon-name-part taxon-name-part-type="genus" reg="Pempheris">Pempheris</tp:taxon-name-part>
              </tp:taxon-name><comment>sp.: <xref ref-type="bibr" rid="B132">Uchida 1933</xref>: 218 (in part); <xref ref-type="bibr" rid="B104">Senou et al. 2006a</xref>: 77; <xref ref-type="bibr" rid="B106">Senou et al. 2007</xref>: 56; <xref ref-type="bibr" rid="B23">Hatooka 2002</xref> (in part): 878; <xref ref-type="bibr" rid="B103">Senou et al. 2002</xref>: 212; <xref ref-type="bibr" rid="B138">Yoshino 2008</xref>: 211, unnumbered figs (lower two); <xref ref-type="bibr" rid="B54">Koeda et al. 2010a</xref>: 75; <xref ref-type="bibr" rid="B83">Motomura et al. 2010</xref> (in part): 131; <xref ref-type="bibr" rid="B56">Koeda et al. 2012a</xref>: 71; <xref ref-type="bibr" rid="B57">Koeda et al. 2012b</xref>: 1086; <xref ref-type="bibr" rid="B24">Hatooka and Yagishita 2013</xref> (in part): 984; <xref ref-type="bibr" rid="B84">Motomura et al. 2013</xref>: 169, unnumbered figs.</comment></tp:nomenclature-citation><tp:nomenclature-citation><tp:taxon-name>
                <tp:taxon-name-part taxon-name-part-type="genus" reg="Pempheris">Pempheris</tp:taxon-name-part>
                <tp:taxon-name-part taxon-name-part-type="species" reg="vanicolensis">vanicolensis</tp:taxon-name-part>
              </tp:taxon-name><comment>(not Cuvier, 1831): <xref ref-type="bibr" rid="B9">Chen et al. (2010)</xref>: 266, fig. B.; <xref ref-type="bibr" rid="B114">Shen and Wu 2011</xref>: 498, unnumbered fig.</comment></tp:nomenclature-citation></tp:nomenclature-citation-list></tp:nomenclature><tp:treatment-sec sec-type="diagnosis" id="SECID0EXEAG"><title>Diagnosis.</title><p>Counts of holotype and non-types are given in Table <xref ref-type="table" rid="T1">1</xref> of <xref ref-type="bibr" rid="B59">Koeda et al. (2013b)</xref>. Dorsal-fin spines 5 or 6, very rarely 5, soft rays 8–10, very rarely 8 or 10; anal-fin spines 3, soft rays 37–45, usually &gt; 40; pectoral-fin rays 16–19, usually 17 or 18; pored lateral-line scales 51–62, usually &gt; 54; scale rows above lateral line 4½–5½ (usually 4½); scale rows below lateral line 11–16, usually 12–14; predorsal scales 26–38; circumpeduncular scales 12–18, usually 16; gill rakers 7–10+20–23 = 28–32, usually 8–9+20–22 = 29–31; head length 26.3–31.8% SL; body depth 40.2–47.3% SL; eye diameter 36.0–47.1% HL; upper jaw length 48.1–57.1% HL; maximum 182.7 mm SL, usually &lt; 160 mm SL; scales weakly ctenoid, deciduous, thin, semicircular in shape, far wider than long; body copper to brownish, whiter in nighttime; faint blackish blotch on pectoral-fin base; tip and/or anterior margin of dorsal fin blackish; blackish band on outer margin of anal fin usually absent; blackish or dusky band on posterior edge of caudal fin; narrow band of villiform teeth in jaws; abdomen cross-sectional outline V-shaped.</p><table-wrap id="T1" position="float" orientation="portrait"><label>Table 1.</label><caption><p>Counts of <italic><tp:taxon-name><tp:taxon-name-part taxon-name-part-type="genus" reg="Pempheris">Pempheris</tp:taxon-name-part><tp:taxon-name-part taxon-name-part-type="species" reg="nyctereutes">nyctereutes</tp:taxon-name-part></tp:taxon-name></italic> and <italic><tp:taxon-name><tp:taxon-name-part taxon-name-part-type="genus" reg="Pempheris">P.</tp:taxon-name-part><tp:taxon-name-part taxon-name-part-type="species" reg="sasakii">sasakii</tp:taxon-name-part></tp:taxon-name></italic>.</p></caption><table id="TID0E5ODI" rules="all"><tbody><tr><th rowspan="2" colspan="1"/><th rowspan="1" colspan="2">
                    <italic>
                      <tp:taxon-name><tp:taxon-name-part taxon-name-part-type="genus" reg="Pempheris">P.</tp:taxon-name-part><tp:taxon-name-part taxon-name-part-type="species" reg="nyctereutes">nyctereutes</tp:taxon-name-part></tp:taxon-name>
                    </italic>
                  </th><th rowspan="1" colspan="2">
                    <italic>
                      <tp:taxon-name><tp:taxon-name-part taxon-name-part-type="genus" reg="Pempheris">P.</tp:taxon-name-part><tp:taxon-name-part taxon-name-part-type="species" reg="sasakii">sasakii</tp:taxon-name-part></tp:taxon-name>
                    </italic>
                  </th></tr><tr><th rowspan="1" colspan="1">Holotype</th><th rowspan="1" colspan="1">Non-types</th><th rowspan="1" colspan="1">Holotype</th><th rowspan="1" colspan="1">Non-types</th></tr><tr><td rowspan="1" colspan="1">Number of individuals</td><td rowspan="1" colspan="1">1</td><td rowspan="1" colspan="1">18</td><td rowspan="1" colspan="1">1</td><td rowspan="1" colspan="1">47</td></tr><tr><td rowspan="1" colspan="1">Standard length (mm)</td><td rowspan="1" colspan="1">160.5</td><td rowspan="1" colspan="1">100.5–162.4</td><td rowspan="1" colspan="1">93.1</td><td rowspan="1" colspan="1">87.7–169.8</td></tr><tr><td rowspan="1" colspan="1">Dorsal fin rays</td><td rowspan="1" colspan="1">VI, 9</td><td rowspan="1" colspan="1">VI, 9</td><td rowspan="1" colspan="1">VI, 9</td><td rowspan="1" colspan="1">VI–VII, 9–10</td></tr><tr><td rowspan="1" colspan="1">Anal fin rays</td><td rowspan="1" colspan="1">III, 44</td><td rowspan="1" colspan="1">III, 42–44</td><td rowspan="1" colspan="1">III, 43</td><td rowspan="1" colspan="1">III, 40–46</td></tr><tr><td rowspan="1" colspan="1">Pectoral fin rays</td><td rowspan="1" colspan="1">19</td><td rowspan="1" colspan="1">18–20</td><td rowspan="1" colspan="1">19</td><td rowspan="1" colspan="1">17–20</td></tr><tr><td rowspan="1" colspan="1">Left pored lateral-line scales</td><td rowspan="1" colspan="1">79</td><td rowspan="1" colspan="1">72–81</td><td rowspan="1" colspan="1">72</td><td rowspan="1" colspan="1">67–78</td></tr><tr><td rowspan="1" colspan="1">Right pored lateral-line scales</td><td rowspan="1" colspan="1">77</td><td rowspan="1" colspan="1">74–82</td><td rowspan="1" colspan="1">73</td><td rowspan="1" colspan="1">66–78</td></tr><tr><td rowspan="1" colspan="1">Scale above lateral line</td><td rowspan="1" colspan="1">8 1/2</td><td rowspan="1" colspan="1">8 1/2–9 1/2</td><td rowspan="1" colspan="1">8 1/2</td><td rowspan="1" colspan="1">8 1/2–10 1/2</td></tr><tr><td rowspan="1" colspan="1">Scale rows below lateral line</td><td rowspan="1" colspan="1">23</td><td rowspan="1" colspan="1">23–28</td><td rowspan="1" colspan="1">22</td><td rowspan="1" colspan="1">19–22</td></tr><tr><td rowspan="1" colspan="1">Circumpeduncular scales</td><td rowspan="1" colspan="1">22</td><td rowspan="1" colspan="1">22–24</td><td rowspan="1" colspan="1">damaged</td><td rowspan="1" colspan="1">24</td></tr><tr><td rowspan="1" colspan="1">Gill rakers</td><td rowspan="1" colspan="1">8+20</td><td rowspan="1" colspan="1">8+19–20</td><td rowspan="1" colspan="1">8+19</td><td rowspan="1" colspan="1">7–9+19–22</td></tr></tbody></table></table-wrap></tp:treatment-sec><tp:treatment-sec sec-type="distribution" id="SECID0EHNAG"><title>Distribution.</title><p>Widely distributed in the western Pacific Ocean excepting small oceanic islands and atolls in central and southeastern Pacific. In Japanese waters, this species is known from Yaizu in Shizuoka Prefecture, Iburi and Otsuki in Kochi Prefecture, Nagasaki in Nagasaki Prefecture, Uchinoura Bay in Kagoshima Prefecture, Hachijo-jima islands in Izu Islands, Tanega-shima to Yonaguni-jima islands in the Ryukyu Archipelago, Minamidaito-jima Island in the Daito Islands, Miyake-jima and Hachijo-jima islands in the Izu Islands, Haha-shima and Chichi-jima islands in the Ogasawara Islands. In Taiwanese waters, this species is known from Daxi in Yilan County, Yeh Liu in New Taipei City, Sihhu in Yunlin County, Tainan County, Checheng County, Hengchung, and Kenting in Pingtung County, Fugang in Taitung County, Lyudao, Lanyu, Xiao Liuqiu, and Penghu (Fig. <xref ref-type="fig" rid="F2">2</xref>). Common in coral-reef areas of the Ryukyu Archipelago of Japan, the southern coast, and eastern islands (Lyudao and Lanyu) of Taiwan, but few in other areas. Specimens collected from 0–20 m depth.</p><fig id="F1" position="float" orientation="portrait"><object-id xmlns:xlink="http://www.w3.org/1999/xlink" content-type="doi" xlink:type="simple">10.3897/zookeys.1220.126762.figure1</object-id><object-id xmlns:xlink="http://www.w3.org/1999/xlink" content-type="arpha" xlink:type="simple">7934FD60-BB39-5814-921E-B6B399DDC4E8</object-id><label>Figure 1.</label><caption><p><italic><tp:taxon-name><tp:taxon-name-part taxon-name-part-type="genus" reg="Pempheris">Pempheris</tp:taxon-name-part><tp:taxon-name-part taxon-name-part-type="species" reg="adusta">adusta</tp:taxon-name-part></tp:taxon-name></italic><bold>A</bold> fresh specimen (ZUMT 62301, Nishidomari, Otsuki, Kochi, Japan) and <bold>B</bold> underwater photograph (Maeda, Onna, Okinawa-jima Island, Japan).</p></caption><graphic xmlns:xlink="http://www.w3.org/1999/xlink" xlink:href="zookeys-1220-123_article-126762__-g001.jpg" position="float" orientation="portrait" xlink:type="simple" id="oo_1192464.jpg"><uri content-type="original_file" xlink:type="simple">https://binary.pensoft.net/fig/1192464</uri></graphic></fig><fig id="F2" position="float" orientation="portrait"><object-id xmlns:xlink="http://www.w3.org/1999/xlink" content-type="doi" xlink:type="simple">10.3897/zookeys.1220.126762.figure2</object-id><object-id xmlns:xlink="http://www.w3.org/1999/xlink" content-type="arpha" xlink:type="simple">D3613906-7B5F-50F1-8F26-4457A784B9FE</object-id><label>Figure 2.</label><caption><p>Distribution of <italic><tp:taxon-name><tp:taxon-name-part taxon-name-part-type="genus" reg="Pempheris">Pempheris</tp:taxon-name-part><tp:taxon-name-part taxon-name-part-type="species" reg="adusta">adusta</tp:taxon-name-part></tp:taxon-name></italic> based on the collection localities of specimens.</p></caption><graphic xmlns:xlink="http://www.w3.org/1999/xlink" xlink:href="zookeys-1220-123_article-126762__-g002.jpg" position="float" orientation="portrait" xlink:type="simple" id="oo_1192465.jpg"><uri content-type="original_file" xlink:type="simple">https://binary.pensoft.net/fig/1192465</uri></graphic></fig></tp:treatment-sec><tp:treatment-sec sec-type="remarks" id="SECID0EFPAG"><title>Remarks.</title><p>Although the taxonomic position of <italic><tp:taxon-name><tp:taxon-name-part taxon-name-part-type="genus" reg="Pempheris">P.</tp:taxon-name-part><tp:taxon-name-part taxon-name-part-type="species" reg="adusta">adusta</tp:taxon-name-part></tp:taxon-name></italic> was unsettled for a long time, the holotype (RMNH.PISC.6161: Ambon, Indonesia) matches well with the specimens in <xref ref-type="bibr" rid="B59">Koeda et al. (2013b)</xref>. The original description of the species is also supported as follows: figures of six species (<italic><tp:taxon-name><tp:taxon-name-part taxon-name-part-type="genus" reg="Pempheris">P.</tp:taxon-name-part><tp:taxon-name-part taxon-name-part-type="species" reg="mangula">mangula</tp:taxon-name-part></tp:taxon-name></italic> Cuvier, 1829, <italic><tp:taxon-name><tp:taxon-name-part taxon-name-part-type="genus" reg="Pempheris">P.</tp:taxon-name-part><tp:taxon-name-part taxon-name-part-type="species" reg="schwenkii">schwenkii</tp:taxon-name-part></tp:taxon-name></italic>, <italic><tp:taxon-name><tp:taxon-name-part taxon-name-part-type="genus" reg="Pempheris">P.</tp:taxon-name-part><tp:taxon-name-part taxon-name-part-type="species" reg="vanicolensis">vanicolensis</tp:taxon-name-part></tp:taxon-name></italic>, <italic><tp:taxon-name><tp:taxon-name-part taxon-name-part-type="genus" reg="Pempheris">P.</tp:taxon-name-part><tp:taxon-name-part taxon-name-part-type="species" reg="adusta">adusta</tp:taxon-name-part></tp:taxon-name></italic>, <italic><tp:taxon-name><tp:taxon-name-part taxon-name-part-type="genus" reg="Pempheris">P.</tp:taxon-name-part><tp:taxon-name-part taxon-name-part-type="species" reg="otaitensis">otaitensis</tp:taxon-name-part></tp:taxon-name></italic> Cuvier, 1831, and <italic><tp:taxon-name><tp:taxon-name-part taxon-name-part-type="genus" reg="Pempheris">P.</tp:taxon-name-part><tp:taxon-name-part taxon-name-part-type="species" reg="oualensis">oualensis</tp:taxon-name-part></tp:taxon-name></italic>) were illustrated in the plate of <xref ref-type="bibr" rid="B5">Bleeker (1877)</xref>; the first three species have no black blotch and the latter three species possess a black blotch on the pectoral-fin base. This was also mentioned in the text descriptions, where he specified that <italic><tp:taxon-name><tp:taxon-name-part taxon-name-part-type="genus" reg="Pempheris">P.</tp:taxon-name-part><tp:taxon-name-part taxon-name-part-type="species" reg="oualensis">oualensis</tp:taxon-name-part></tp:taxon-name></italic> and <italic><tp:taxon-name><tp:taxon-name-part taxon-name-part-type="genus" reg="Pempheris">P.</tp:taxon-name-part><tp:taxon-name-part taxon-name-part-type="species" reg="otaitensis">otaitensis</tp:taxon-name-part></tp:taxon-name></italic> had a black blotch, but <italic><tp:taxon-name><tp:taxon-name-part taxon-name-part-type="genus" reg="Pempheris">P.</tp:taxon-name-part><tp:taxon-name-part taxon-name-part-type="species" reg="adusta">adusta</tp:taxon-name-part></tp:taxon-name></italic> has a black or brown blotch on the pectoral-fin base visible in the figure and clearly corresponding with the descriptions of the three species. <xref ref-type="bibr" rid="B61">Koeda et al. (2014)</xref> indicated that <italic><tp:taxon-name><tp:taxon-name-part taxon-name-part-type="genus" reg="Pempheris">Pempheris</tp:taxon-name-part><tp:taxon-name-part taxon-name-part-type="species" reg="adusta">adusta</tp:taxon-name-part></tp:taxon-name></italic> was widely distributed species from the Indian to Pacific oceans and had intraspecific variations in their morphology. The Pacific group differs from the Indian Ocean group in the following characters and individuals from Andaman Sea have characters intermediate between these two groups: pored lateral-line scales 51–62 (vs 56–63 in Indian Ocean; 53–57 in Andaman Sea); scale rows above lateral line usually 4½ (vs usually 5½ in Indian Ocean; 4½ in Andaman Sea); usually no blackish band on anal fin (vs distinct blackish band on outer margin of anal fin in Indian Ocean and Andaman Sea); blackish band on anal-fin base (no band on anal-fin base in Indian Ocean and Andaman Sea); and anterior margin of dorsal fin blackish (tip of dorsal fin blackish in Indian Ocean and Andaman Sea). Furthermore, <xref ref-type="bibr" rid="B61">Koeda et al. (2014)</xref> demonstrated that nucleotide sequences of specimens collected from the Red Sea, the Andaman Sea, and the Pacific Ocean showed only 0.4% difference in mitochondrial <italic><abbrev xmlns:xlink="http://www.w3.org/1999/xlink" xlink:title="mitochondrial 16S ribosomal RNA" id="ABBRID0EVTAG" xlink:type="simple">16S</abbrev></italic> ribosomal DNA. Coupled with the observation of small morphological differences, they considered <italic><tp:taxon-name><tp:taxon-name-part taxon-name-part-type="genus" reg="Pempheris">Pempheris</tp:taxon-name-part><tp:taxon-name-part taxon-name-part-type="species" reg="flavicycla">flavicycla</tp:taxon-name-part></tp:taxon-name></italic> Randall, Satapoomin &amp; Alpermann, 2014 (type locality: Mafia Island, Chole Islands, Chole Bay, Tanzania) to be a junior synonym of <italic><tp:taxon-name><tp:taxon-name-part taxon-name-part-type="genus" reg="Pempheris">P.</tp:taxon-name-part><tp:taxon-name-part taxon-name-part-type="species" reg="adusta">adusta</tp:taxon-name-part></tp:taxon-name></italic>. However, <xref ref-type="bibr" rid="B100">Randall et al. (2014)</xref> countered this opinion based on the 2.5% difference in <italic><abbrev xmlns:xlink="http://www.w3.org/1999/xlink" xlink:title="cytochrome oxidase I" id="ABBRID0EUUAG" xlink:type="simple">COI</abbrev></italic> sequences, stating that <italic><tp:taxon-name><tp:taxon-name-part taxon-name-part-type="genus" reg="Pempheris">P.</tp:taxon-name-part><tp:taxon-name-part taxon-name-part-type="species" reg="adusta">adusta</tp:taxon-name-part></tp:taxon-name></italic> is a species in Pacific Ocean, <italic><tp:taxon-name><tp:taxon-name-part taxon-name-part-type="genus" reg="Pempheris">P.</tp:taxon-name-part><tp:taxon-name-part taxon-name-part-type="species" reg="flavicycla">flavicycla</tp:taxon-name-part></tp:taxon-name></italic> is the valid species in Indian Ocean, and described the Andaman group as a subspecies <italic><tp:taxon-name><tp:taxon-name-part taxon-name-part-type="genus" reg="Pempheris">Pempheris</tp:taxon-name-part><tp:taxon-name-part taxon-name-part-type="species" reg="flavicycla">flavicycla</tp:taxon-name-part><tp:taxon-name-part taxon-name-part-type="subspecies" reg="marisrubri">marisrubri</tp:taxon-name-part></tp:taxon-name></italic> Randall, Bogorodsky &amp; Alpermann, 2014. Based on the genetic comparison incorporating the <italic><abbrev xmlns:xlink="http://www.w3.org/1999/xlink" xlink:title="cytochrome oxidase I" id="ABBRID0E5VAG" xlink:type="simple">COI</abbrev></italic> and <italic><abbrev xmlns:xlink="http://www.w3.org/1999/xlink" xlink:title="mitochondrial 16S ribosomal RNA" id="ABBRID0EDWAG" xlink:type="simple">16S</abbrev></italic> genes in the present study, it was shown that there is more than a 2% genetic difference between <italic><tp:taxon-name><tp:taxon-name-part taxon-name-part-type="genus" reg="Pempheris">P.</tp:taxon-name-part><tp:taxon-name-part taxon-name-part-type="species" reg="adusta">adusta</tp:taxon-name-part></tp:taxon-name></italic> and <italic><tp:taxon-name><tp:taxon-name-part taxon-name-part-type="genus" reg="Pempheris">P.</tp:taxon-name-part><tp:taxon-name-part taxon-name-part-type="species" reg="flavicycla">flavicycla</tp:taxon-name-part></tp:taxon-name></italic> (Fig. <xref ref-type="fig" rid="F3">3</xref>), which is not a subtle difference when compared to differences among other similar species in the genus. Although the issue of overlapped morphological differences remains in <italic><tp:taxon-name><tp:taxon-name-part taxon-name-part-type="genus" reg="Pempheris">P.</tp:taxon-name-part><tp:taxon-name-part taxon-name-part-type="species" reg="adusta">adusta</tp:taxon-name-part></tp:taxon-name></italic> and <italic><tp:taxon-name><tp:taxon-name-part taxon-name-part-type="genus" reg="Pempheris">P.</tp:taxon-name-part><tp:taxon-name-part taxon-name-part-type="species" reg="flavicycla">flavicycla</tp:taxon-name-part></tp:taxon-name></italic>, it is reasonable to support the opinion of <xref ref-type="bibr" rid="B100">Randall et al. (2014)</xref> that <italic><tp:taxon-name><tp:taxon-name-part taxon-name-part-type="genus" reg="Pempheris">P.</tp:taxon-name-part><tp:taxon-name-part taxon-name-part-type="species" reg="flavicycla">flavicycla</tp:taxon-name-part></tp:taxon-name></italic> is considered as a valid species distributed in Indian Ocean at the present time.</p><fig id="F3" position="float" orientation="portrait"><object-id xmlns:xlink="http://www.w3.org/1999/xlink" content-type="doi" xlink:type="simple">10.3897/zookeys.1220.126762.figure3</object-id><object-id xmlns:xlink="http://www.w3.org/1999/xlink" content-type="arpha" xlink:type="simple">10C17F5D-EDBB-569E-A04D-F4E79F94B865</object-id><label>Figure 3.</label><caption><p>The Maximum-Likelihood (<abbrev xmlns:xlink="http://www.w3.org/1999/xlink" xlink:title="maximum-likelihood" id="ABBRID0EOYAG" xlink:type="simple">ML</abbrev>) tree of <italic><tp:taxon-name><tp:taxon-name-part taxon-name-part-type="genus" reg="Pempheris">Pempheris</tp:taxon-name-part></tp:taxon-name></italic> species recovered from mitochondria <italic><abbrev xmlns:xlink="http://www.w3.org/1999/xlink" xlink:title="mitochondrial 16S ribosomal RNA" id="ABBRID0E1YAG" xlink:type="simple">16S</abbrev></italic> and <italic><abbrev xmlns:xlink="http://www.w3.org/1999/xlink" xlink:title="cytochrome oxidase I" id="ABBRID0E6YAG" xlink:type="simple">COI</abbrev></italic>. Values of the Shimodaira–Hasegawa-like approximate likelihood ratio test (SH-aLRT) for the <abbrev xmlns:xlink="http://www.w3.org/1999/xlink" xlink:title="maximum-likelihood" id="ABBRID0EDZAG" xlink:type="simple">ML</abbrev> tree, bootstrap values (BS) of the <abbrev xmlns:xlink="http://www.w3.org/1999/xlink" xlink:title="neighbor-joining" id="ABBRID0EHZAG" xlink:type="simple">NJ</abbrev> tree, and the posterior probability (PP) for the <abbrev xmlns:xlink="http://www.w3.org/1999/xlink" xlink:title="Bayesian inference" id="ABBRID0ELZAG" xlink:type="simple">BI</abbrev> tree are indicated at the nodes unless the branch lengths are &lt; 0.01. The museum voucher number of specimens are listed next to the taxon name.</p></caption><graphic xmlns:xlink="http://www.w3.org/1999/xlink" xlink:href="zookeys-1220-123_article-126762__-g003.jpg" position="float" orientation="portrait" xlink:type="simple" id="oo_1192466.jpg"><uri content-type="original_file" xlink:type="simple">https://binary.pensoft.net/fig/1192466</uri></graphic></fig></tp:treatment-sec><tp:treatment-sec><!--Section generated to contain objects referenced in tp:taxon-treatment.--><supplementary-material xmlns:xlink="http://www.w3.org/1999/xlink" id="S2" position="float" orientation="portrait" xlink:type="simple"><object-id content-type="doi" xlink:type="simple">10.3897/zookeys.1220.126762.suppl2</object-id><object-id content-type="arpha" xlink:type="simple">9146BD56-694D-5BFE-8CF1-062D4D4B28F4</object-id><label>Supplementary material 2</label><caption><p>requency distributions of pored lateral-line scales of species of <italic><tp:taxon-name><tp:taxon-name-part taxon-name-part-type="genus" reg="Pempheris">Pempheris</tp:taxon-name-part></tp:taxon-name></italic> distributed in Japan and Taiwan, with <italic><tp:taxon-name><tp:taxon-name-part taxon-name-part-type="genus" reg="Pempheris">P.</tp:taxon-name-part><tp:taxon-name-part taxon-name-part-type="species" reg="flavicycla">flavicycla</tp:taxon-name-part></tp:taxon-name></italic> for comparison</p></caption><statement content-type="dataType"><label>Data type</label><p>xlsx</p></statement><media xlink:href="zookeys-1220-123_article-126762__-s002.xlsx" mimetype="application" mime-subtype="vnd.openxmlformats-officedocument.spreadsheetml.sheet" position="float" orientation="portrait" xlink:type="simple" id="oo_1192482.xlsx"><uri content-type="original_file" xlink:type="simple">https://binary.pensoft.net/file/1192482</uri></media><permissions><license xlink:type="simple"><license-p>This dataset is made available under the Open Database License (http://opendatacommons.org/licenses/odbl/1.0/). The Open Database License (ODbL) is a license agreement intended to allow users to freely share, modify, and use this Dataset while maintaining this same freedom for others, provided that the original source and author(s) are credited.</license-p></license></permissions><attrib specific-use="authors">Keita Koeda, Manabu Bessho-Uehara</attrib></supplementary-material></tp:treatment-sec><ref-list><ref id="B58"><mixed-citation xmlns:xlink="http://www.w3.org/1999/xlink" xlink:type="simple"><person-group><name name-style="western"><surname>Koeda</surname><given-names>K</given-names></name><name name-style="western"><surname>Yoshino</surname><given-names>T</given-names></name><name name-style="western"><surname>Tachihara</surname><given-names>K</given-names></name></person-group> (<year>2013a</year>) <article-title><italic><tp:taxon-name><tp:taxon-name-part taxon-name-part-type="genus">Pempheris</tp:taxon-name-part><tp:taxon-name-part taxon-name-part-type="species">ufuagari</tp:taxon-name-part></tp:taxon-name></italic> sp. nov., a new species in the genus <italic><tp:taxon-name><tp:taxon-name-part taxon-name-part-type="genus">Pempheris</tp:taxon-name-part></tp:taxon-name></italic> (<tp:taxon-name><tp:taxon-name-part taxon-name-part-type="order">Perciformes</tp:taxon-name-part></tp:taxon-name>, <tp:taxon-name><tp:taxon-name-part taxon-name-part-type="family">Pempheridae</tp:taxon-name-part></tp:taxon-name>) from the oceanic islands of Japan.</article-title><source>Zootaxa</source><volume>3609</volume>: <fpage>231</fpage>–<lpage>238</lpage>. <ext-link xlink:href="10.11646/zootaxa.3609.2.9" ext-link-type="doi" xlink:type="simple">https://doi.org/10.11646/zootaxa.3609.2.9</ext-link></mixed-citation></ref><ref id="B59"><mixed-citation xmlns:xlink="http://www.w3.org/1999/xlink" xlink:type="simple"><person-group><name name-style="western"><surname>Koeda</surname><given-names>K</given-names></name><name name-style="western"><surname>Yoshino</surname><given-names>T</given-names></name><name name-style="western"><surname>Tachihara</surname><given-names>K</given-names></name></person-group> (<year>2013b</year>) <article-title>Identificational keys of <italic><tp:taxon-name><tp:taxon-name-part taxon-name-part-type="genus">Pempheris</tp:taxon-name-part><tp:taxon-name-part taxon-name-part-type="species">adusta</tp:taxon-name-part></tp:taxon-name></italic> Bleeker, 1877 (<tp:taxon-name><tp:taxon-name-part taxon-name-part-type="family">Pempheridae</tp:taxon-name-part></tp:taxon-name>) with comments on its standard Japanese name.</article-title><source>Japanese Journal of Ichthyology</source><volume>60</volume>: <fpage>123</fpage>–<lpage>128</lpage>. [In Japanese with English abstract]</mixed-citation></ref><ref id="B60"><mixed-citation xmlns:xlink="http://www.w3.org/1999/xlink" xlink:type="simple"><person-group><name name-style="western"><surname>Koeda</surname><given-names>K</given-names></name><name name-style="western"><surname>Fukagawa</surname><given-names>T</given-names></name><name name-style="western"><surname>Ishihara</surname><given-names>T</given-names></name><name name-style="western"><surname>Tachihara</surname><given-names>K</given-names></name></person-group> (<year>2013c</year>) <article-title>Reproductive biology of nocturnal reef fish <italic><tp:taxon-name><tp:taxon-name-part taxon-name-part-type="genus">Pempheris</tp:taxon-name-part><tp:taxon-name-part taxon-name-part-type="species">adusta</tp:taxon-name-part></tp:taxon-name></italic> (<tp:taxon-name><tp:taxon-name-part taxon-name-part-type="family">Pempheridae</tp:taxon-name-part></tp:taxon-name>) in Okinawa Island, Japan.</article-title><source>Galaxea</source><volume>15</volume>: <fpage>221</fpage>–<lpage>228</lpage>. <ext-link xlink:href="10.3755/galaxea.15.221" ext-link-type="doi" xlink:type="simple">https://doi.org/10.3755/galaxea.15.221</ext-link></mixed-citation></ref><ref id="B61"><mixed-citation xmlns:xlink="http://www.w3.org/1999/xlink" xlink:type="simple"><person-group><name name-style="western"><surname>Koeda</surname><given-names>K</given-names></name><name name-style="western"><surname>Yoshino</surname><given-names>T</given-names></name><name name-style="western"><surname>Imai</surname><given-names>H</given-names></name><name name-style="western"><surname>Tachihara</surname><given-names>K</given-names></name></person-group> (<year>2014</year>) <article-title>A review of the genus <italic><tp:taxon-name><tp:taxon-name-part taxon-name-part-type="genus">Pempheris</tp:taxon-name-part></tp:taxon-name></italic> (<tp:taxon-name><tp:taxon-name-part taxon-name-part-type="order">Perciformes</tp:taxon-name-part></tp:taxon-name>, <tp:taxon-name><tp:taxon-name-part taxon-name-part-type="family">Pempheridae</tp:taxon-name-part></tp:taxon-name>) of the Red Sea, with description of a new species.</article-title><source>Zootaxa</source><volume>3793</volume>: <fpage>301</fpage>–<lpage>330</lpage>. <ext-link xlink:href="10.11646/zootaxa.3793.3.1" ext-link-type="doi" xlink:type="simple">https://doi.org/10.11646/zootaxa.3793.3.1</ext-link></mixed-citation></ref><ref id="B81"><mixed-citation xmlns:xlink="http://www.w3.org/1999/xlink" xlink:type="simple"><person-group><name name-style="western"><surname>Motomura</surname><given-names>H</given-names></name><name name-style="western"><surname>Matsuura</surname><given-names>K</given-names></name></person-group> (<year>2014</year>) <source>Field guide to fishes of Yoron Island in the middle of the Ryukyu Islands, Japan.</source><publisher-name>The Kagoshima University Museum</publisher-name>, <publisher-loc>Kagoshima and the National Museum of Nature and Science, Tsukuba</publisher-loc>, <size units="page">648 pp</size>.</mixed-citation></ref><ref id="B51"><mixed-citation xmlns:xlink="http://www.w3.org/1999/xlink" xlink:type="simple"><person-group><name name-style="western"><surname>Koeda</surname><given-names>K</given-names></name><name name-style="western"><surname>Motomura</surname><given-names>H</given-names></name></person-group> (<year>2015</year>) <article-title>First records of <italic><tp:taxon-name><tp:taxon-name-part taxon-name-part-type="genus">Pempheris</tp:taxon-name-part><tp:taxon-name-part taxon-name-part-type="species">adusta</tp:taxon-name-part></tp:taxon-name></italic> (<tp:taxon-name><tp:taxon-name-part taxon-name-part-type="order">Perciformes</tp:taxon-name-part></tp:taxon-name>: <tp:taxon-name><tp:taxon-name-part taxon-name-part-type="family">Pempheridae</tp:taxon-name-part></tp:taxon-name>) from Kuchierabujima, Nakano-shima, and Tokuno-shima islands in the Satsunan Islands and the Kagoshima mainland, southern Japan with some biological comments.</article-title><source>Nature of Kagoshima</source><volume>41</volume>: <fpage>139</fpage>–<lpage>144</lpage>. [In Japanese]</mixed-citation></ref><ref id="B62"><mixed-citation xmlns:xlink="http://www.w3.org/1999/xlink" xlink:type="simple"><person-group><name name-style="western"><surname>Koeda</surname><given-names>K</given-names></name><name name-style="western"><surname>Kaburagi</surname><given-names>K</given-names></name><name name-style="western"><surname>Motomura</surname><given-names>H</given-names></name></person-group> (<year>2015</year>) <article-title>Records of <italic><tp:taxon-name><tp:taxon-name-part taxon-name-part-type="genus">Pempheris</tp:taxon-name-part><tp:taxon-name-part taxon-name-part-type="species">oualensis</tp:taxon-name-part></tp:taxon-name></italic> (<tp:taxon-name><tp:taxon-name-part taxon-name-part-type="order">Perciformes</tp:taxon-name-part></tp:taxon-name>: <tp:taxon-name><tp:taxon-name-part taxon-name-part-type="family">Pempheridae</tp:taxon-name-part></tp:taxon-name>) from the Satsunan Islands, Ryukyu Archipelago, Japan.</article-title><source>Bulletin of the Biogeographical Society of Japan</source><volume>70</volume>: <fpage>275</fpage>–<lpage>282</lpage>. [In Japanese with English abstract]</mixed-citation></ref><ref id="B34"><mixed-citation xmlns:xlink="http://www.w3.org/1999/xlink" xlink:type="simple"><person-group><name name-style="western"><surname>Kaburagi</surname><given-names>K</given-names></name></person-group> (<year>2016</year>) <source>Field guide to fishes of Tanega-shima Island collected by line and hook.</source><publisher-name>Tamashidasha</publisher-name>, <publisher-loc>Nishinoomote</publisher-loc>, <size units="page">158 pp</size>. [In Japanese]</mixed-citation></ref><ref id="B63"><mixed-citation xmlns:xlink="http://www.w3.org/1999/xlink" xlink:type="simple"><person-group><name name-style="western"><surname>Koeda</surname><given-names>K</given-names></name><name name-style="western"><surname>Ishihara</surname><given-names>T</given-names></name><name name-style="western"><surname>Fukagawa</surname><given-names>T</given-names></name><name name-style="western"><surname>Tachihara</surname><given-names>K</given-names></name></person-group> (<year>2016a</year>) <article-title>Life cycle differences between two species of genus <tp:taxon-name><tp:taxon-name-part taxon-name-part-type="genus">Pempheris</tp:taxon-name-part></tp:taxon-name> based on age determination around Okinawa-jima Island.</article-title><source>Ichthyological Research</source><volume>63</volume>: <fpage>519</fpage>–<lpage>528</lpage><ext-link xlink:href="10.1007/s10228-016-0526-7" ext-link-type="doi" xlink:type="simple">https://doi.org/10.1007/s10228-016-0526-7</ext-link></mixed-citation></ref><ref id="B64"><mixed-citation xmlns:xlink="http://www.w3.org/1999/xlink" xlink:type="simple"><person-group><name name-style="western"><surname>Koeda</surname><given-names>K</given-names></name><name name-style="western"><surname>Hibino</surname><given-names>Y</given-names></name><name name-style="western"><surname>Yoshida</surname><given-names>T</given-names></name><name name-style="western"><surname>Kimura</surname><given-names>Y</given-names></name><name name-style="western"><surname>Miki</surname><given-names>R</given-names></name><name name-style="western"><surname>Kunishima</surname><given-names>T</given-names></name><name name-style="western"><surname>Sasaki</surname><given-names>D</given-names></name><name name-style="western"><surname>Furukawa</surname><given-names>T</given-names></name><name name-style="western"><surname>Sakurai</surname><given-names>M</given-names></name><name name-style="western"><surname>Eguchi</surname><given-names>K</given-names></name><name name-style="western"><surname>Suzuki</surname><given-names>H</given-names></name><name name-style="western"><surname>Inaba</surname><given-names>T</given-names></name><name name-style="western"><surname>Uejo</surname><given-names>T</given-names></name><name name-style="western"><surname>Tanaka</surname><given-names>S</given-names></name><name name-style="western"><surname>Fujisawa</surname><given-names>M</given-names></name><name name-style="western"><surname>Wada</surname><given-names>H</given-names></name><name name-style="western"><surname>Uchiyama</surname><given-names>T</given-names></name></person-group> (<year>2016b</year>) <source>Annotated checklist of fishes of Yonagunijima Island, the westernmost island in Japan.</source><publisher-name>The Kagoshima University Museum</publisher-name>, <publisher-loc>Kagoshima</publisher-loc>, <size units="page">119 pp</size>.</mixed-citation></ref><ref id="B65"><mixed-citation xmlns:xlink="http://www.w3.org/1999/xlink" xlink:type="simple"><person-group><name name-style="western"><surname>Koeda</surname><given-names>K</given-names></name><name name-style="western"><surname>Fujii</surname><given-names>T</given-names></name><name name-style="western"><surname>Koeda</surname><given-names>S</given-names></name><name name-style="western"><surname>Motomura</surname><given-names>H</given-names></name></person-group> (<year>2016c</year>) <article-title>Fishes of Yoro-jima and Uke-jima islands in the Amami Islands: 89 new specimen-based records.</article-title><source>Memories of Facility of Fisheries Kagoshima University</source><volume>65</volume>: <fpage>1</fpage>–<lpage>20</lpage>.</mixed-citation></ref><ref id="B52"><mixed-citation xmlns:xlink="http://www.w3.org/1999/xlink" xlink:type="simple"><person-group><name name-style="western"><surname>Koeda</surname><given-names>K</given-names></name><name name-style="western"><surname>Motomura</surname><given-names>H</given-names></name></person-group> (<year>2017a</year>) A new species of <italic><tp:taxon-name><tp:taxon-name-part taxon-name-part-type="genus">Pempheris</tp:taxon-name-part></tp:taxon-name></italic> (<tp:taxon-name><tp:taxon-name-part taxon-name-part-type="order">Perciformes</tp:taxon-name-part></tp:taxon-name>: <tp:taxon-name><tp:taxon-name-part taxon-name-part-type="family">Pempheridae</tp:taxon-name-part></tp:taxon-name>) endemic to the Ogasawara Islands, Japan. Ichthyological Research. <ext-link xlink:href="10.1007/s10228-017-0586-3" ext-link-type="doi" xlink:type="simple">https://doi.org/10.1007/s10228-017-0586-3</ext-link> [also appeared in Ichthyological Research 65: 21–28]</mixed-citation></ref><ref id="B41"><mixed-citation xmlns:xlink="http://www.w3.org/1999/xlink" xlink:type="simple"><person-group><name name-style="western"><surname>Koeda</surname><given-names>K</given-names></name></person-group> (<year>2017a</year>) <article-title>Fishes of family <tp:taxon-name><tp:taxon-name-part taxon-name-part-type="family">Pempheridae</tp:taxon-name-part></tp:taxon-name> (<tp:taxon-name><tp:taxon-name-part taxon-name-part-type="subclass">Teleostei</tp:taxon-name-part></tp:taxon-name>: <tp:taxon-name><tp:taxon-name-part taxon-name-part-type="order">Perciformes</tp:taxon-name-part></tp:taxon-name>) of the Ogasawara Islands, Japan.</article-title><source>Bulletin of the Biogeographical Society of Japan</source><volume>71</volume>: <fpage>1</fpage>–<lpage>13</lpage>. [In Japanese with English abstract]</mixed-citation></ref><ref id="B39"><mixed-citation xmlns:xlink="http://www.w3.org/1999/xlink" xlink:type="simple"><person-group><name name-style="western"><surname>Kimura</surname><given-names>Y</given-names></name><name name-style="western"><surname>Hibino</surname><given-names>Y</given-names></name><name name-style="western"><surname>Miki</surname><given-names>R</given-names></name><name name-style="western"><surname>Minetoma</surname><given-names>T</given-names></name><name name-style="western"><surname>Koeda</surname><given-names>K</given-names></name></person-group> (<year>2017</year>) <source>Field guide to fishes of Kuchinoerabu-jima Island in the Osumi Group, Kagoshima, southern Japan.</source><publisher-name>The Kagoshima University Museum</publisher-name>, <publisher-loc>Kagoshima</publisher-loc>, <size units="page">200 pp</size>. [In Japanese]</mixed-citation></ref><ref id="B95"><mixed-citation xmlns:xlink="http://www.w3.org/1999/xlink" xlink:type="simple">Planning and Tourism Division of Kikai Town (<year>2017</year>) <article-title>Traditional island’s fish “Ufumi”.</article-title><source>Kikai Publication Relations</source><volume>604</volume>: <fpage>4</fpage>–<lpage>6</lpage>. [In Japanese]</mixed-citation></ref><ref id="B89"><mixed-citation xmlns:xlink="http://www.w3.org/1999/xlink" xlink:type="simple"><person-group><name name-style="western"><surname>Nakae</surname><given-names>M</given-names></name><name name-style="western"><surname>Motomura</surname><given-names>H</given-names></name><name name-style="western"><surname>Hagiwara</surname><given-names>K</given-names></name><name name-style="western"><surname>Senou</surname><given-names>H</given-names></name><name name-style="western"><surname>Koeda</surname><given-names>K</given-names></name><name name-style="western"><surname>Yoshida</surname><given-names>T</given-names></name><name name-style="western"><surname>Tashiro</surname><given-names>S</given-names></name><name name-style="western"><surname>Jeong</surname><given-names>B</given-names></name><name name-style="western"><surname>Hata</surname><given-names>H</given-names></name><name name-style="western"><surname>Fukui</surname><given-names>Y</given-names></name><name name-style="western"><surname>Fujiwara</surname><given-names>K</given-names></name><name name-style="western"><surname>Yamakawa</surname><given-names>T</given-names></name><name name-style="western"><surname>Aizawa</surname><given-names>M</given-names></name><name name-style="western"><surname>Shinohara</surname><given-names>G</given-names></name><name name-style="western"><surname>Matsuura</surname><given-names>K</given-names></name></person-group> (<year>2018</year>) <article-title>An Annotated Checklist of Fishes of Amami-oshima Island, the Ryukyu Islands, Japan.</article-title><source>Memoirs of the National Science Museum (Tokyo)</source><volume>52</volume>: <fpage>205</fpage>–<lpage>361</lpage>.</mixed-citation></ref><ref id="B43"><mixed-citation xmlns:xlink="http://www.w3.org/1999/xlink" xlink:type="simple"><person-group><name name-style="western"><surname>Koeda</surname><given-names>K</given-names></name></person-group> (<year>2018a</year>) <article-title><tp:taxon-name><tp:taxon-name-part taxon-name-part-type="family">Pempheridae</tp:taxon-name-part></tp:taxon-name>.</article-title> In: <person-group><name name-style="western"><surname>Motomura</surname><given-names>H</given-names></name><name name-style="western"><surname>Hagiwara</surname><given-names>K</given-names></name><name name-style="western"><surname>Senou</surname><given-names>H</given-names></name><name name-style="western"><surname>Nakae</surname><given-names>M</given-names></name></person-group> (<role>Eds</role>) <issue-title>Identification guide to fishes of the Amami Islands, Japan.</issue-title><source>Kagoshima University Museum, Kagoshima, Yokosuka City Museum, Yokosuka, Kanagawa Prefectural Museum of Natural History, Odawara, and National Museum of Nature and Science, Tsukuba</source>, <fpage>193</fpage>–<lpage>194</lpage>. [In Japanese]</mixed-citation></ref><ref id="B44"><mixed-citation xmlns:xlink="http://www.w3.org/1999/xlink" xlink:type="simple"><person-group><name name-style="western"><surname>Koeda</surname><given-names>K</given-names></name></person-group> (<year>2018b</year>) <article-title><tp:taxon-name><tp:taxon-name-part taxon-name-part-type="family">Pempheridae</tp:taxon-name-part></tp:taxon-name>.</article-title> In: <person-group><name name-style="western"><surname>Nakabo</surname><given-names>T</given-names></name></person-group> (<role>Ed.</role>) <issue-title>The natural history of the fishes of Japan.</issue-title><source>Shogakukan, Tokyo</source>, <fpage>298</fpage>–<lpage>299</lpage>. [In Japanese]</mixed-citation></ref><ref id="B45"><mixed-citation xmlns:xlink="http://www.w3.org/1999/xlink" xlink:type="simple"><person-group><name name-style="western"><surname>Koeda</surname><given-names>K</given-names></name></person-group> (<year>2018c</year>) <article-title><tp:taxon-name><tp:taxon-name-part taxon-name-part-type="family">Pempheridae</tp:taxon-name-part></tp:taxon-name>.</article-title> In: <person-group><name name-style="western"><surname>Koeda</surname><given-names>K</given-names></name><name name-style="western"><surname>Hata</surname><given-names>H</given-names></name><name name-style="western"><surname>Yamada</surname><given-names>M</given-names></name><name name-style="western"><surname>Motomura</surname><given-names>H</given-names></name></person-group> (<role>Eds</role>) <issue-title>Field guide to fishes landed at Uchinoura Fishing Port, Kagoshima, Japan.</issue-title><source>The Kagoshima University Museum, Kagoshima</source>, <fpage>339</fpage>–<lpage>343</lpage>. [In Japanese]</mixed-citation></ref><ref id="B75"><mixed-citation xmlns:xlink="http://www.w3.org/1999/xlink" xlink:type="simple"><person-group><name name-style="western"><surname>Mochida</surname><given-names>I</given-names></name><name name-style="western"><surname>Motomura</surname><given-names>H</given-names></name></person-group> (<year>2018</year>) <article-title>An annotated checklist of marine and freshwater fishes of Tokunoshima island in the Amami Islands, Kagoshima, southern Japan, with 214 new records.</article-title><source>Bulletin of the Kagoshima University Museum</source><volume>10</volume>: <fpage>1</fpage>–<lpage>80</lpage>.</mixed-citation></ref><ref id="B47"><mixed-citation xmlns:xlink="http://www.w3.org/1999/xlink" xlink:type="simple"><person-group><name name-style="western"><surname>Koeda</surname><given-names>K</given-names></name></person-group> (<year>2019</year>) <article-title>Family <tp:taxon-name><tp:taxon-name-part taxon-name-part-type="family">Pempheridae</tp:taxon-name-part></tp:taxon-name>.</article-title> In: <person-group><name name-style="western"><surname>Koeda</surname><given-names>K</given-names></name><name name-style="western"><surname>Ho</surname><given-names>H-C</given-names></name></person-group> (<role>Eds</role>) <issue-title>Fishes of southern Taiwan.</issue-title><source>National Museum of Marine Biology &amp; Aquarium, Pingtung, Taiwan</source>, <fpage>925</fpage>–<lpage>930</lpage>.</mixed-citation></ref><ref id="B87"><mixed-citation xmlns:xlink="http://www.w3.org/1999/xlink" xlink:type="simple"><person-group><name name-style="western"><surname>Murase</surname><given-names>A</given-names></name><name name-style="western"><surname>Miki</surname><given-names>R</given-names></name><name name-style="western"><surname>Wada</surname><given-names>M</given-names></name><name name-style="western"><surname>Senou</surname><given-names>H</given-names></name></person-group> (<year>2019</year>) <source>Coastal and market fishes around Kadogawa Bay, northern part of Miyazaki Prefecture, southern Japan.</source><publisher-name>Nobeoka Marine Science Station</publisher-name>, <publisher-loc>Field Science Center, University of Miyazaki, Nobeoka</publisher-loc>, <size units="page">207 pp</size>. [In Japanese]</mixed-citation></ref><ref id="B16"><mixed-citation xmlns:xlink="http://www.w3.org/1999/xlink" xlink:type="simple"><person-group><name name-style="western"><surname>Fujiwara</surname><given-names>K</given-names></name><name name-style="western"><surname>Motomura</surname><given-names>H</given-names></name></person-group> (<year>2020</year>) <article-title>An annotated checklist of marine and freshwater fishes of Kikai Island in the Amami Islands, Kagoshima, southern Japan, with 259 new records.</article-title><source>Bulletin of the Kagoshima University Museum</source><volume>14</volume>: <fpage>1</fpage>–<lpage>73</lpage>.</mixed-citation></ref><ref id="B48"><mixed-citation xmlns:xlink="http://www.w3.org/1999/xlink" xlink:type="simple"><person-group><name name-style="western"><surname>Koeda</surname><given-names>K</given-names></name></person-group> (<year>2020a</year>) <article-title><tp:taxon-name><tp:taxon-name-part taxon-name-part-type="family">Pempheridae</tp:taxon-name-part></tp:taxon-name>.</article-title> In: <person-group><name name-style="western"><surname>Koeda</surname><given-names>K</given-names></name><name name-style="western"><surname>Hata</surname><given-names>H</given-names></name><name name-style="western"><surname>Yamada</surname><given-names>M</given-names></name><name name-style="western"><surname>Motomura</surname><given-names>H</given-names></name></person-group> (<role>Eds</role>) <issue-title>Fishes from markets in Osumi Peninsula, Kagoshima, Japan.</issue-title><source>The Kagoshima University Museum, Kagoshima</source>, <fpage>406</fpage>–<lpage>411</lpage>. [In Japanese]</mixed-citation></ref><ref id="B49"><mixed-citation xmlns:xlink="http://www.w3.org/1999/xlink" xlink:type="simple"><person-group><name name-style="western"><surname>Koeda</surname><given-names>K</given-names></name></person-group> (<year>2020b</year>) <article-title>Family <tp:taxon-name><tp:taxon-name-part taxon-name-part-type="family">Pempheridae</tp:taxon-name-part></tp:taxon-name>.</article-title> In: <person-group><name name-style="western"><surname>Koeda</surname><given-names>K</given-names></name><name name-style="western"><surname>Ho</surname><given-names>H-C</given-names></name></person-group> (<role>Eds</role>) <issue-title>Fishes of southern Taiwan, 2nd edn.</issue-title><source>National Museum of Marine Biology &amp; Aquarium, Pingtung, Taiwan</source>, <fpage>925</fpage>–<lpage>930</lpage>.</mixed-citation></ref><ref id="B82"><mixed-citation xmlns:xlink="http://www.w3.org/1999/xlink" xlink:type="simple"><person-group><name name-style="western"><surname>Motomura</surname><given-names>H</given-names></name><name name-style="western"><surname>Uehara</surname><given-names>K</given-names></name></person-group> (<year>2020</year>) <article-title>An annotated checklist of marine and freshwater fishes of Okinoerabu Island in the Amami Islands, Kagoshima, southern Japan, with 361 new records.</article-title><source>Bulletin of the Kagoshima University Museum</source><volume>12</volume>: <fpage>1</fpage>–<lpage>125</lpage>.</mixed-citation></ref><ref id="B88"><mixed-citation xmlns:xlink="http://www.w3.org/1999/xlink" xlink:type="simple"><person-group><name name-style="western"><surname>Murase</surname><given-names>A</given-names></name><name name-style="western"><surname>Ogata</surname><given-names>Y</given-names></name><name name-style="western"><surname>Yamasaki</surname><given-names>Y</given-names></name><name name-style="western"><surname>Miki</surname><given-names>R</given-names></name><name name-style="western"><surname>Wada</surname><given-names>M</given-names></name><name name-style="western"><surname>Senou</surname><given-names>H</given-names></name></person-group> (<year>2021</year>) <source>Coastal, shelf and deep-sea fishes around Kadogawa Bay, northern part of Miyazaki Prefecture, southern Japan.</source><publisher-name>Nobeoka Marine Science Station</publisher-name>, <publisher-loc>Field Science Center, University of Miyazaki, Nobeoka</publisher-loc>, <size units="page">357 pp</size>. [In Japanese]</mixed-citation></ref><ref id="B66"><mixed-citation xmlns:xlink="http://www.w3.org/1999/xlink" xlink:type="simple"><person-group><name name-style="western"><surname>Koeda</surname><given-names>K</given-names></name><name name-style="western"><surname>Aizawa</surname><given-names>M</given-names></name><name name-style="western"><surname>Sakamoto</surname><given-names>K</given-names></name><name name-style="western"><surname>Ueshima</surname><given-names>R</given-names></name></person-group> (<year>2022</year>) <article-title>Report on specimens of the family <tp:taxon-name><tp:taxon-name-part taxon-name-part-type="family">Pempheridae</tp:taxon-name-part></tp:taxon-name> (<tp:taxon-name><tp:taxon-name-part taxon-name-part-type="subclass">Teleostei</tp:taxon-name-part></tp:taxon-name>: <tp:taxon-name><tp:taxon-name-part taxon-name-part-type="order">Perciformes</tp:taxon-name-part></tp:taxon-name>) deposited in the Department of Zoology, The University Museum, The University of Tokyo.</article-title><source>The University Museum, The University of Tokyo Material Reports</source><volume>128</volume>: <fpage>1</fpage>–<lpage>16</lpage>.</mixed-citation></ref><ref id="B80"><mixed-citation xmlns:xlink="http://www.w3.org/1999/xlink" xlink:type="simple"><person-group><name name-style="western"><surname>Motomura</surname><given-names>H</given-names></name></person-group> (<year>2023</year>) <article-title>An annotated checklist of marine and freshwater fishes of Tanega-shima amd Mage-shima islands in the Osumi Islands, Kagoshima, southern Japan, with 536 new records.</article-title><source>Bulletin of the Kagoshima University Museum</source><volume>20</volume>: <fpage>1</fpage>–<lpage>250</lpage>.</mixed-citation></ref><ref id="B102"><mixed-citation xmlns:xlink="http://www.w3.org/1999/xlink" xlink:type="simple"><person-group><name name-style="western"><surname>Schmidt</surname><given-names>PJ</given-names></name></person-group> (<year>1913</year>) Fishes of the Riu-kiu Islands. Transactions of the Pacific Committee of the Academy of Science of the USSR 1: 19–156 [pls 1–6].</mixed-citation></ref><ref id="B96"><mixed-citation xmlns:xlink="http://www.w3.org/1999/xlink" xlink:type="simple"><person-group><name name-style="western"><surname>Randall</surname><given-names>JE</given-names></name><name name-style="western"><surname>Lim</surname><given-names>KKP</given-names></name></person-group> (<year>2000</year>) <article-title>A checklist of the fishes of the South China Sea.</article-title><source>Raffles Bulletin of Zoology</source><volume>8</volume>: <fpage>569</fpage>–<lpage>667</lpage>.</mixed-citation></ref><ref id="B117"><mixed-citation xmlns:xlink="http://www.w3.org/1999/xlink" xlink:type="simple"><person-group><name name-style="western"><surname>Snyder</surname><given-names>JO</given-names></name></person-group> (<year>1912</year>) The fishes of Okinawa, one of the Riu Kiu Islands. Proceedings of the United States National Museum 42: 487–519 [pls 62–70]. <ext-link xlink:href="10.5479/si.00963801.42-1913.487" ext-link-type="doi" xlink:type="simple">https://doi.org/10.5479/si.00963801.42-1913.487</ext-link></mixed-citation></ref><ref id="B93"><mixed-citation xmlns:xlink="http://www.w3.org/1999/xlink" xlink:type="simple"><person-group><name name-style="western"><surname>Okada</surname><given-names>Y</given-names></name></person-group> (<year>1938</year>) A catalogue of vertebrates of Japan. Maruzen, Co. Ltd, Tokyo, [iv +] 412 pp.</mixed-citation></ref><ref id="B94"><mixed-citation xmlns:xlink="http://www.w3.org/1999/xlink" xlink:type="simple"><person-group><name name-style="western"><surname>Okada</surname><given-names>Y</given-names></name><name name-style="western"><surname>Matsubara</surname><given-names>K</given-names></name></person-group> (<year>1938</year>) Key to the fishes and fish-like animals of Japan. Sanseido, Tokyo.</mixed-citation></ref><ref id="B2"><mixed-citation xmlns:xlink="http://www.w3.org/1999/xlink" xlink:type="simple"><person-group><name name-style="western"><surname>Aoyagi</surname><given-names>H</given-names></name></person-group> (<year>1948</year>) <article-title>Study on coral reef fishes from the Ryukyu Archipelago II, <tp:taxon-name><tp:taxon-name-part taxon-name-part-type="family">Synodontidae</tp:taxon-name-part></tp:taxon-name>, <tp:taxon-name><tp:taxon-name-part taxon-name-part-type="family">Plotosidae</tp:taxon-name-part></tp:taxon-name>, <tp:taxon-name><tp:taxon-name-part taxon-name-part-type="family">Pempheridae</tp:taxon-name-part></tp:taxon-name>, and others.</article-title><source>Zoological Magazine</source><volume>58</volume>: <fpage>48</fpage>–<lpage>50</lpage>. [In Japanese]</mixed-citation></ref><ref id="B73"><mixed-citation xmlns:xlink="http://www.w3.org/1999/xlink" xlink:type="simple"><person-group><name name-style="western"><surname>Matsubara</surname><given-names>K</given-names></name></person-group> (<year>1955</year>) <source>Fish morphology and hierarchy.</source><publisher-name>Ishizaki-shoten</publisher-name>, <publisher-loc>Tokyo</publisher-loc>, <size units="page">789 pp</size>. [In Japanese]</mixed-citation></ref><ref id="B128"><mixed-citation xmlns:xlink="http://www.w3.org/1999/xlink" xlink:type="simple"><person-group><name name-style="western"><surname>Tominaga</surname><given-names>Y</given-names></name></person-group> (<year>1963</year>) <article-title>A revision of the fishes of the family <tp:taxon-name><tp:taxon-name-part taxon-name-part-type="family">Pempheridae</tp:taxon-name-part></tp:taxon-name> of Japan.</article-title><source>Journal of the Faculty of Science, the University of Tokyo</source><volume>10</volume>: <fpage>269</fpage>–<lpage>290</lpage>.</mixed-citation></ref><ref id="B27"><mixed-citation xmlns:xlink="http://www.w3.org/1999/xlink" xlink:type="simple"><person-group><name name-style="western"><surname>Honda</surname><given-names>H</given-names></name></person-group> (<year>1972</year>) <article-title>Fishes of Zamami-jima island.</article-title><source>KYANOΣ OIKΣ</source><volume>15</volume>: <fpage>41</fpage>–<lpage>48</lpage>. [In Japanese]</mixed-citation></ref><ref id="B72"><mixed-citation xmlns:xlink="http://www.w3.org/1999/xlink" xlink:type="simple"><person-group><name name-style="western"><surname>Masuda</surname><given-names>H</given-names></name><name name-style="western"><surname>Araga</surname><given-names>C</given-names></name><name name-style="western"><surname>Yoshino</surname><given-names>T</given-names></name></person-group> (<year>1975</year>) <source>Coastal fishes of southern Japan.</source><publisher-name>Tokai University Press</publisher-name>, <publisher-loc>Tokyo</publisher-loc>, <size units="page">379 pp</size>. [In Japanese]</mixed-citation></ref><ref id="B139"><mixed-citation xmlns:xlink="http://www.w3.org/1999/xlink" xlink:type="simple"><person-group><name name-style="western"><surname>Yoshino</surname><given-names>T</given-names></name><name name-style="western"><surname>Nishijima</surname><given-names>S</given-names></name><name name-style="western"><surname>Shinohara</surname><given-names>S</given-names></name></person-group> (<year>1975</year>) <article-title>Catalogue of fishes of the Ryukyu Islands.</article-title><source>Bulletin of Science and Engineering Division University of the Ryukyus; Mathematics &amp; Natural Sciences</source><volume>20</volume>: <fpage>61</fpage>–<lpage>118</lpage>.</mixed-citation></ref><ref id="B25"><mixed-citation xmlns:xlink="http://www.w3.org/1999/xlink" xlink:type="simple"><person-group><name name-style="western"><surname>Hayashi</surname><given-names>Y</given-names></name></person-group> (<year>1984</year>) <tp:taxon-name><tp:taxon-name-part taxon-name-part-type="family">Pempheridae</tp:taxon-name-part></tp:taxon-name>. In: Masuda H, Amaoka K, Araga C, Uyeno T, Yoshino T (Eds) The fishes of the Japanese Archipelago. Tokai University Press, Tokyo, 160–161 [pls 151, 350]. [In Japanese]</mixed-citation></ref><ref id="B112"><mixed-citation xmlns:xlink="http://www.w3.org/1999/xlink" xlink:type="simple"><person-group><name name-style="western"><surname>Shen</surname><given-names>S-C</given-names></name></person-group> (<year>1984</year>) <source>Coastal fishes of Taiwan.</source><publisher-name>National Taiwan Museum</publisher-name>, <publisher-loc>Taipei</publisher-loc>, <size units="page">191 pp</size>. [in Chinese and English]</mixed-citation></ref><ref id="B108"><mixed-citation xmlns:xlink="http://www.w3.org/1999/xlink" xlink:type="simple"><person-group><name name-style="western"><surname>Shao</surname><given-names>K-T</given-names></name><name name-style="western"><surname>Chen</surname><given-names>J-P</given-names></name><name name-style="western"><surname>Shen</surname><given-names>S-C</given-names></name></person-group> (<year>1992</year>) <source>Marine fishes of the Ken-ting National Park.</source><publisher-name>Ken-Ting National Park Headquarters Construction and Planning Administration</publisher-name>, <publisher-loc>Kenting</publisher-loc>, <size units="page">427 pp</size>.</mixed-citation></ref><ref id="B113"><mixed-citation xmlns:xlink="http://www.w3.org/1999/xlink" xlink:type="simple"><person-group><name name-style="western"><surname>Shen</surname><given-names>S-C</given-names></name></person-group> (<year>1993</year>) <source>Fishes of Taiwan.</source><publisher-name>National Taiwan University</publisher-name>, <publisher-loc>Taipei</publisher-loc>, <size units="page">960 pp</size>.</mixed-citation></ref><ref id="B107"><mixed-citation xmlns:xlink="http://www.w3.org/1999/xlink" xlink:type="simple"><person-group><name name-style="western"><surname>Shao</surname><given-names>K-T</given-names></name><name name-style="western"><surname>Chen</surname><given-names>L-W</given-names></name></person-group> (<year>1991</year>) <source>Field guide to observe nature of Taiwan. Reef angling fish (1).</source><publisher-name>Holiday Press</publisher-name>, <publisher-loc>Taipei</publisher-loc>, <size units="page">235 pp</size>.</mixed-citation></ref><ref id="B8"><mixed-citation xmlns:xlink="http://www.w3.org/1999/xlink" xlink:type="simple"><person-group><name name-style="western"><surname>Chen</surname><given-names>J-P</given-names></name><name name-style="western"><surname>Shao</surname><given-names>K-T</given-names></name><name name-style="western"><surname>Lin</surname><given-names>C-P</given-names></name></person-group> (<year>1995</year>) <article-title>A checklist of reef fishes from Tungsha Tao (Pratas Island), South China Sea.</article-title><source>Acta Zoologica Taiwanica</source><volume>6</volume>: <fpage>13</fpage>–<lpage>40</lpage>.</mixed-citation></ref><ref id="B76"><mixed-citation xmlns:xlink="http://www.w3.org/1999/xlink" xlink:type="simple"><person-group><name name-style="western"><surname>Mochizuki</surname><given-names>K</given-names></name></person-group> (<year>1995</year>) <article-title><tp:taxon-name><tp:taxon-name-part taxon-name-part-type="family">Pempheridae</tp:taxon-name-part></tp:taxon-name>.</article-title> In: <person-group><name name-style="western"><surname>Konishi</surname><given-names>H</given-names></name></person-group> (<role>Ed.</role>) <issue-title>Fishes-new color guide for sportfishermen.</issue-title><source>Weekly Sunday Fishing Co. Ltd, Osaka</source>, <fpage>389</fpage>–<lpage>389</lpage>.</mixed-citation></ref><ref id="B137"><mixed-citation xmlns:xlink="http://www.w3.org/1999/xlink" xlink:type="simple"><person-group><name name-style="western"><surname>Yoshigou</surname><given-names>H</given-names></name><name name-style="western"><surname>Naito</surname><given-names>J</given-names></name><name name-style="western"><surname>Nakamura</surname><given-names>S</given-names></name></person-group> (<year>2001</year>) <article-title>Catalogue of fish specimens preserved in Hiwa Museum for Natural History.</article-title><source>Hiwa Museum for Natural History Material Reports</source><volume>2</volume>: <fpage>119</fpage>–<lpage>168</lpage>. [In Japanese with English abstract]</mixed-citation></ref><ref id="B7"><mixed-citation xmlns:xlink="http://www.w3.org/1999/xlink" xlink:type="simple"><person-group><name name-style="western"><surname>Chen</surname><given-names>C-H</given-names></name></person-group> (<year>2003</year>) Fishes of Penghu. Fisheries Research Institute, Council of Agriculture, Keelung, [xxxvi +] 379 pp. [In Chinese]</mixed-citation></ref><ref id="B30"><mixed-citation xmlns:xlink="http://www.w3.org/1999/xlink" xlink:type="simple"><person-group><name name-style="western"><surname>Ito</surname><given-names>K</given-names></name></person-group> (<year>2009</year>) <source>The underwater in Okinawa.</source><publisher-name>Data house</publisher-name>, <publisher-loc>Tokyo</publisher-loc>, <size units="page">457 pp</size>. [In Japanese]</mixed-citation></ref><ref id="B109"><mixed-citation xmlns:xlink="http://www.w3.org/1999/xlink" xlink:type="simple"><person-group><name name-style="western"><surname>Shao</surname><given-names>K-T</given-names></name><name name-style="western"><surname>Ho</surname><given-names>H-C</given-names></name><name name-style="western"><surname>Lin</surname><given-names>P-L</given-names></name><name name-style="western"><surname>Lee</surname><given-names>P-F</given-names></name><name name-style="western"><surname>Lee</surname><given-names>M-Y</given-names></name><name name-style="western"><surname>Tsai</surname><given-names>C-Y</given-names></name><name name-style="western"><surname>Liao</surname><given-names>Y-C</given-names></name><name name-style="western"><surname>Lin</surname><given-names>Y-C</given-names></name></person-group> (<year>2008</year>) <article-title>A checklist of the fishes of southern Taiwan, northern South China Sea.</article-title><source>The Raffles Bulletin of Zoology supplement</source><volume>19</volume>: <fpage>233</fpage>–<lpage>271</lpage>.</mixed-citation></ref><ref id="B9"><mixed-citation xmlns:xlink="http://www.w3.org/1999/xlink" xlink:type="simple"><person-group><name name-style="western"><surname>Chen</surname><given-names>J-P</given-names></name><name name-style="western"><surname>Shao</surname><given-names>K-T</given-names></name><name name-style="western"><surname>Jan</surname><given-names>R-Q</given-names></name><name name-style="western"><surname>Kuo</surname><given-names>J-W</given-names></name><name name-style="western"><surname>Chen</surname><given-names>J-Y</given-names></name></person-group> (<year>2010</year>) <source>Marine fishes in Kenting National Park (1<sup>st</sup> revised ed.).</source><publisher-name>Kenting National Park Headquarters</publisher-name>, <publisher-loc>Hengchun</publisher-loc>, <size units="page">656 pp</size>. [In Chinese]</mixed-citation></ref><ref id="B6"><mixed-citation xmlns:xlink="http://www.w3.org/1999/xlink" xlink:type="simple"><person-group><name name-style="western"><surname>Chang</surname><given-names>C-W</given-names></name><name name-style="western"><surname>Wang</surname><given-names>S-I</given-names></name><name name-style="western"><surname>Yang</surname><given-names>C-J</given-names></name><name name-style="western"><surname>Shao</surname><given-names>K-T</given-names></name></person-group> (<year>2011</year>) <article-title>Fish fauna in subtidal waters adjacent to the National Museum of Marine Biology and Aquarium.</article-title><source>Platax</source><volume>8</volume>: <fpage>41</fpage>–<lpage>45</lpage>.</mixed-citation></ref><ref id="B114"><mixed-citation xmlns:xlink="http://www.w3.org/1999/xlink" xlink:type="simple"><person-group><name name-style="western"><surname>Shen</surname><given-names>S-C</given-names></name><name name-style="western"><surname>Wu</surname><given-names>K-Y</given-names></name></person-group> (<year>2011</year>) <source>Fishes of Taiwan.</source><publisher-name>National Museum of Marine Biology &amp; Aquarium</publisher-name>, <publisher-loc>Checheng</publisher-loc>, <size units="page">896 pp</size>.</mixed-citation></ref><ref id="B110"><mixed-citation xmlns:xlink="http://www.w3.org/1999/xlink" xlink:type="simple"><person-group><name name-style="western"><surname>Shao</surname><given-names>K-T</given-names></name><name name-style="western"><surname>Shao</surname><given-names>I-T</given-names></name><name name-style="western"><surname>Lin</surname><given-names>P-L</given-names></name></person-group> (<year>2013</year>) <source>Coral reef fishes of Taiwan. Intimate.</source><publisher-name>, LTD.</publisher-name>, <publisher-loc>Taichung</publisher-loc>, <size units="page">335 pp</size>.</mixed-citation></ref><ref id="B10"><mixed-citation xmlns:xlink="http://www.w3.org/1999/xlink" xlink:type="simple"><person-group><name name-style="western"><surname>Chiang</surname><given-names>W-C</given-names></name><name name-style="western"><surname>Lin</surname><given-names>P-L</given-names></name><name name-style="western"><surname>Chen</surname><given-names>W-Y</given-names></name><name name-style="western"><surname>Liu</surname><given-names>D-C</given-names></name></person-group> (<year>2014</year>) Marine Fishes in Eastern Taiwan. Fisheries Research Institute, Keelung, [x +] 337 pp. [In Chinese]</mixed-citation></ref><ref id="B132"><mixed-citation xmlns:xlink="http://www.w3.org/1999/xlink" xlink:type="simple"><person-group><name name-style="western"><surname>Uchida</surname><given-names>K</given-names></name></person-group> (<year>1933</year>) <article-title>Life history of <italic><tp:taxon-name><tp:taxon-name-part taxon-name-part-type="genus">Pempheris</tp:taxon-name-part><tp:taxon-name-part taxon-name-part-type="species">japonicus</tp:taxon-name-part></tp:taxon-name></italic>, and early development of congeners.</article-title><source>Zoological Science</source><volume>45</volume>: <fpage>207</fpage>–<lpage>218</lpage>. [In Japanese]</mixed-citation></ref><ref id="B104"><mixed-citation xmlns:xlink="http://www.w3.org/1999/xlink" xlink:type="simple"><person-group><name name-style="western"><surname>Senou</surname><given-names>H</given-names></name><name name-style="western"><surname>Kodato</surname><given-names>H</given-names></name><name name-style="western"><surname>Nomura</surname><given-names>T</given-names></name><name name-style="western"><surname>Yunokawa</surname><given-names>K</given-names></name></person-group> (<year>2006a</year>) <article-title>Coastal fishes of the Ie-jima Island, the Ryukyu Islands, Okinawa, Japan.</article-title><source>Bulletin of the Kanagawa Prefectural Museum (Natural Science)</source><volume>35</volume>: <fpage>67</fpage>–<lpage>92</lpage>.</mixed-citation></ref><ref id="B106"><mixed-citation xmlns:xlink="http://www.w3.org/1999/xlink" xlink:type="simple"><person-group><name name-style="western"><surname>Senou</surname><given-names>H</given-names></name><name name-style="western"><surname>Kobayashi</surname><given-names>Y</given-names></name><name name-style="western"><surname>Kobayashi</surname><given-names>N</given-names></name></person-group> (<year>2007</year>) <article-title>Coastal fishes of the Miyako Group, the Ryukyu Islands, Japan.</article-title><source>Bulletin of the Kanagawa Prefectural Museum (Natural Science)</source><volume>36</volume>: <fpage>47</fpage>–<lpage>74</lpage>.</mixed-citation></ref><ref id="B23"><mixed-citation xmlns:xlink="http://www.w3.org/1999/xlink" xlink:type="simple"><person-group><name name-style="western"><surname>Hatooka</surname><given-names>K</given-names></name></person-group> (<year>2002</year>) <tp:taxon-name><tp:taxon-name-part taxon-name-part-type="family">Pempheridae</tp:taxon-name-part></tp:taxon-name>. In: Nakabo T (Ed.) Fishes of Japan with pictorial keys to the species, English edition. Tokai University Press, Tokyo, 878–879, 1562.</mixed-citation></ref><ref id="B103"><mixed-citation xmlns:xlink="http://www.w3.org/1999/xlink" xlink:type="simple"><person-group><name name-style="western"><surname>Senou</surname><given-names>H</given-names></name><name name-style="western"><surname>Shinohara</surname><given-names>G</given-names></name><name name-style="western"><surname>Matsuura</surname><given-names>K</given-names></name><name name-style="western"><surname>Furuse</surname><given-names>K</given-names></name><name name-style="western"><surname>Kato</surname><given-names>S</given-names></name><name name-style="western"><surname>Kikuchi</surname><given-names>T</given-names></name></person-group> (<year>2002</year>) <article-title>Fishes of Hachijo-jima Island, Izu Islands Group, Tokyo, Japan.</article-title><source>Memoirs of the National Science Museum (Tokyo)</source><volume>38</volume>: <fpage>195</fpage>–<lpage>237</lpage>.</mixed-citation></ref><ref id="B138"><mixed-citation xmlns:xlink="http://www.w3.org/1999/xlink" xlink:type="simple"><person-group><name name-style="western"><surname>Yoshino</surname><given-names>Y</given-names></name></person-group> (<year>2008</year>) <source>Marine fishes of Japan. Yama-kei Publishers co.</source><publisher-name>, LTD</publisher-name>, <publisher-loc>Tokyo</publisher-loc>, <size units="page">543 pp</size>.</mixed-citation></ref><ref id="B54"><mixed-citation xmlns:xlink="http://www.w3.org/1999/xlink" xlink:type="simple"><person-group><name name-style="western"><surname>Koeda</surname><given-names>K</given-names></name><name name-style="western"><surname>Imai</surname><given-names>H</given-names></name><name name-style="western"><surname>Yoshino</surname><given-names>T</given-names></name><name name-style="western"><surname>Tachihara</surname><given-names>K</given-names></name></person-group> (<year>2010a</year>) <article-title>First and northernmost record of <italic><tp:taxon-name><tp:taxon-name-part taxon-name-part-type="genus">Pempheris</tp:taxon-name-part><tp:taxon-name-part taxon-name-part-type="species">oualensis</tp:taxon-name-part></tp:taxon-name></italic> (<tp:taxon-name><tp:taxon-name-part taxon-name-part-type="family">Pempheridae</tp:taxon-name-part></tp:taxon-name>), from Ryukyu Archipelago, Japan.</article-title><source>Biogeography</source><volume>12</volume>: <fpage>71</fpage>–<lpage>75</lpage>.</mixed-citation></ref><ref id="B83"><mixed-citation xmlns:xlink="http://www.w3.org/1999/xlink" xlink:type="simple"><person-group><name name-style="western"><surname>Motomura</surname><given-names>H</given-names></name><name name-style="western"><surname>Kuriiwa</surname><given-names>K</given-names></name><name name-style="western"><surname>Katayama</surname><given-names>E</given-names></name><name name-style="western"><surname>Senou</surname><given-names>H</given-names></name><name name-style="western"><surname>Ogihara</surname><given-names>G</given-names></name><name name-style="western"><surname>Meguro</surname><given-names>M</given-names></name><name name-style="western"><surname>Matsunuma</surname><given-names>M</given-names></name><name name-style="western"><surname>Takata</surname><given-names>Y</given-names></name><name name-style="western"><surname>Yoshida</surname><given-names>T</given-names></name><name name-style="western"><surname>Yamashita</surname><given-names>M</given-names></name><name name-style="western"><surname>Kimura</surname><given-names>S</given-names></name><name name-style="western"><surname>Endo</surname><given-names>H</given-names></name><name name-style="western"><surname>Murase</surname><given-names>A</given-names></name><name name-style="western"><surname>Iwatsuki</surname><given-names>Y</given-names></name><name name-style="western"><surname>Sakurai</surname><given-names>Y</given-names></name><name name-style="western"><surname>Harazaki</surname><given-names>S</given-names></name><name name-style="western"><surname>Hidaka</surname><given-names>K</given-names></name><name name-style="western"><surname>Izumi</surname><given-names>H</given-names></name><name name-style="western"><surname>Matsuura</surname><given-names>K</given-names></name></person-group> (<year>2010</year>) <article-title>Annotated checklist of marine and estuarine fishes of Yaku-shima Island, Kagoshima, southern Japan.</article-title> In: <person-group><name name-style="western"><surname>Motomura</surname><given-names>H</given-names></name><name name-style="western"><surname>Matsuura</surname><given-names>K</given-names></name></person-group> (<role>eds</role>) <issue-title>Fishes of Yaku-shima Island – A World Heritage island in the Osumi Group, Kagoshima Prefecture, southern Japan.</issue-title><source>National Museum of Nature and Science, Tokyo</source>, <fpage>65</fpage>–<lpage>247</lpage>.</mixed-citation></ref><ref id="B56"><mixed-citation xmlns:xlink="http://www.w3.org/1999/xlink" xlink:type="simple"><person-group><name name-style="western"><surname>Koeda</surname><given-names>K</given-names></name><name name-style="western"><surname>Yoshino</surname><given-names>T</given-names></name><name name-style="western"><surname>Tachihara</surname><given-names>K</given-names></name></person-group> (<year>2012a</year>) <article-title>First and southernmost records of <italic><tp:taxon-name><tp:taxon-name-part taxon-name-part-type="genus">Pempheris</tp:taxon-name-part><tp:taxon-name-part taxon-name-part-type="species">japonica</tp:taxon-name-part></tp:taxon-name></italic> (<tp:taxon-name><tp:taxon-name-part taxon-name-part-type="family">Pempherididae</tp:taxon-name-part></tp:taxon-name>) from Okinawa Island with the description of juvenile growth.</article-title><source>Bulletin of the Biogeographical Society of Japan</source><volume>67</volume>: <fpage>65</fpage>–<lpage>73</lpage>. [In Japanese with English abstract]</mixed-citation></ref><ref id="B57"><mixed-citation xmlns:xlink="http://www.w3.org/1999/xlink" xlink:type="simple"><person-group><name name-style="western"><surname>Koeda</surname><given-names>K</given-names></name><name name-style="western"><surname>Ishihara</surname><given-names>T</given-names></name><name name-style="western"><surname>Tachihara</surname><given-names>K</given-names></name></person-group> (<year>2012b</year>) <article-title>The reproductive biology of <italic><tp:taxon-name><tp:taxon-name-part taxon-name-part-type="genus">Pempheris</tp:taxon-name-part><tp:taxon-name-part taxon-name-part-type="species">schwenkii</tp:taxon-name-part></tp:taxon-name></italic> (<tp:taxon-name><tp:taxon-name-part taxon-name-part-type="family">Pempheridae</tp:taxon-name-part></tp:taxon-name>) on Okinawa Island, southwestern Japan.</article-title><source>Zoological Studies</source><volume>51</volume>: <fpage>1086</fpage>–<lpage>1093</lpage>.</mixed-citation></ref><ref id="B24"><mixed-citation xmlns:xlink="http://www.w3.org/1999/xlink" xlink:type="simple"><person-group><name name-style="western"><surname>Hatooka</surname><given-names>K</given-names></name><name name-style="western"><surname>Yagishita</surname><given-names>N</given-names></name></person-group> (<year>2013</year>) <article-title><tp:taxon-name><tp:taxon-name-part taxon-name-part-type="family">Pempheridae</tp:taxon-name-part></tp:taxon-name>.</article-title> In: <person-group><name name-style="western"><surname>Nakabo</surname><given-names>T</given-names></name></person-group> (<role>Ed.</role>) <issue-title>Fishes of Japan with pictorial keys to the species, 3rd edn.</issue-title><source>Tokai University Press, Tokyo, 983–984</source>, <fpage>2020</fpage>–<lpage>2021</lpage>. [In Japanese]</mixed-citation></ref><ref id="B84"><mixed-citation xmlns:xlink="http://www.w3.org/1999/xlink" xlink:type="simple"><person-group><name name-style="western"><surname>Motomura</surname><given-names>H</given-names></name><name name-style="western"><surname>Dewa</surname><given-names>S</given-names></name><name name-style="western"><surname>Furuta</surname><given-names>K</given-names></name><name name-style="western"><surname>Matsuura</surname><given-names>K</given-names></name></person-group> (<year>2013</year>) <source>Fishes of Iou-jima and Take-shima islands, Mishima, Kagoshima, Japan.</source><publisher-name>The Kagoshima University Museum</publisher-name>, <publisher-loc>Kagoshima and the National Museum of Nature and Science, Tsukuba</publisher-loc>, <size units="page">390 pp</size>.</mixed-citation></ref><ref id="B5"><mixed-citation xmlns:xlink="http://www.w3.org/1999/xlink" xlink:type="simple"><person-group><name name-style="western"><surname>Bleeker</surname><given-names>P</given-names></name></person-group> (<year>1877</year>) <article-title>Révision des espèces de <tp:taxon-name><tp:taxon-name-part taxon-name-part-type="genus">Pempheris</tp:taxon-name-part></tp:taxon-name> de l’inde archipélagique.</article-title><source>Archives Néerlandaises des Sciences Exactes et Naturelles</source><volume>12</volume>: <fpage>42</fpage>–<lpage>54</lpage>.</mixed-citation></ref><ref id="B100"><mixed-citation xmlns:xlink="http://www.w3.org/1999/xlink" xlink:type="simple"><person-group><name name-style="western"><surname>Randall</surname><given-names>JE</given-names></name><name name-style="western"><surname>Victor</surname><given-names>BC</given-names></name><name name-style="western"><surname>Alpermann</surname><given-names>TJ</given-names></name><name name-style="western"><surname>Bogorodsky</surname><given-names>SV</given-names></name><name name-style="western"><surname>Mal</surname><given-names>AO</given-names></name><name name-style="western"><surname>Satapoomin</surname><given-names>U</given-names></name><name name-style="western"><surname>Bineesh</surname><given-names>KK</given-names></name></person-group> (<year>2014</year>) <article-title>Rebuttal to Koeda et al. (2014) on the Red Sea fishes of the perciform genus <italic><tp:taxon-name><tp:taxon-name-part taxon-name-part-type="genus">Pempheris</tp:taxon-name-part></tp:taxon-name></italic>.</article-title><source>Zootaxa</source><volume>3887</volume>: <fpage>377</fpage>–<lpage>392</lpage>. <ext-link xlink:href="10.11646/zootaxa.3887.3.5" ext-link-type="doi" xlink:type="simple">https://doi.org/10.11646/zootaxa.3887.3.5</ext-link></mixed-citation></ref></ref-list></tp:taxon-treatment>
