# Supplementary material for: ﻿A review of the genus Pempheris (Teleostei, Pempheridae) found in Japan and Taiwan
Source: Zookeys. 2024 Dec 9;1220:123–63. doi: 10.3897/zookeys.1220.126762 (PMC11650195; doi:10.3897/zookeys.1220.126762)
Supplement: XML Treatment for Pempheris familia [file zookeys.1220.126762-treatment3.xml]

<!DOCTYPE tp:taxon-treatment
  PUBLIC "-//TaxonX//DTD Taxonomic Treatment Publishing DTD v0 20100105//EN" "tax-treatment-NSO.dtd">
<tp:taxon-treatment xmlns:tp="http://www.plazi.org/taxpub"><tp:treatment-meta><kwd-group><label>Taxon classification</label><kwd>
              <named-content content-type="kingdom">Animalia</named-content>
            </kwd><kwd>
              <named-content content-type="order">Perciformes</named-content>
            </kwd><kwd>
              <named-content content-type="family">Pempheridae</named-content>
            </kwd></kwd-group><mixed-citation publication-type="journal"><person-group><name><surname>Koeda</surname><given-names>Keita</given-names></name><name><surname>Bessho-Uehara</surname><given-names>Manabu</given-names></name></person-group><article-title>﻿A review of the genus <italic><tp:taxon-name><tp:taxon-name-part taxon-name-part-type="genus" reg="Pempheris">Pempheris</tp:taxon-name-part></tp:taxon-name></italic> (<tp:taxon-name><tp:taxon-name-part taxon-name-part-type="subclass">Teleostei</tp:taxon-name-part></tp:taxon-name>, <tp:taxon-name><tp:taxon-name-part taxon-name-part-type="family">Pempheridae</tp:taxon-name-part></tp:taxon-name>) found in Japan and Taiwan</article-title><source>Zookeys</source><day>09</day><month>12</month><year>2024</year><volume>1220</volume><fpage>123</fpage><lpage>163</lpage><pub-id pub-id-type="doi">10.3897/zookeys.1220.126762</pub-id></mixed-citation></tp:treatment-meta><tp:nomenclature><label>﻿</label><tp:taxon-name>
            <object-id xmlns:xlink="http://www.w3.org/1999/xlink" content-type="arpha" xlink:type="simple">DEE4D131-082B-5440-B017-D10D9D9A8FF6</object-id>
            <tp:taxon-name-part taxon-name-part-type="genus" reg="Pempheris">Pempheris</tp:taxon-name-part>
            <tp:taxon-name-part taxon-name-part-type="species" reg="familia">familia</tp:taxon-name-part>
          </tp:taxon-name><tp:taxon-authority>Koeda &amp; Motomura, 2017</tp:taxon-authority><xref ref-type="fig" rid="F4">Figs 4</xref><xref ref-type="fig" rid="F5">, 5</xref><xref ref-type="supplementary-material" rid="S2">, Suppl. material 2 Standard Japanese name: Bonin-hatampo</xref><tp:nomenclature-citation-list><tp:nomenclature-citation><tp:taxon-name>
                <tp:taxon-name-part taxon-name-part-type="genus" reg="Pempheris">Pempheris</tp:taxon-name-part>
                <tp:taxon-name-part taxon-name-part-type="species" reg="familia">familia</tp:taxon-name-part>
              </tp:taxon-name><comment>Koeda &amp; Motomura, 2017a: figs 1–3 (type locality: off Ototo-jima Island, Ogasawara Islands, Japan); <xref ref-type="bibr" rid="B44">Koeda 2018b</xref>: 299, unnumbered fig.</comment></tp:nomenclature-citation><tp:nomenclature-citation><tp:taxon-name>
                <tp:taxon-name-part taxon-name-part-type="genus" reg="Pempheris">Pempheris</tp:taxon-name-part>
                <tp:taxon-name-part taxon-name-part-type="species" reg="japonica">japonica</tp:taxon-name-part>
              </tp:taxon-name><comment>(not Döderlein, 1883): <xref ref-type="bibr" rid="B130">Toyama 1937</xref>: 36; <xref ref-type="bibr" rid="B69">Kurata et al. 1971</xref>: 25; <xref ref-type="bibr" rid="B140">Zama and Fujita 1977</xref>: 102; <xref ref-type="bibr" rid="B99">Randall et al. 1997</xref>: 35; <xref ref-type="bibr" rid="B24">Hatooka and Yagishita 2013</xref>: 983 (in part); <xref ref-type="bibr" rid="B41">Koeda 2017a</xref>: 6, fig. 1 (lower fig.).</comment></tp:nomenclature-citation></tp:nomenclature-citation-list></tp:nomenclature><tp:treatment-sec sec-type="diagnosis" id="SECID0E43AG"><title>Diagnosis.</title><p>Counts of holotype and paratype are given in Table <xref ref-type="table" rid="T1">1</xref> of <xref ref-type="bibr" rid="B52">Koeda and Motomura (2017a)</xref>. Dorsal-fin rays VI, 9–10; anal-fin rays III, 35–36; pectoral-fin rays 17; pored lateral-line scales 84–88; scale rows above lateral line 14–15; scale rows below lateral line 28–30; predorsal scales 50–55; circumpeduncular scales 26; gill rakers 12–13+22–26 = 34–39; head length 28.8–30.1% SL; body depth 42.9–43.7% SL; eye diameter 46.8–47.6% HL; upper jaw length 50.0–56.3% HL; maximum 153 mm SL; scales strongly ctenoid, adherent, divided into basal and distal halves (<xref ref-type="bibr" rid="B58">Koeda et al. 2013a</xref>: fig. 2b); body copper; distinct blackish blotch on pectoral-fin base; tip of dorsal and anal fins broadly black, and rest brown; narrow band of villiform teeth in jaws; abdomen cross-sectional outline U-shaped.</p><fig id="F4" position="float" orientation="portrait"><object-id xmlns:xlink="http://www.w3.org/1999/xlink" content-type="doi" xlink:type="simple">10.3897/zookeys.1220.126762.figure4</object-id><object-id xmlns:xlink="http://www.w3.org/1999/xlink" content-type="arpha" xlink:type="simple">6938BC08-986F-5C44-ABEF-09B3252C1129</object-id><label>Figure 4.</label><caption><p><italic><tp:taxon-name><tp:taxon-name-part taxon-name-part-type="genus" reg="Pempheris">Pempheris</tp:taxon-name-part><tp:taxon-name-part taxon-name-part-type="species" reg="familia">familia</tp:taxon-name-part></tp:taxon-name></italic><bold>A</bold> fresh specimen (KAUM–I. 74713, 153.1 mm SL, holotype, Ototo-jima Island, Ogasawara Islands, Japan, photo taken by K. Kuriiwa) and <bold>B</bold> underwater photograph (Ani-jima Island, Ogasawara Islands, Japan).</p></caption><graphic xmlns:xlink="http://www.w3.org/1999/xlink" xlink:href="zookeys-1220-123_article-126762__-g004.jpg" position="float" orientation="portrait" xlink:type="simple" id="oo_1192467.jpg"><uri content-type="original_file" xlink:type="simple">https://binary.pensoft.net/fig/1192467</uri></graphic></fig></tp:treatment-sec><tp:treatment-sec sec-type="distribution" id="SECID0EL5AG"><title>Distribution.</title><p>Endemic to the Ogasawara Islands (Fig. <xref ref-type="fig" rid="F5">5</xref>).</p><fig id="F5" position="float" orientation="portrait"><object-id xmlns:xlink="http://www.w3.org/1999/xlink" content-type="doi" xlink:type="simple">10.3897/zookeys.1220.126762.figure5</object-id><object-id xmlns:xlink="http://www.w3.org/1999/xlink" content-type="arpha" xlink:type="simple">212616EF-DD08-5E7F-8435-18607CB4439D</object-id><label>Figure 5.</label><caption><p>Distribution of <italic><tp:taxon-name><tp:taxon-name-part taxon-name-part-type="genus" reg="Pempheris">Pempheris</tp:taxon-name-part><tp:taxon-name-part taxon-name-part-type="species" reg="familia">familia</tp:taxon-name-part></tp:taxon-name></italic> (diamond) and <italic><tp:taxon-name><tp:taxon-name-part taxon-name-part-type="genus" reg="Pempheris">Pempheris</tp:taxon-name-part><tp:taxon-name-part taxon-name-part-type="species" reg="japonica">japonica</tp:taxon-name-part></tp:taxon-name></italic> (triangles and star for type locality) based on the collection locality of the specimens.</p></caption><graphic xmlns:xlink="http://www.w3.org/1999/xlink" xlink:href="zookeys-1220-123_article-126762__-g005.jpg" position="float" orientation="portrait" xlink:type="simple" id="oo_1192468.jpg"><uri content-type="original_file" xlink:type="simple">https://binary.pensoft.net/fig/1192468</uri></graphic></fig></tp:treatment-sec><tp:treatment-sec sec-type="remarks" id="SECID0EY6AG"><title>Remarks.</title><p><italic><tp:taxon-name><tp:taxon-name-part taxon-name-part-type="genus" reg="Pempheris">Pempheris</tp:taxon-name-part><tp:taxon-name-part taxon-name-part-type="species" reg="familia">familia</tp:taxon-name-part></tp:taxon-name></italic> is a second species of the species group that is characterized by strongly ctenoid, adherent body scales with distinct basal and distal portions (see <xref ref-type="bibr" rid="B58">Koeda et al. 2013a</xref>: fig. 2b) in the Northern Hemisphere shared only with <italic><tp:taxon-name><tp:taxon-name-part taxon-name-part-type="genus" reg="Pempheris">P.</tp:taxon-name-part><tp:taxon-name-part taxon-name-part-type="species" reg="japonica">japonica</tp:taxon-name-part></tp:taxon-name></italic> (<xref ref-type="bibr" rid="B56">Koeda et al. 2012a</xref>, <xref ref-type="bibr" rid="B58">2013a</xref>; <xref ref-type="bibr" rid="B52">Koeda and Motomura 2017a</xref>). The remaining six species of this group are endemic to Australia, New Zealand, or French Polynesia (<xref ref-type="bibr" rid="B79">Mooi and Jubb 1996</xref>; <xref ref-type="bibr" rid="B77">Mooi 1998</xref>, <xref ref-type="bibr" rid="B78">2000</xref>). Although <italic><tp:taxon-name><tp:taxon-name-part taxon-name-part-type="genus" reg="Pempheris">P.</tp:taxon-name-part><tp:taxon-name-part taxon-name-part-type="species" reg="familia">familia</tp:taxon-name-part></tp:taxon-name></italic> shares most morphological characteristics with <italic><tp:taxon-name><tp:taxon-name-part taxon-name-part-type="genus" reg="Pempheris">P.</tp:taxon-name-part><tp:taxon-name-part taxon-name-part-type="species" reg="japonica">japonica</tp:taxon-name-part></tp:taxon-name></italic>, the former can be clearly distinguished from the latter in scale counts and the distinct black blotch on pectoral-fin base (<xref ref-type="bibr" rid="B52">Koeda and Motomura 2017a</xref>).</p></tp:treatment-sec><tp:treatment-sec><!--Section generated to contain objects referenced in tp:taxon-treatment.--><supplementary-material xmlns:xlink="http://www.w3.org/1999/xlink" id="S2" position="float" orientation="portrait" xlink:type="simple"><object-id content-type="doi" xlink:type="simple">10.3897/zookeys.1220.126762.suppl2</object-id><object-id content-type="arpha" xlink:type="simple">9146BD56-694D-5BFE-8CF1-062D4D4B28F4</object-id><label>Supplementary material 2</label><caption><p>requency distributions of pored lateral-line scales of species of <italic><tp:taxon-name><tp:taxon-name-part taxon-name-part-type="genus" reg="Pempheris">Pempheris</tp:taxon-name-part></tp:taxon-name></italic> distributed in Japan and Taiwan, with <italic><tp:taxon-name><tp:taxon-name-part taxon-name-part-type="genus" reg="Pempheris">P.</tp:taxon-name-part><tp:taxon-name-part taxon-name-part-type="species" reg="flavicycla">flavicycla</tp:taxon-name-part></tp:taxon-name></italic> for comparison</p></caption><statement content-type="dataType"><label>Data type</label><p>xlsx</p></statement><media xlink:href="zookeys-1220-123_article-126762__-s002.xlsx" mimetype="application" mime-subtype="vnd.openxmlformats-officedocument.spreadsheetml.sheet" position="float" orientation="portrait" xlink:type="simple" id="oo_1192482.xlsx"><uri content-type="original_file" xlink:type="simple">https://binary.pensoft.net/file/1192482</uri></media><permissions><license xlink:type="simple"><license-p>This dataset is made available under the Open Database License (http://opendatacommons.org/licenses/odbl/1.0/). The Open Database License (ODbL) is a license agreement intended to allow users to freely share, modify, and use this Dataset while maintaining this same freedom for others, provided that the original source and author(s) are credited.</license-p></license></permissions><attrib specific-use="authors">Keita Koeda, Manabu Bessho-Uehara</attrib></supplementary-material><table-wrap id="T1" position="float" orientation="portrait"><label>Table 1.</label><caption><p>Counts of <italic><tp:taxon-name><tp:taxon-name-part taxon-name-part-type="genus" reg="Pempheris">Pempheris</tp:taxon-name-part><tp:taxon-name-part taxon-name-part-type="species" reg="nyctereutes">nyctereutes</tp:taxon-name-part></tp:taxon-name></italic> and <italic><tp:taxon-name><tp:taxon-name-part taxon-name-part-type="genus" reg="Pempheris">P.</tp:taxon-name-part><tp:taxon-name-part taxon-name-part-type="species" reg="sasakii">sasakii</tp:taxon-name-part></tp:taxon-name></italic>.</p></caption><table id="TID0E5ODI" rules="all"><tbody><tr><th rowspan="2" colspan="1"/><th rowspan="1" colspan="2">
                    <italic>
                      <tp:taxon-name><tp:taxon-name-part taxon-name-part-type="genus" reg="Pempheris">P.</tp:taxon-name-part><tp:taxon-name-part taxon-name-part-type="species" reg="nyctereutes">nyctereutes</tp:taxon-name-part></tp:taxon-name>
                    </italic>
                  </th><th rowspan="1" colspan="2">
                    <italic>
                      <tp:taxon-name><tp:taxon-name-part taxon-name-part-type="genus" reg="Pempheris">P.</tp:taxon-name-part><tp:taxon-name-part taxon-name-part-type="species" reg="sasakii">sasakii</tp:taxon-name-part></tp:taxon-name>
                    </italic>
                  </th></tr><tr><th rowspan="1" colspan="1">Holotype</th><th rowspan="1" colspan="1">Non-types</th><th rowspan="1" colspan="1">Holotype</th><th rowspan="1" colspan="1">Non-types</th></tr><tr><td rowspan="1" colspan="1">Number of individuals</td><td rowspan="1" colspan="1">1</td><td rowspan="1" colspan="1">18</td><td rowspan="1" colspan="1">1</td><td rowspan="1" colspan="1">47</td></tr><tr><td rowspan="1" colspan="1">Standard length (mm)</td><td rowspan="1" colspan="1">160.5</td><td rowspan="1" colspan="1">100.5–162.4</td><td rowspan="1" colspan="1">93.1</td><td rowspan="1" colspan="1">87.7–169.8</td></tr><tr><td rowspan="1" colspan="1">Dorsal fin rays</td><td rowspan="1" colspan="1">VI, 9</td><td rowspan="1" colspan="1">VI, 9</td><td rowspan="1" colspan="1">VI, 9</td><td rowspan="1" colspan="1">VI–VII, 9–10</td></tr><tr><td rowspan="1" colspan="1">Anal fin rays</td><td rowspan="1" colspan="1">III, 44</td><td rowspan="1" colspan="1">III, 42–44</td><td rowspan="1" colspan="1">III, 43</td><td rowspan="1" colspan="1">III, 40–46</td></tr><tr><td rowspan="1" colspan="1">Pectoral fin rays</td><td rowspan="1" colspan="1">19</td><td rowspan="1" colspan="1">18–20</td><td rowspan="1" colspan="1">19</td><td rowspan="1" colspan="1">17–20</td></tr><tr><td rowspan="1" colspan="1">Left pored lateral-line scales</td><td rowspan="1" colspan="1">79</td><td rowspan="1" colspan="1">72–81</td><td rowspan="1" colspan="1">72</td><td rowspan="1" colspan="1">67–78</td></tr><tr><td rowspan="1" colspan="1">Right pored lateral-line scales</td><td rowspan="1" colspan="1">77</td><td rowspan="1" colspan="1">74–82</td><td rowspan="1" colspan="1">73</td><td rowspan="1" colspan="1">66–78</td></tr><tr><td rowspan="1" colspan="1">Scale above lateral line</td><td rowspan="1" colspan="1">8 1/2</td><td rowspan="1" colspan="1">8 1/2–9 1/2</td><td rowspan="1" colspan="1">8 1/2</td><td rowspan="1" colspan="1">8 1/2–10 1/2</td></tr><tr><td rowspan="1" colspan="1">Scale rows below lateral line</td><td rowspan="1" colspan="1">23</td><td rowspan="1" colspan="1">23–28</td><td rowspan="1" colspan="1">22</td><td rowspan="1" colspan="1">19–22</td></tr><tr><td rowspan="1" colspan="1">Circumpeduncular scales</td><td rowspan="1" colspan="1">22</td><td rowspan="1" colspan="1">22–24</td><td rowspan="1" colspan="1">damaged</td><td rowspan="1" colspan="1">24</td></tr><tr><td rowspan="1" colspan="1">Gill rakers</td><td rowspan="1" colspan="1">8+20</td><td rowspan="1" colspan="1">8+19–20</td><td rowspan="1" colspan="1">8+19</td><td rowspan="1" colspan="1">7–9+19–22</td></tr></tbody></table></table-wrap></tp:treatment-sec><ref-list><ref id="B44"><mixed-citation xmlns:xlink="http://www.w3.org/1999/xlink" xlink:type="simple"><person-group><name name-style="western"><surname>Koeda</surname><given-names>K</given-names></name></person-group> (<year>2018b</year>) <article-title><tp:taxon-name><tp:taxon-name-part taxon-name-part-type="family">Pempheridae</tp:taxon-name-part></tp:taxon-name>.</article-title> In: <person-group><name name-style="western"><surname>Nakabo</surname><given-names>T</given-names></name></person-group> (<role>Ed.</role>) <issue-title>The natural history of the fishes of Japan.</issue-title><source>Shogakukan, Tokyo</source>, <fpage>298</fpage>–<lpage>299</lpage>. [In Japanese]</mixed-citation></ref><ref id="B130"><mixed-citation xmlns:xlink="http://www.w3.org/1999/xlink" xlink:type="simple"><person-group><name name-style="western"><surname>Toyama</surname><given-names>N</given-names></name></person-group> (<year>1937</year>) <source>Flora and fauna of waters around Ogasawara Islands.</source><publisher-name>Tokyo Metropolitan Government</publisher-name>, <publisher-loc>Tokyo</publisher-loc>, <size units="page">93 pp</size>.</mixed-citation></ref><ref id="B69"><mixed-citation xmlns:xlink="http://www.w3.org/1999/xlink" xlink:type="simple"><person-group><name name-style="western"><surname>Kurata</surname><given-names>T</given-names></name><name name-style="western"><surname>Mimura</surname><given-names>T</given-names></name><name name-style="western"><surname>Kusadokoro</surname><given-names>K</given-names></name></person-group> (<year>1971</year>) <article-title>Fish fauna of the Ogasawara Islands and the catch tendencies of commercially important fishes.</article-title><source>Report of the Tokyo Metropolitan Fisheries Experiment Station</source><volume>216</volume>: <fpage>1</fpage>–<lpage>38</lpage>. [In Japanese]</mixed-citation></ref><ref id="B140"><mixed-citation xmlns:xlink="http://www.w3.org/1999/xlink" xlink:type="simple"><person-group><name name-style="western"><surname>Zama</surname><given-names>A</given-names></name><name name-style="western"><surname>Fujita</surname><given-names>K</given-names></name></person-group> (<year>1977</year>) <article-title>An annotated list of the fishes from the Ogasawara Islands.</article-title><source>Journal of the Tokyo University of Fisheries</source><volume>63</volume>: <fpage>87</fpage>–<lpage>138</lpage>.</mixed-citation></ref><ref id="B99"><mixed-citation xmlns:xlink="http://www.w3.org/1999/xlink" xlink:type="simple"><person-group><name name-style="western"><surname>Randall</surname><given-names>JE</given-names></name><name name-style="western"><surname>Ida</surname><given-names>H</given-names></name><name name-style="western"><surname>Kato</surname><given-names>K</given-names></name><name name-style="western"><surname>Pyle</surname><given-names>RL</given-names></name><name name-style="western"><surname>Earle</surname><given-names>JL</given-names></name></person-group> (<year>1997</year>) <article-title>Annotated checklist of the inshore fishes of the Ogasawara Islands.</article-title><source>National Museum of Nature and Science Monographs</source><volume>11</volume>: <fpage>1</fpage>–<lpage>74</lpage>.</mixed-citation></ref><ref id="B24"><mixed-citation xmlns:xlink="http://www.w3.org/1999/xlink" xlink:type="simple"><person-group><name name-style="western"><surname>Hatooka</surname><given-names>K</given-names></name><name name-style="western"><surname>Yagishita</surname><given-names>N</given-names></name></person-group> (<year>2013</year>) <article-title><tp:taxon-name><tp:taxon-name-part taxon-name-part-type="family">Pempheridae</tp:taxon-name-part></tp:taxon-name>.</article-title> In: <person-group><name name-style="western"><surname>Nakabo</surname><given-names>T</given-names></name></person-group> (<role>Ed.</role>) <issue-title>Fishes of Japan with pictorial keys to the species, 3rd edn.</issue-title><source>Tokai University Press, Tokyo, 983–984</source>, <fpage>2020</fpage>–<lpage>2021</lpage>. [In Japanese]</mixed-citation></ref><ref id="B41"><mixed-citation xmlns:xlink="http://www.w3.org/1999/xlink" xlink:type="simple"><person-group><name name-style="western"><surname>Koeda</surname><given-names>K</given-names></name></person-group> (<year>2017a</year>) <article-title>Fishes of family <tp:taxon-name><tp:taxon-name-part taxon-name-part-type="family">Pempheridae</tp:taxon-name-part></tp:taxon-name> (<tp:taxon-name><tp:taxon-name-part taxon-name-part-type="subclass">Teleostei</tp:taxon-name-part></tp:taxon-name>: <tp:taxon-name><tp:taxon-name-part taxon-name-part-type="order">Perciformes</tp:taxon-name-part></tp:taxon-name>) of the Ogasawara Islands, Japan.</article-title><source>Bulletin of the Biogeographical Society of Japan</source><volume>71</volume>: <fpage>1</fpage>–<lpage>13</lpage>. [In Japanese with English abstract]</mixed-citation></ref><ref id="B52"><mixed-citation xmlns:xlink="http://www.w3.org/1999/xlink" xlink:type="simple"><person-group><name name-style="western"><surname>Koeda</surname><given-names>K</given-names></name><name name-style="western"><surname>Motomura</surname><given-names>H</given-names></name></person-group> (<year>2017a</year>) A new species of <italic><tp:taxon-name><tp:taxon-name-part taxon-name-part-type="genus">Pempheris</tp:taxon-name-part></tp:taxon-name></italic> (<tp:taxon-name><tp:taxon-name-part taxon-name-part-type="order">Perciformes</tp:taxon-name-part></tp:taxon-name>: <tp:taxon-name><tp:taxon-name-part taxon-name-part-type="family">Pempheridae</tp:taxon-name-part></tp:taxon-name>) endemic to the Ogasawara Islands, Japan. Ichthyological Research. <ext-link xlink:href="10.1007/s10228-017-0586-3" ext-link-type="doi" xlink:type="simple">https://doi.org/10.1007/s10228-017-0586-3</ext-link> [also appeared in Ichthyological Research 65: 21–28]</mixed-citation></ref><ref id="B58"><mixed-citation xmlns:xlink="http://www.w3.org/1999/xlink" xlink:type="simple"><person-group><name name-style="western"><surname>Koeda</surname><given-names>K</given-names></name><name name-style="western"><surname>Yoshino</surname><given-names>T</given-names></name><name name-style="western"><surname>Tachihara</surname><given-names>K</given-names></name></person-group> (<year>2013a</year>) <article-title><italic><tp:taxon-name><tp:taxon-name-part taxon-name-part-type="genus">Pempheris</tp:taxon-name-part><tp:taxon-name-part taxon-name-part-type="species">ufuagari</tp:taxon-name-part></tp:taxon-name></italic> sp. nov., a new species in the genus <italic><tp:taxon-name><tp:taxon-name-part taxon-name-part-type="genus">Pempheris</tp:taxon-name-part></tp:taxon-name></italic> (<tp:taxon-name><tp:taxon-name-part taxon-name-part-type="order">Perciformes</tp:taxon-name-part></tp:taxon-name>, <tp:taxon-name><tp:taxon-name-part taxon-name-part-type="family">Pempheridae</tp:taxon-name-part></tp:taxon-name>) from the oceanic islands of Japan.</article-title><source>Zootaxa</source><volume>3609</volume>: <fpage>231</fpage>–<lpage>238</lpage>. <ext-link xlink:href="10.11646/zootaxa.3609.2.9" ext-link-type="doi" xlink:type="simple">https://doi.org/10.11646/zootaxa.3609.2.9</ext-link></mixed-citation></ref><ref id="B56"><mixed-citation xmlns:xlink="http://www.w3.org/1999/xlink" xlink:type="simple"><person-group><name name-style="western"><surname>Koeda</surname><given-names>K</given-names></name><name name-style="western"><surname>Yoshino</surname><given-names>T</given-names></name><name name-style="western"><surname>Tachihara</surname><given-names>K</given-names></name></person-group> (<year>2012a</year>) <article-title>First and southernmost records of <italic><tp:taxon-name><tp:taxon-name-part taxon-name-part-type="genus">Pempheris</tp:taxon-name-part><tp:taxon-name-part taxon-name-part-type="species">japonica</tp:taxon-name-part></tp:taxon-name></italic> (<tp:taxon-name><tp:taxon-name-part taxon-name-part-type="family">Pempherididae</tp:taxon-name-part></tp:taxon-name>) from Okinawa Island with the description of juvenile growth.</article-title><source>Bulletin of the Biogeographical Society of Japan</source><volume>67</volume>: <fpage>65</fpage>–<lpage>73</lpage>. [In Japanese with English abstract]</mixed-citation></ref><ref id="B79"><mixed-citation xmlns:xlink="http://www.w3.org/1999/xlink" xlink:type="simple"><person-group><name name-style="western"><surname>Mooi</surname><given-names>RD</given-names></name><name name-style="western"><surname>Jubb</surname><given-names>RN</given-names></name></person-group> (<year>1996</year>) <article-title>Description of two new species of the genus <italic><tp:taxon-name><tp:taxon-name-part taxon-name-part-type="genus">Pempheris</tp:taxon-name-part></tp:taxon-name></italic> (<tp:taxon-name><tp:taxon-name-part taxon-name-part-type="class">Pisces</tp:taxon-name-part></tp:taxon-name>: <tp:taxon-name><tp:taxon-name-part taxon-name-part-type="family">Pempherididae</tp:taxon-name-part></tp:taxon-name>) from Australia, with a provisional key to Australian species.</article-title><source>Records of the Australian Museum</source><volume>45</volume>: <fpage>117</fpage>–<lpage>130</lpage>. <ext-link xlink:href="10.3853/j.0067-1975.48.1996.284" ext-link-type="doi" xlink:type="simple">https://doi.org/10.3853/j.0067-1975.48.1996.284</ext-link></mixed-citation></ref><ref id="B77"><mixed-citation xmlns:xlink="http://www.w3.org/1999/xlink" xlink:type="simple"><person-group><name name-style="western"><surname>Mooi</surname><given-names>RD</given-names></name></person-group> (<year>1998</year>) <article-title>A new species of the genus <italic><tp:taxon-name><tp:taxon-name-part taxon-name-part-type="genus">Pempheris</tp:taxon-name-part></tp:taxon-name></italic> (<tp:taxon-name><tp:taxon-name-part taxon-name-part-type="subclass">Teleostei</tp:taxon-name-part></tp:taxon-name>: <tp:taxon-name><tp:taxon-name-part taxon-name-part-type="family">Pempherididae</tp:taxon-name-part></tp:taxon-name>) from Rapa Iti, French Polynesia.</article-title><source>Pacific Science</source><volume>52</volume>: <fpage>154</fpage>–<lpage>160</lpage>.</mixed-citation></ref><ref id="B78"><mixed-citation xmlns:xlink="http://www.w3.org/1999/xlink" xlink:type="simple"><person-group><name name-style="western"><surname>Mooi</surname><given-names>RD</given-names></name></person-group> (<year>2000</year>) <article-title>Review of New Zealand bullseyes (<tp:taxon-name><tp:taxon-name-part taxon-name-part-type="order">Perciformes</tp:taxon-name-part></tp:taxon-name>: <tp:taxon-name><tp:taxon-name-part taxon-name-part-type="family">Pempheridae</tp:taxon-name-part></tp:taxon-name>).</article-title><source>New Zealand Journal of Marine and Freshwater Research</source><volume>34</volume>: <fpage>87</fpage>–<lpage>102</lpage>. <ext-link xlink:href="10.1080/00288330.2000.9516917" ext-link-type="doi" xlink:type="simple">https://doi.org/10.1080/00288330.2000.9516917</ext-link></mixed-citation></ref></ref-list></tp:taxon-treatment>
