# Supplementary material for: ﻿A review of the genus Pempheris (Teleostei, Pempheridae) found in Japan and Taiwan
Source: Zookeys. 2024 Dec 9;1220:123–63. doi: 10.3897/zookeys.1220.126762 (PMC11650195; doi:10.3897/zookeys.1220.126762)
Supplement: XML Treatment for Pempheris japonica [file zookeys.1220.126762-treatment4.xml]

<!DOCTYPE tp:taxon-treatment
  PUBLIC "-//TaxonX//DTD Taxonomic Treatment Publishing DTD v0 20100105//EN" "tax-treatment-NSO.dtd">
<tp:taxon-treatment xmlns:tp="http://www.plazi.org/taxpub"><tp:treatment-meta><kwd-group><label>Taxon classification</label><kwd>
              <named-content content-type="kingdom">Animalia</named-content>
            </kwd><kwd>
              <named-content content-type="order">Perciformes</named-content>
            </kwd><kwd>
              <named-content content-type="family">Pempheridae</named-content>
            </kwd></kwd-group><mixed-citation publication-type="journal"><person-group><name><surname>Koeda</surname><given-names>Keita</given-names></name><name><surname>Bessho-Uehara</surname><given-names>Manabu</given-names></name></person-group><article-title>﻿A review of the genus <italic><tp:taxon-name><tp:taxon-name-part taxon-name-part-type="genus" reg="Pempheris">Pempheris</tp:taxon-name-part></tp:taxon-name></italic> (<tp:taxon-name><tp:taxon-name-part taxon-name-part-type="subclass">Teleostei</tp:taxon-name-part></tp:taxon-name>, <tp:taxon-name><tp:taxon-name-part taxon-name-part-type="family">Pempheridae</tp:taxon-name-part></tp:taxon-name>) found in Japan and Taiwan</article-title><source>Zookeys</source><day>09</day><month>12</month><year>2024</year><volume>1220</volume><fpage>123</fpage><lpage>163</lpage><pub-id pub-id-type="doi">10.3897/zookeys.1220.126762</pub-id></mixed-citation></tp:treatment-meta><tp:nomenclature><label>﻿</label><tp:taxon-name>
            <object-id xmlns:xlink="http://www.w3.org/1999/xlink" content-type="arpha" xlink:type="simple">FE95D3FF-CBEE-5A1D-84B4-E87033D6FB17</object-id>
            <tp:taxon-name-part taxon-name-part-type="genus" reg="Pempheris">Pempheris</tp:taxon-name-part>
            <tp:taxon-name-part taxon-name-part-type="species" reg="japonica">japonica</tp:taxon-name-part>
          </tp:taxon-name><tp:taxon-authority>Döderlein, 1883</tp:taxon-authority><xref ref-type="fig" rid="F5">Figs 5</xref><xref ref-type="fig" rid="F6">, 6</xref><xref ref-type="supplementary-material" rid="S2">, Suppl. material 2 Standard Japanese name: Tsumaguro-hatampo</xref><tp:nomenclature-citation-list><tp:nomenclature-citation><tp:taxon-name>
                <tp:taxon-name-part taxon-name-part-type="genus" reg="Pempheris">Pempheris</tp:taxon-name-part>
                <tp:taxon-name-part taxon-name-part-type="species" reg="japonica">japonica</tp:taxon-name-part>
              </tp:taxon-name><comment>Döderlein, 1883: 125 (type locality: Tokyo, Japan); <xref ref-type="bibr" rid="B33">Jordan et al. 1913</xref>: 137; <xref ref-type="bibr" rid="B124">Tanaka 1931</xref>: 25; <xref ref-type="bibr" rid="B132">Uchida 1933</xref>: 208; <xref ref-type="bibr" rid="B93">Okada 1938</xref>: 179; <xref ref-type="bibr" rid="B94">Okada and Matsubara 1938</xref>: 179; <xref ref-type="bibr" rid="B73">Matsubara 1955</xref>: 590; <xref ref-type="bibr" rid="B128">Tominaga 1963</xref>: 278, fig. 6; Takemura and Yasuda 1965: 159; <xref ref-type="bibr" rid="B72">Masuda et al. 1975</xref>: 199, pl. 33-B; <xref ref-type="bibr" rid="B25">Hayashi 1984</xref> (in part): 160, pl. 151-C; <xref ref-type="bibr" rid="B67">Kohno 1986</xref>: 135, fig. 1; <xref ref-type="bibr" rid="B71">Masuda and Kobayashi 1994</xref>: 180, fig. 4; <xref ref-type="bibr" rid="B76">Mochizuki 1995</xref>: 389, unnumbered fig.; <xref ref-type="bibr" rid="B21">Hatooka 1997</xref>: 380, unnumbered fig.; <xref ref-type="bibr" rid="B23">Hatooka 2002</xref> (in part): 877; <xref ref-type="bibr" rid="B103">Senou et al. 2002</xref>: 212; <xref ref-type="bibr" rid="B105">Senou et al. 2006b</xref>: 463; <xref ref-type="bibr" rid="B3">Aramata 2007</xref>: 171, unnumbered fig.; <xref ref-type="bibr" rid="B138">Yoshino 2008</xref>: 211, unnumbered fig.; <xref ref-type="bibr" rid="B54">Koeda et al. 2010a</xref>: 74; <xref ref-type="bibr" rid="B55">Koeda et al. 2010b</xref>: 81; <xref ref-type="bibr" rid="B83">Motomura et al. 2010</xref>: 131; <xref ref-type="bibr" rid="B119">Takagi et al. 2010</xref>: 69, unnumbered figs; <xref ref-type="bibr" rid="B68">Kohno et al. 2011</xref>: 208, unnumbered fig.; <xref ref-type="bibr" rid="B56">Koeda et al. 2012a</xref>: 65; <xref ref-type="bibr" rid="B24">Hatooka and Yagishita 2013</xref> (in part): 983; <xref ref-type="bibr" rid="B59">Koeda et al. 2013b</xref>: 235; <xref ref-type="bibr" rid="B84">Motomura et al. 2013</xref>: 168, unnumbered fig.; <xref ref-type="bibr" rid="B37">Kawano et al. 2014</xref>: 48; <xref ref-type="bibr" rid="B61">Koeda et al. 2014</xref>: 327; <xref ref-type="bibr" rid="B51">Koeda and Motomura 2015</xref>: 139; <xref ref-type="bibr" rid="B62">Koeda et al. 2015</xref>: 275; <xref ref-type="bibr" rid="B29">Ikeda and Nakabo 2015</xref>: 159, figs 5–7; <xref ref-type="bibr" rid="B123">Takeuchi et al. 2015</xref>: 8; <xref ref-type="bibr" rid="B42">Koeda 2017b</xref>: 190, unnumbered fig.; <xref ref-type="bibr" rid="B52">Koeda and Motomura 2017a</xref>; <xref ref-type="bibr" rid="B17">Fujiwara et al. 2018</xref>: 58, Fig. <xref ref-type="fig" rid="F8">8L</xref>; <xref ref-type="bibr" rid="B35">Kagoshima City Aquarium Foundation 2018</xref>: 210, unnumbered fig.; <xref ref-type="bibr" rid="B44">Koeda 2018b</xref>: 298, unnumbered fig.; <xref ref-type="bibr" rid="B89">Nakae et al. 2018</xref>: 266; <xref ref-type="bibr" rid="B45">Koeda 2018c</xref>: 341, unnumbered figs; <xref ref-type="bibr" rid="B87">Murase et al. 2019</xref>: 132, fig. 282; <xref ref-type="bibr" rid="B48">Koeda 2020a</xref>: 408, unnumbered figs; <xref ref-type="bibr" rid="B118">Sonoyama et al. 2020</xref>: 78; <xref ref-type="bibr" rid="B88">Murase et al. 2021</xref>: 166, fig. 338; <xref ref-type="bibr" rid="B50">Koeda 2022</xref>: 158, unnumbered fig.; <xref ref-type="bibr" rid="B66">Koeda et al. 2022</xref>: 6; <xref ref-type="bibr" rid="B80">Motomura 2023</xref>: 127; <xref ref-type="bibr" rid="B101">Sakurai et al. 2024</xref>: 77, fig. 4D.</comment></tp:nomenclature-citation><tp:nomenclature-citation><tp:taxon-name>
                <tp:taxon-name-part taxon-name-part-type="genus" reg="Catalufa">Catalufa</tp:taxon-name-part>
                <tp:taxon-name-part taxon-name-part-type="species" reg="umbra">umbra</tp:taxon-name-part>
              </tp:taxon-name><comment>Snyder, 1911: 528 (Misaki, Japan).</comment></tp:nomenclature-citation><tp:nomenclature-citation><tp:taxon-name>
                <tp:taxon-name-part taxon-name-part-type="genus" reg="Catalufa">Catalufa</tp:taxon-name-part>
                <tp:taxon-name-part taxon-name-part-type="species" reg="japonica">japonica</tp:taxon-name-part>
              </tp:taxon-name><comment>(not Döderlein, 1883): <xref ref-type="bibr" rid="B32">Jordan and Hubbs 1925</xref>: 227.</comment></tp:nomenclature-citation><tp:nomenclature-citation><tp:taxon-name>
                <tp:taxon-name-part taxon-name-part-type="genus" reg="Pempheris">Pempheris</tp:taxon-name-part>
                <tp:taxon-name-part taxon-name-part-type="species" reg="umbra">umbra</tp:taxon-name-part>
              </tp:taxon-name><comment>(not Snyder, 1911): <xref ref-type="bibr" rid="B93">Okada 1938</xref>: 179; <xref ref-type="bibr" rid="B94">Okada and Matsubara 1938</xref>: 179; <xref ref-type="bibr" rid="B73">Matsubara 1955</xref>: 59, pl. 54 (fig. 189); Takemura and Yasuda 1965: 159; <xref ref-type="bibr" rid="B1">Abekawa and Nishi 1969</xref>: 24.</comment></tp:nomenclature-citation></tp:nomenclature-citation-list></tp:nomenclature><tp:treatment-sec sec-type="diagnosis" id="SECID0EIMBG"><title>Diagnosis.</title><p>Counts of syntypes and non-types are given in Table <xref ref-type="table" rid="T1">1</xref> of <xref ref-type="bibr" rid="B52">Koeda and Motomura (2017a)</xref>. Dorsal-fin rays VI, 10–12; anal-fin rays III, 34–40; pectoral-fin rays 16–17; pored lateral-line scales 69–82; scale rows above lateral line 12–13; scale rows below lateral line 26–30; predorsal scales 40–44; circumpeduncular scales 22–24; gill rakers 8–12+19–25 = 28–35; head length 28.3–31.4% SL; body depth 43.2–47.7% SL; eye diameter 38.1–50.0% HL; upper jaw length 50.0–56.3% HL; maximum 153 mm SL; scales strongly ctenoid, adherent, divided into basal and distal halves (see <xref ref-type="bibr" rid="B58">Koeda et al. 2013a</xref>: fig. 2b); body copper; no or faint blackish blotch on pectoral-fin base; tip of dorsal and anal fins broadly black, remainder brown; narrow band of villiform teeth in jaws; abdomen cross-sectional outline U-shaped.</p></tp:treatment-sec><tp:treatment-sec sec-type="distribution" id="SECID0E1MBG"><title>Distribution.</title><p>Endemic to the region from southern Korea to southern Japan. In Japanese waters, <italic><tp:taxon-name><tp:taxon-name-part taxon-name-part-type="genus" reg="Pempheris">P.</tp:taxon-name-part><tp:taxon-name-part taxon-name-part-type="species" reg="japonica">japonica</tp:taxon-name-part></tp:taxon-name></italic> is distributed in the Pacific coast (north to Ishinomaki in Miyagi Prefecture, south to Kagoshima Prefecture), Japan Sea coast (east to Miyazu in Kyoto Prefecture, west to Tsuno-shima Island in Yamaguchi Prefecture), Tsushima Island, East China Sea coast (north to Nagasaki, south to Kagoshima prefectures), Miyake-jima and Hachijo-jima islands in Izu Islands, Tanega-shima, Yaku-shima, Iou-jima, Amami-oshima, and Okinawa-jima in Ryukyu Archipelago (very rare in the latter two islands) (Fig. <xref ref-type="fig" rid="F5">5</xref>).</p></tp:treatment-sec><tp:treatment-sec sec-type="remarks" id="SECID0EPNBG"><title>Remarks.</title><p><xref ref-type="bibr" rid="B13">Döderlein (1883)</xref> described <italic><tp:taxon-name><tp:taxon-name-part taxon-name-part-type="genus" reg="Pempheris">P.</tp:taxon-name-part><tp:taxon-name-part taxon-name-part-type="species" reg="japonica">japonica</tp:taxon-name-part></tp:taxon-name></italic> based on syntypes collected from Tokyo Bay, and <xref ref-type="bibr" rid="B116">Snyder (1911)</xref> described <italic><tp:taxon-name><tp:taxon-name-part taxon-name-part-type="genus" reg="Catalufa">Catalufa</tp:taxon-name-part><tp:taxon-name-part taxon-name-part-type="species" reg="umbra">umbra</tp:taxon-name-part></tp:taxon-name></italic> based on the holotype collected from Kanagawa Prefecture. The type specimens of the two nominal species were compared in the present study, and no differences were observed. Therefore, <italic><tp:taxon-name><tp:taxon-name-part taxon-name-part-type="genus" reg="Catalufa">C.</tp:taxon-name-part><tp:taxon-name-part taxon-name-part-type="species" reg="umbra">umbra</tp:taxon-name-part></tp:taxon-name></italic> is confirmed as a junior synonym of <italic><tp:taxon-name><tp:taxon-name-part taxon-name-part-type="genus" reg="Pempheris">P.</tp:taxon-name-part><tp:taxon-name-part taxon-name-part-type="species" reg="japonica">japonica</tp:taxon-name-part></tp:taxon-name></italic>, in agreement with <xref ref-type="bibr" rid="B128">Tominaga (1963)</xref>.</p><p><xref ref-type="bibr" rid="B117">Snyder (1912)</xref> and <xref ref-type="bibr" rid="B109">Shao et al. (2008)</xref> reported <italic><tp:taxon-name><tp:taxon-name-part taxon-name-part-type="genus" reg="Pempheris">P.</tp:taxon-name-part><tp:taxon-name-part taxon-name-part-type="species" reg="japonica">japonica</tp:taxon-name-part></tp:taxon-name></italic> in the fish checklists of Okinawa Island and southern Taiwan, respectively. However, the specimens they observed and identified as <italic><tp:taxon-name><tp:taxon-name-part taxon-name-part-type="genus" reg="Pempheris">P.</tp:taxon-name-part><tp:taxon-name-part taxon-name-part-type="species" reg="japonica">japonica</tp:taxon-name-part></tp:taxon-name></italic> (CAS-SU 22002; ASIZP 61383) are identified as <italic><tp:taxon-name><tp:taxon-name-part taxon-name-part-type="genus" reg="Pempheris">P.</tp:taxon-name-part><tp:taxon-name-part taxon-name-part-type="species" reg="schwenkii">schwenkii</tp:taxon-name-part></tp:taxon-name></italic> and <italic><tp:taxon-name><tp:taxon-name-part taxon-name-part-type="genus" reg="Pempheris">P.</tp:taxon-name-part><tp:taxon-name-part taxon-name-part-type="species" reg="vanicolensis">vanicolensis</tp:taxon-name-part></tp:taxon-name></italic>, respectively (<xref ref-type="bibr" rid="B56">Koeda et al. 2012a</xref>). Subsequently, <xref ref-type="bibr" rid="B99">Randall et al. (1997)</xref> reported <italic><tp:taxon-name><tp:taxon-name-part taxon-name-part-type="genus" reg="Pempheris">P.</tp:taxon-name-part><tp:taxon-name-part taxon-name-part-type="species" reg="japonica">japonica</tp:taxon-name-part></tp:taxon-name></italic> from the Ogasawara Islands. However, that report was not based on specimens and/or underwater observations (refer to pers. comm. of R. Mooi on p. 35) and was probably the misidentification of <italic><tp:taxon-name><tp:taxon-name-part taxon-name-part-type="genus" reg="Pempheris">P.</tp:taxon-name-part><tp:taxon-name-part taxon-name-part-type="species" reg="familia">familia</tp:taxon-name-part></tp:taxon-name></italic> which is similar to <italic><tp:taxon-name><tp:taxon-name-part taxon-name-part-type="genus" reg="Pempheris">P.</tp:taxon-name-part><tp:taxon-name-part taxon-name-part-type="species" reg="japonica">japonica</tp:taxon-name-part></tp:taxon-name></italic>. Although <xref ref-type="bibr" rid="B25">Hayashi (1984)</xref> and <xref ref-type="bibr" rid="B22">Hatooka (2000</xref>, <xref ref-type="bibr" rid="B23">2002</xref>) included the Philippines, and <xref ref-type="bibr" rid="B24">Hatooka and Yagishita (2013)</xref> included Taiwan in the distributional range of <italic><tp:taxon-name><tp:taxon-name-part taxon-name-part-type="genus" reg="Pempheris">P.</tp:taxon-name-part><tp:taxon-name-part taxon-name-part-type="species" reg="japonica">japonica</tp:taxon-name-part></tp:taxon-name></italic>, specimens of <italic><tp:taxon-name><tp:taxon-name-part taxon-name-part-type="genus" reg="Pempheris">P.</tp:taxon-name-part><tp:taxon-name-part taxon-name-part-type="species" reg="japonica">japonica</tp:taxon-name-part></tp:taxon-name></italic> from these localities have never been discovered. Our results indicate that <italic><tp:taxon-name><tp:taxon-name-part taxon-name-part-type="genus" reg="Pempheris">P.</tp:taxon-name-part><tp:taxon-name-part taxon-name-part-type="species" reg="japonica">japonica</tp:taxon-name-part></tp:taxon-name></italic> is not distributed in these localities, and the species is endemic to Japan and southern Korea. Compared to the distribution of other species of the same genus found in the Northern Hemisphere, this species can be said to be the most temperate species adapted to the lowest water temperatures. Until the 2010s, this species was distributed only as far as the Boso Peninsula, a trend known for many tropical fish species. However, in recent years, new distribution records have been reported from Fukushima and Miyagi Prefectures, likely a result of northward range expansion due to global warming.</p><fig id="F6" position="float" orientation="portrait"><object-id xmlns:xlink="http://www.w3.org/1999/xlink" content-type="doi" xlink:type="simple">10.3897/zookeys.1220.126762.figure6</object-id><object-id xmlns:xlink="http://www.w3.org/1999/xlink" content-type="arpha" xlink:type="simple">85047B4B-8A4B-52DE-98FB-F931DD3ECB5B</object-id><label>Figure 6.</label><caption><p>Fresh specimen of <italic><tp:taxon-name><tp:taxon-name-part taxon-name-part-type="genus" reg="Pempheris">Pempheris</tp:taxon-name-part><tp:taxon-name-part taxon-name-part-type="species" reg="japonica">japonica</tp:taxon-name-part></tp:taxon-name></italic>, KAUM–I. 89834, 125.0 mm SL, Nakakoshiki-jima Island, Koshiki Islands, Japan.</p></caption><graphic xmlns:xlink="http://www.w3.org/1999/xlink" xlink:href="zookeys-1220-123_article-126762__-g006.jpg" position="float" orientation="portrait" xlink:type="simple" id="oo_1192469.jpg"><uri content-type="original_file" xlink:type="simple">https://binary.pensoft.net/fig/1192469</uri></graphic></fig></tp:treatment-sec><tp:treatment-sec><!--Section generated to contain objects referenced in tp:taxon-treatment.--><fig id="F5" position="float" orientation="portrait"><object-id xmlns:xlink="http://www.w3.org/1999/xlink" content-type="doi" xlink:type="simple">10.3897/zookeys.1220.126762.figure5</object-id><object-id xmlns:xlink="http://www.w3.org/1999/xlink" content-type="arpha" xlink:type="simple">212616EF-DD08-5E7F-8435-18607CB4439D</object-id><label>Figure 5.</label><caption><p>Distribution of <italic><tp:taxon-name><tp:taxon-name-part taxon-name-part-type="genus" reg="Pempheris">Pempheris</tp:taxon-name-part><tp:taxon-name-part taxon-name-part-type="species" reg="familia">familia</tp:taxon-name-part></tp:taxon-name></italic> (diamond) and <italic><tp:taxon-name><tp:taxon-name-part taxon-name-part-type="genus" reg="Pempheris">Pempheris</tp:taxon-name-part><tp:taxon-name-part taxon-name-part-type="species" reg="japonica">japonica</tp:taxon-name-part></tp:taxon-name></italic> (triangles and star for type locality) based on the collection locality of the specimens.</p></caption><graphic xmlns:xlink="http://www.w3.org/1999/xlink" xlink:href="zookeys-1220-123_article-126762__-g005.jpg" position="float" orientation="portrait" xlink:type="simple" id="oo_1192468.jpg"><uri content-type="original_file" xlink:type="simple">https://binary.pensoft.net/fig/1192468</uri></graphic></fig><supplementary-material xmlns:xlink="http://www.w3.org/1999/xlink" id="S2" position="float" orientation="portrait" xlink:type="simple"><object-id content-type="doi" xlink:type="simple">10.3897/zookeys.1220.126762.suppl2</object-id><object-id content-type="arpha" xlink:type="simple">9146BD56-694D-5BFE-8CF1-062D4D4B28F4</object-id><label>Supplementary material 2</label><caption><p>requency distributions of pored lateral-line scales of species of <italic><tp:taxon-name><tp:taxon-name-part taxon-name-part-type="genus" reg="Pempheris">Pempheris</tp:taxon-name-part></tp:taxon-name></italic> distributed in Japan and Taiwan, with <italic><tp:taxon-name><tp:taxon-name-part taxon-name-part-type="genus" reg="Pempheris">P.</tp:taxon-name-part><tp:taxon-name-part taxon-name-part-type="species" reg="flavicycla">flavicycla</tp:taxon-name-part></tp:taxon-name></italic> for comparison</p></caption><statement content-type="dataType"><label>Data type</label><p>xlsx</p></statement><media xlink:href="zookeys-1220-123_article-126762__-s002.xlsx" mimetype="application" mime-subtype="vnd.openxmlformats-officedocument.spreadsheetml.sheet" position="float" orientation="portrait" xlink:type="simple" id="oo_1192482.xlsx"><uri content-type="original_file" xlink:type="simple">https://binary.pensoft.net/file/1192482</uri></media><permissions><license xlink:type="simple"><license-p>This dataset is made available under the Open Database License (http://opendatacommons.org/licenses/odbl/1.0/). The Open Database License (ODbL) is a license agreement intended to allow users to freely share, modify, and use this Dataset while maintaining this same freedom for others, provided that the original source and author(s) are credited.</license-p></license></permissions><attrib specific-use="authors">Keita Koeda, Manabu Bessho-Uehara</attrib></supplementary-material><fig id="F8" position="float" orientation="portrait"><object-id xmlns:xlink="http://www.w3.org/1999/xlink" content-type="doi" xlink:type="simple">10.3897/zookeys.1220.126762.figure8</object-id><object-id xmlns:xlink="http://www.w3.org/1999/xlink" content-type="arpha" xlink:type="simple">708ED461-A780-52E9-B56A-4ED65B3DDB0A</object-id><label>Figure 8.</label><caption><p>Distribution of <italic><tp:taxon-name><tp:taxon-name-part taxon-name-part-type="genus" reg="Pempheris">Pempheris</tp:taxon-name-part><tp:taxon-name-part taxon-name-part-type="species" reg="nyctereutes">nyctereutes</tp:taxon-name-part></tp:taxon-name></italic> (solid triangles and solid star for holotype locality) and <italic><tp:taxon-name><tp:taxon-name-part taxon-name-part-type="genus" reg="Pempheris">Pempheris</tp:taxon-name-part><tp:taxon-name-part taxon-name-part-type="species" reg="sasakii">sasakii</tp:taxon-name-part></tp:taxon-name></italic> (solid diamonds and open star for holotype locality) based on the collection localities of the specimens.</p></caption><graphic xmlns:xlink="http://www.w3.org/1999/xlink" xlink:href="zookeys-1220-123_article-126762__-g008.jpg" position="float" orientation="portrait" xlink:type="simple" id="oo_1192471.jpg"><uri content-type="original_file" xlink:type="simple">https://binary.pensoft.net/fig/1192471</uri></graphic></fig><table-wrap id="T1" position="float" orientation="portrait"><label>Table 1.</label><caption><p>Counts of <italic><tp:taxon-name><tp:taxon-name-part taxon-name-part-type="genus" reg="Pempheris">Pempheris</tp:taxon-name-part><tp:taxon-name-part taxon-name-part-type="species" reg="nyctereutes">nyctereutes</tp:taxon-name-part></tp:taxon-name></italic> and <italic><tp:taxon-name><tp:taxon-name-part taxon-name-part-type="genus" reg="Pempheris">P.</tp:taxon-name-part><tp:taxon-name-part taxon-name-part-type="species" reg="sasakii">sasakii</tp:taxon-name-part></tp:taxon-name></italic>.</p></caption><table id="TID0E5ODI" rules="all"><tbody><tr><th rowspan="2" colspan="1"/><th rowspan="1" colspan="2">
                    <italic>
                      <tp:taxon-name><tp:taxon-name-part taxon-name-part-type="genus" reg="Pempheris">P.</tp:taxon-name-part><tp:taxon-name-part taxon-name-part-type="species" reg="nyctereutes">nyctereutes</tp:taxon-name-part></tp:taxon-name>
                    </italic>
                  </th><th rowspan="1" colspan="2">
                    <italic>
                      <tp:taxon-name><tp:taxon-name-part taxon-name-part-type="genus" reg="Pempheris">P.</tp:taxon-name-part><tp:taxon-name-part taxon-name-part-type="species" reg="sasakii">sasakii</tp:taxon-name-part></tp:taxon-name>
                    </italic>
                  </th></tr><tr><th rowspan="1" colspan="1">Holotype</th><th rowspan="1" colspan="1">Non-types</th><th rowspan="1" colspan="1">Holotype</th><th rowspan="1" colspan="1">Non-types</th></tr><tr><td rowspan="1" colspan="1">Number of individuals</td><td rowspan="1" colspan="1">1</td><td rowspan="1" colspan="1">18</td><td rowspan="1" colspan="1">1</td><td rowspan="1" colspan="1">47</td></tr><tr><td rowspan="1" colspan="1">Standard length (mm)</td><td rowspan="1" colspan="1">160.5</td><td rowspan="1" colspan="1">100.5–162.4</td><td rowspan="1" colspan="1">93.1</td><td rowspan="1" colspan="1">87.7–169.8</td></tr><tr><td rowspan="1" colspan="1">Dorsal fin rays</td><td rowspan="1" colspan="1">VI, 9</td><td rowspan="1" colspan="1">VI, 9</td><td rowspan="1" colspan="1">VI, 9</td><td rowspan="1" colspan="1">VI–VII, 9–10</td></tr><tr><td rowspan="1" colspan="1">Anal fin rays</td><td rowspan="1" colspan="1">III, 44</td><td rowspan="1" colspan="1">III, 42–44</td><td rowspan="1" colspan="1">III, 43</td><td rowspan="1" colspan="1">III, 40–46</td></tr><tr><td rowspan="1" colspan="1">Pectoral fin rays</td><td rowspan="1" colspan="1">19</td><td rowspan="1" colspan="1">18–20</td><td rowspan="1" colspan="1">19</td><td rowspan="1" colspan="1">17–20</td></tr><tr><td rowspan="1" colspan="1">Left pored lateral-line scales</td><td rowspan="1" colspan="1">79</td><td rowspan="1" colspan="1">72–81</td><td rowspan="1" colspan="1">72</td><td rowspan="1" colspan="1">67–78</td></tr><tr><td rowspan="1" colspan="1">Right pored lateral-line scales</td><td rowspan="1" colspan="1">77</td><td rowspan="1" colspan="1">74–82</td><td rowspan="1" colspan="1">73</td><td rowspan="1" colspan="1">66–78</td></tr><tr><td rowspan="1" colspan="1">Scale above lateral line</td><td rowspan="1" colspan="1">8 1/2</td><td rowspan="1" colspan="1">8 1/2–9 1/2</td><td rowspan="1" colspan="1">8 1/2</td><td rowspan="1" colspan="1">8 1/2–10 1/2</td></tr><tr><td rowspan="1" colspan="1">Scale rows below lateral line</td><td rowspan="1" colspan="1">23</td><td rowspan="1" colspan="1">23–28</td><td rowspan="1" colspan="1">22</td><td rowspan="1" colspan="1">19–22</td></tr><tr><td rowspan="1" colspan="1">Circumpeduncular scales</td><td rowspan="1" colspan="1">22</td><td rowspan="1" colspan="1">22–24</td><td rowspan="1" colspan="1">damaged</td><td rowspan="1" colspan="1">24</td></tr><tr><td rowspan="1" colspan="1">Gill rakers</td><td rowspan="1" colspan="1">8+20</td><td rowspan="1" colspan="1">8+19–20</td><td rowspan="1" colspan="1">8+19</td><td rowspan="1" colspan="1">7–9+19–22</td></tr></tbody></table></table-wrap></tp:treatment-sec><ref-list><ref id="B33"><mixed-citation xmlns:xlink="http://www.w3.org/1999/xlink" xlink:type="simple"><person-group><name name-style="western"><surname>Jordan</surname><given-names>DS</given-names></name><name name-style="western"><surname>Tanaka</surname><given-names>S</given-names></name><name name-style="western"><surname>Snyder</surname><given-names>JO</given-names></name></person-group> (<year>1913</year>) <article-title>A catalogue of the fishes of Japan.</article-title><source>The Journal of the College of Science, Imperial University of Tokyo</source><volume>33</volume>: <fpage>1</fpage>–<lpage>497</lpage>.</mixed-citation></ref><ref id="B124"><mixed-citation xmlns:xlink="http://www.w3.org/1999/xlink" xlink:type="simple"><person-group><name name-style="western"><surname>Tanaka</surname><given-names>S</given-names></name></person-group> (<year>1931</year>) On the distribution of fishes in Japanese waters. Journal of the Faculty of Science, Imperial University of Tokyo, Section IV, Zoology 3: 3–90 [3 pls].</mixed-citation></ref><ref id="B132"><mixed-citation xmlns:xlink="http://www.w3.org/1999/xlink" xlink:type="simple"><person-group><name name-style="western"><surname>Uchida</surname><given-names>K</given-names></name></person-group> (<year>1933</year>) <article-title>Life history of <italic><tp:taxon-name><tp:taxon-name-part taxon-name-part-type="genus">Pempheris</tp:taxon-name-part><tp:taxon-name-part taxon-name-part-type="species">japonicus</tp:taxon-name-part></tp:taxon-name></italic>, and early development of congeners.</article-title><source>Zoological Science</source><volume>45</volume>: <fpage>207</fpage>–<lpage>218</lpage>. [In Japanese]</mixed-citation></ref><ref id="B93"><mixed-citation xmlns:xlink="http://www.w3.org/1999/xlink" xlink:type="simple"><person-group><name name-style="western"><surname>Okada</surname><given-names>Y</given-names></name></person-group> (<year>1938</year>) A catalogue of vertebrates of Japan. Maruzen, Co. Ltd, Tokyo, [iv +] 412 pp.</mixed-citation></ref><ref id="B94"><mixed-citation xmlns:xlink="http://www.w3.org/1999/xlink" xlink:type="simple"><person-group><name name-style="western"><surname>Okada</surname><given-names>Y</given-names></name><name name-style="western"><surname>Matsubara</surname><given-names>K</given-names></name></person-group> (<year>1938</year>) Key to the fishes and fish-like animals of Japan. Sanseido, Tokyo.</mixed-citation></ref><ref id="B73"><mixed-citation xmlns:xlink="http://www.w3.org/1999/xlink" xlink:type="simple"><person-group><name name-style="western"><surname>Matsubara</surname><given-names>K</given-names></name></person-group> (<year>1955</year>) <source>Fish morphology and hierarchy.</source><publisher-name>Ishizaki-shoten</publisher-name>, <publisher-loc>Tokyo</publisher-loc>, <size units="page">789 pp</size>. [In Japanese]</mixed-citation></ref><ref id="B128"><mixed-citation xmlns:xlink="http://www.w3.org/1999/xlink" xlink:type="simple"><person-group><name name-style="western"><surname>Tominaga</surname><given-names>Y</given-names></name></person-group> (<year>1963</year>) <article-title>A revision of the fishes of the family <tp:taxon-name><tp:taxon-name-part taxon-name-part-type="family">Pempheridae</tp:taxon-name-part></tp:taxon-name> of Japan.</article-title><source>Journal of the Faculty of Science, the University of Tokyo</source><volume>10</volume>: <fpage>269</fpage>–<lpage>290</lpage>.</mixed-citation></ref><ref id="B72"><mixed-citation xmlns:xlink="http://www.w3.org/1999/xlink" xlink:type="simple"><person-group><name name-style="western"><surname>Masuda</surname><given-names>H</given-names></name><name name-style="western"><surname>Araga</surname><given-names>C</given-names></name><name name-style="western"><surname>Yoshino</surname><given-names>T</given-names></name></person-group> (<year>1975</year>) <source>Coastal fishes of southern Japan.</source><publisher-name>Tokai University Press</publisher-name>, <publisher-loc>Tokyo</publisher-loc>, <size units="page">379 pp</size>. [In Japanese]</mixed-citation></ref><ref id="B25"><mixed-citation xmlns:xlink="http://www.w3.org/1999/xlink" xlink:type="simple"><person-group><name name-style="western"><surname>Hayashi</surname><given-names>Y</given-names></name></person-group> (<year>1984</year>) <tp:taxon-name><tp:taxon-name-part taxon-name-part-type="family">Pempheridae</tp:taxon-name-part></tp:taxon-name>. In: Masuda H, Amaoka K, Araga C, Uyeno T, Yoshino T (Eds) The fishes of the Japanese Archipelago. Tokai University Press, Tokyo, 160–161 [pls 151, 350]. [In Japanese]</mixed-citation></ref><ref id="B67"><mixed-citation xmlns:xlink="http://www.w3.org/1999/xlink" xlink:type="simple"><person-group><name name-style="western"><surname>Kohno</surname><given-names>H</given-names></name></person-group> (<year>1986</year>) <article-title>Larvae and juveniles of pempherid fishes, <italic><tp:taxon-name><tp:taxon-name-part taxon-name-part-type="genus">Pempheris</tp:taxon-name-part><tp:taxon-name-part taxon-name-part-type="species">xanthoptera</tp:taxon-name-part></tp:taxon-name></italic> and <italic><tp:taxon-name><tp:taxon-name-part taxon-name-part-type="genus">P.</tp:taxon-name-part><tp:taxon-name-part taxon-name-part-type="species">japonica</tp:taxon-name-part></tp:taxon-name></italic>.</article-title><source>Japanese Journal of Ichthyology</source><volume>33</volume>: <fpage>135</fpage>–<lpage>144</lpage>. <ext-link xlink:href="10.1007/BF02905841" ext-link-type="doi" xlink:type="simple">https://doi.org/10.1007/BF02905841</ext-link></mixed-citation></ref><ref id="B71"><mixed-citation xmlns:xlink="http://www.w3.org/1999/xlink" xlink:type="simple"><person-group><name name-style="western"><surname>Masuda</surname><given-names>H</given-names></name><name name-style="western"><surname>Kobayashi</surname><given-names>Y</given-names></name></person-group> (<year>1994</year>) <source>Grand atlas of fish life modes.</source><publisher-name>Tokai University Press</publisher-name>, <publisher-loc>Tokyo</publisher-loc>, <size units="page">379 pp</size>. [In Japanese]</mixed-citation></ref><ref id="B76"><mixed-citation xmlns:xlink="http://www.w3.org/1999/xlink" xlink:type="simple"><person-group><name name-style="western"><surname>Mochizuki</surname><given-names>K</given-names></name></person-group> (<year>1995</year>) <article-title><tp:taxon-name><tp:taxon-name-part taxon-name-part-type="family">Pempheridae</tp:taxon-name-part></tp:taxon-name>.</article-title> In: <person-group><name name-style="western"><surname>Konishi</surname><given-names>H</given-names></name></person-group> (<role>Ed.</role>) <issue-title>Fishes-new color guide for sportfishermen.</issue-title><source>Weekly Sunday Fishing Co. Ltd, Osaka</source>, <fpage>389</fpage>–<lpage>389</lpage>.</mixed-citation></ref><ref id="B21"><mixed-citation xmlns:xlink="http://www.w3.org/1999/xlink" xlink:type="simple"><person-group><name name-style="western"><surname>Hatooka</surname><given-names>K</given-names></name></person-group> (<year>1997</year>) <article-title><tp:taxon-name><tp:taxon-name-part taxon-name-part-type="family">Pempheridae</tp:taxon-name-part></tp:taxon-name>.</article-title> In: <person-group><name name-style="western"><surname>Okamura</surname><given-names>O</given-names></name><name name-style="western"><surname>Amaoka</surname><given-names>K</given-names></name></person-group> (<role>Eds</role>) <issue-title>Sea fishes of Japan.</issue-title><source>Yama-kei Publishers co., Ltd., Tokyo</source>, <fpage>380</fpage>–<lpage>381</lpage>. [In Japanese]</mixed-citation></ref><ref id="B23"><mixed-citation xmlns:xlink="http://www.w3.org/1999/xlink" xlink:type="simple"><person-group><name name-style="western"><surname>Hatooka</surname><given-names>K</given-names></name></person-group> (<year>2002</year>) <tp:taxon-name><tp:taxon-name-part taxon-name-part-type="family">Pempheridae</tp:taxon-name-part></tp:taxon-name>. In: Nakabo T (Ed.) Fishes of Japan with pictorial keys to the species, English edition. Tokai University Press, Tokyo, 878–879, 1562.</mixed-citation></ref><ref id="B103"><mixed-citation xmlns:xlink="http://www.w3.org/1999/xlink" xlink:type="simple"><person-group><name name-style="western"><surname>Senou</surname><given-names>H</given-names></name><name name-style="western"><surname>Shinohara</surname><given-names>G</given-names></name><name name-style="western"><surname>Matsuura</surname><given-names>K</given-names></name><name name-style="western"><surname>Furuse</surname><given-names>K</given-names></name><name name-style="western"><surname>Kato</surname><given-names>S</given-names></name><name name-style="western"><surname>Kikuchi</surname><given-names>T</given-names></name></person-group> (<year>2002</year>) <article-title>Fishes of Hachijo-jima Island, Izu Islands Group, Tokyo, Japan.</article-title><source>Memoirs of the National Science Museum (Tokyo)</source><volume>38</volume>: <fpage>195</fpage>–<lpage>237</lpage>.</mixed-citation></ref><ref id="B105"><mixed-citation xmlns:xlink="http://www.w3.org/1999/xlink" xlink:type="simple"><person-group><name name-style="western"><surname>Senou</surname><given-names>H</given-names></name><name name-style="western"><surname>Matsuura</surname><given-names>K</given-names></name><name name-style="western"><surname>Shinohara</surname><given-names>G</given-names></name></person-group> (<year>2006b</year>) <article-title>Checklist of fishes in the Sagami Sea with zoogeographical comments on shallow water fishes occurring along the coastlines under the influence of Kuroshio Current.</article-title><source>Memoirs of the National Science Museum (Tokyo)</source><volume>41</volume>: <fpage>389</fpage>–<lpage>542</lpage>.</mixed-citation></ref><ref id="B3"><mixed-citation xmlns:xlink="http://www.w3.org/1999/xlink" xlink:type="simple"><person-group><name name-style="western"><surname>Aramata</surname><given-names>H</given-names></name></person-group> (<year>2007</year>) <source>The Aramata atlas of wonder fishes.</source><publisher-name>Shinshokan</publisher-name>, <publisher-loc>Tokyo</publisher-loc>, <size units="page">390 pp</size>. [In Japanese]</mixed-citation></ref><ref id="B138"><mixed-citation xmlns:xlink="http://www.w3.org/1999/xlink" xlink:type="simple"><person-group><name name-style="western"><surname>Yoshino</surname><given-names>Y</given-names></name></person-group> (<year>2008</year>) <source>Marine fishes of Japan. Yama-kei Publishers co.</source><publisher-name>, LTD</publisher-name>, <publisher-loc>Tokyo</publisher-loc>, <size units="page">543 pp</size>.</mixed-citation></ref><ref id="B54"><mixed-citation xmlns:xlink="http://www.w3.org/1999/xlink" xlink:type="simple"><person-group><name name-style="western"><surname>Koeda</surname><given-names>K</given-names></name><name name-style="western"><surname>Imai</surname><given-names>H</given-names></name><name name-style="western"><surname>Yoshino</surname><given-names>T</given-names></name><name name-style="western"><surname>Tachihara</surname><given-names>K</given-names></name></person-group> (<year>2010a</year>) <article-title>First and northernmost record of <italic><tp:taxon-name><tp:taxon-name-part taxon-name-part-type="genus">Pempheris</tp:taxon-name-part><tp:taxon-name-part taxon-name-part-type="species">oualensis</tp:taxon-name-part></tp:taxon-name></italic> (<tp:taxon-name><tp:taxon-name-part taxon-name-part-type="family">Pempheridae</tp:taxon-name-part></tp:taxon-name>), from Ryukyu Archipelago, Japan.</article-title><source>Biogeography</source><volume>12</volume>: <fpage>71</fpage>–<lpage>75</lpage>.</mixed-citation></ref><ref id="B55"><mixed-citation xmlns:xlink="http://www.w3.org/1999/xlink" xlink:type="simple"><person-group><name name-style="western"><surname>Koeda</surname><given-names>K</given-names></name><name name-style="western"><surname>Yoshino</surname><given-names>T</given-names></name><name name-style="western"><surname>Imai</surname><given-names>H</given-names></name><name name-style="western"><surname>Tachihara</surname><given-names>K</given-names></name></person-group> (<year>2010b</year>) <article-title>Description of new Japanese and northernmost records of pempherid fish, <italic><tp:taxon-name><tp:taxon-name-part taxon-name-part-type="genus">Pempheris</tp:taxon-name-part><tp:taxon-name-part taxon-name-part-type="species">vanicolensis</tp:taxon-name-part></tp:taxon-name></italic>, from Iriomote Island, southern Ryukyu Archipelago.</article-title><source>Biogeography</source><volume>12</volume>: <fpage>77</fpage>–<lpage>82</lpage>.</mixed-citation></ref><ref id="B83"><mixed-citation xmlns:xlink="http://www.w3.org/1999/xlink" xlink:type="simple"><person-group><name name-style="western"><surname>Motomura</surname><given-names>H</given-names></name><name name-style="western"><surname>Kuriiwa</surname><given-names>K</given-names></name><name name-style="western"><surname>Katayama</surname><given-names>E</given-names></name><name name-style="western"><surname>Senou</surname><given-names>H</given-names></name><name name-style="western"><surname>Ogihara</surname><given-names>G</given-names></name><name name-style="western"><surname>Meguro</surname><given-names>M</given-names></name><name name-style="western"><surname>Matsunuma</surname><given-names>M</given-names></name><name name-style="western"><surname>Takata</surname><given-names>Y</given-names></name><name name-style="western"><surname>Yoshida</surname><given-names>T</given-names></name><name name-style="western"><surname>Yamashita</surname><given-names>M</given-names></name><name name-style="western"><surname>Kimura</surname><given-names>S</given-names></name><name name-style="western"><surname>Endo</surname><given-names>H</given-names></name><name name-style="western"><surname>Murase</surname><given-names>A</given-names></name><name name-style="western"><surname>Iwatsuki</surname><given-names>Y</given-names></name><name name-style="western"><surname>Sakurai</surname><given-names>Y</given-names></name><name name-style="western"><surname>Harazaki</surname><given-names>S</given-names></name><name name-style="western"><surname>Hidaka</surname><given-names>K</given-names></name><name name-style="western"><surname>Izumi</surname><given-names>H</given-names></name><name name-style="western"><surname>Matsuura</surname><given-names>K</given-names></name></person-group> (<year>2010</year>) <article-title>Annotated checklist of marine and estuarine fishes of Yaku-shima Island, Kagoshima, southern Japan.</article-title> In: <person-group><name name-style="western"><surname>Motomura</surname><given-names>H</given-names></name><name name-style="western"><surname>Matsuura</surname><given-names>K</given-names></name></person-group> (<role>eds</role>) <issue-title>Fishes of Yaku-shima Island – A World Heritage island in the Osumi Group, Kagoshima Prefecture, southern Japan.</issue-title><source>National Museum of Nature and Science, Tokyo</source>, <fpage>65</fpage>–<lpage>247</lpage>.</mixed-citation></ref><ref id="B119"><mixed-citation xmlns:xlink="http://www.w3.org/1999/xlink" xlink:type="simple"><person-group><name name-style="western"><surname>Takagi</surname><given-names>M</given-names></name><name name-style="western"><surname>Hirata</surname><given-names>T</given-names></name><name name-style="western"><surname>Hirata</surname><given-names>S</given-names></name><name name-style="western"><surname>Nakata</surname><given-names>C</given-names></name></person-group> (<year>2010</year>) <source>Fishes of Ainan Ehime.</source><publisher-name>Soufusha shuppan</publisher-name>, <publisher-loc>Matsuyama</publisher-loc>, <size units="page">250 pp</size>.</mixed-citation></ref><ref id="B68"><mixed-citation xmlns:xlink="http://www.w3.org/1999/xlink" xlink:type="simple"><person-group><name name-style="western"><surname>Kohno</surname><given-names>H</given-names></name><name name-style="western"><surname>Konou</surname><given-names>K</given-names></name><name name-style="western"><surname>Tokoo</surname><given-names>T</given-names></name></person-group> (<year>2011</year>) <source>A photographic guide to the fishes in Tokyo Bay.</source><publisher-name>Heibonsha</publisher-name>, <publisher-loc>Tokyo</publisher-loc>, <size units="page">374 pp</size>. [In Japanese]</mixed-citation></ref><ref id="B56"><mixed-citation xmlns:xlink="http://www.w3.org/1999/xlink" xlink:type="simple"><person-group><name name-style="western"><surname>Koeda</surname><given-names>K</given-names></name><name name-style="western"><surname>Yoshino</surname><given-names>T</given-names></name><name name-style="western"><surname>Tachihara</surname><given-names>K</given-names></name></person-group> (<year>2012a</year>) <article-title>First and southernmost records of <italic><tp:taxon-name><tp:taxon-name-part taxon-name-part-type="genus">Pempheris</tp:taxon-name-part><tp:taxon-name-part taxon-name-part-type="species">japonica</tp:taxon-name-part></tp:taxon-name></italic> (<tp:taxon-name><tp:taxon-name-part taxon-name-part-type="family">Pempherididae</tp:taxon-name-part></tp:taxon-name>) from Okinawa Island with the description of juvenile growth.</article-title><source>Bulletin of the Biogeographical Society of Japan</source><volume>67</volume>: <fpage>65</fpage>–<lpage>73</lpage>. [In Japanese with English abstract]</mixed-citation></ref><ref id="B24"><mixed-citation xmlns:xlink="http://www.w3.org/1999/xlink" xlink:type="simple"><person-group><name name-style="western"><surname>Hatooka</surname><given-names>K</given-names></name><name name-style="western"><surname>Yagishita</surname><given-names>N</given-names></name></person-group> (<year>2013</year>) <article-title><tp:taxon-name><tp:taxon-name-part taxon-name-part-type="family">Pempheridae</tp:taxon-name-part></tp:taxon-name>.</article-title> In: <person-group><name name-style="western"><surname>Nakabo</surname><given-names>T</given-names></name></person-group> (<role>Ed.</role>) <issue-title>Fishes of Japan with pictorial keys to the species, 3rd edn.</issue-title><source>Tokai University Press, Tokyo, 983–984</source>, <fpage>2020</fpage>–<lpage>2021</lpage>. [In Japanese]</mixed-citation></ref><ref id="B59"><mixed-citation xmlns:xlink="http://www.w3.org/1999/xlink" xlink:type="simple"><person-group><name name-style="western"><surname>Koeda</surname><given-names>K</given-names></name><name name-style="western"><surname>Yoshino</surname><given-names>T</given-names></name><name name-style="western"><surname>Tachihara</surname><given-names>K</given-names></name></person-group> (<year>2013b</year>) <article-title>Identificational keys of <italic><tp:taxon-name><tp:taxon-name-part taxon-name-part-type="genus">Pempheris</tp:taxon-name-part><tp:taxon-name-part taxon-name-part-type="species">adusta</tp:taxon-name-part></tp:taxon-name></italic> Bleeker, 1877 (<tp:taxon-name><tp:taxon-name-part taxon-name-part-type="family">Pempheridae</tp:taxon-name-part></tp:taxon-name>) with comments on its standard Japanese name.</article-title><source>Japanese Journal of Ichthyology</source><volume>60</volume>: <fpage>123</fpage>–<lpage>128</lpage>. [In Japanese with English abstract]</mixed-citation></ref><ref id="B84"><mixed-citation xmlns:xlink="http://www.w3.org/1999/xlink" xlink:type="simple"><person-group><name name-style="western"><surname>Motomura</surname><given-names>H</given-names></name><name name-style="western"><surname>Dewa</surname><given-names>S</given-names></name><name name-style="western"><surname>Furuta</surname><given-names>K</given-names></name><name name-style="western"><surname>Matsuura</surname><given-names>K</given-names></name></person-group> (<year>2013</year>) <source>Fishes of Iou-jima and Take-shima islands, Mishima, Kagoshima, Japan.</source><publisher-name>The Kagoshima University Museum</publisher-name>, <publisher-loc>Kagoshima and the National Museum of Nature and Science, Tsukuba</publisher-loc>, <size units="page">390 pp</size>.</mixed-citation></ref><ref id="B37"><mixed-citation xmlns:xlink="http://www.w3.org/1999/xlink" xlink:type="simple"><person-group><name name-style="western"><surname>Kawano</surname><given-names>M</given-names></name><name name-style="western"><surname>Doi</surname><given-names>H</given-names></name><name name-style="western"><surname>Hori</surname><given-names>S</given-names></name></person-group> (<year>2014</year>) <article-title>List of the fishes in the southwestern Japan Sea off Yamaguchi Prefecture.</article-title><source>Bulletin of Yamaguchi Prefecture Fisheries Research Center</source><volume>11</volume>: <fpage>1</fpage>–<lpage>30</lpage>. [In Japanese with English abstract]</mixed-citation></ref><ref id="B61"><mixed-citation xmlns:xlink="http://www.w3.org/1999/xlink" xlink:type="simple"><person-group><name name-style="western"><surname>Koeda</surname><given-names>K</given-names></name><name name-style="western"><surname>Yoshino</surname><given-names>T</given-names></name><name name-style="western"><surname>Imai</surname><given-names>H</given-names></name><name name-style="western"><surname>Tachihara</surname><given-names>K</given-names></name></person-group> (<year>2014</year>) <article-title>A review of the genus <italic><tp:taxon-name><tp:taxon-name-part taxon-name-part-type="genus">Pempheris</tp:taxon-name-part></tp:taxon-name></italic> (<tp:taxon-name><tp:taxon-name-part taxon-name-part-type="order">Perciformes</tp:taxon-name-part></tp:taxon-name>, <tp:taxon-name><tp:taxon-name-part taxon-name-part-type="family">Pempheridae</tp:taxon-name-part></tp:taxon-name>) of the Red Sea, with description of a new species.</article-title><source>Zootaxa</source><volume>3793</volume>: <fpage>301</fpage>–<lpage>330</lpage>. <ext-link xlink:href="10.11646/zootaxa.3793.3.1" ext-link-type="doi" xlink:type="simple">https://doi.org/10.11646/zootaxa.3793.3.1</ext-link></mixed-citation></ref><ref id="B51"><mixed-citation xmlns:xlink="http://www.w3.org/1999/xlink" xlink:type="simple"><person-group><name name-style="western"><surname>Koeda</surname><given-names>K</given-names></name><name name-style="western"><surname>Motomura</surname><given-names>H</given-names></name></person-group> (<year>2015</year>) <article-title>First records of <italic><tp:taxon-name><tp:taxon-name-part taxon-name-part-type="genus">Pempheris</tp:taxon-name-part><tp:taxon-name-part taxon-name-part-type="species">adusta</tp:taxon-name-part></tp:taxon-name></italic> (<tp:taxon-name><tp:taxon-name-part taxon-name-part-type="order">Perciformes</tp:taxon-name-part></tp:taxon-name>: <tp:taxon-name><tp:taxon-name-part taxon-name-part-type="family">Pempheridae</tp:taxon-name-part></tp:taxon-name>) from Kuchierabujima, Nakano-shima, and Tokuno-shima islands in the Satsunan Islands and the Kagoshima mainland, southern Japan with some biological comments.</article-title><source>Nature of Kagoshima</source><volume>41</volume>: <fpage>139</fpage>–<lpage>144</lpage>. [In Japanese]</mixed-citation></ref><ref id="B62"><mixed-citation xmlns:xlink="http://www.w3.org/1999/xlink" xlink:type="simple"><person-group><name name-style="western"><surname>Koeda</surname><given-names>K</given-names></name><name name-style="western"><surname>Kaburagi</surname><given-names>K</given-names></name><name name-style="western"><surname>Motomura</surname><given-names>H</given-names></name></person-group> (<year>2015</year>) <article-title>Records of <italic><tp:taxon-name><tp:taxon-name-part taxon-name-part-type="genus">Pempheris</tp:taxon-name-part><tp:taxon-name-part taxon-name-part-type="species">oualensis</tp:taxon-name-part></tp:taxon-name></italic> (<tp:taxon-name><tp:taxon-name-part taxon-name-part-type="order">Perciformes</tp:taxon-name-part></tp:taxon-name>: <tp:taxon-name><tp:taxon-name-part taxon-name-part-type="family">Pempheridae</tp:taxon-name-part></tp:taxon-name>) from the Satsunan Islands, Ryukyu Archipelago, Japan.</article-title><source>Bulletin of the Biogeographical Society of Japan</source><volume>70</volume>: <fpage>275</fpage>–<lpage>282</lpage>. [In Japanese with English abstract]</mixed-citation></ref><ref id="B29"><mixed-citation xmlns:xlink="http://www.w3.org/1999/xlink" xlink:type="simple"><person-group><name name-style="western"><surname>Ikeda</surname><given-names>H</given-names></name><name name-style="western"><surname>Nakabo</surname><given-names>T</given-names></name></person-group> (<year>2015</year>) <source>Fishes of the Pacific coasts of southern Japan.</source><publisher-name>Tokai University Press</publisher-name>, <publisher-loc>Hadano</publisher-loc>, <size units="page">597 pp</size>. [In Japanese]</mixed-citation></ref><ref id="B123"><mixed-citation xmlns:xlink="http://www.w3.org/1999/xlink" xlink:type="simple"><person-group><name name-style="western"><surname>Takeuchi</surname><given-names>N</given-names></name><name name-style="western"><surname>Senou</surname><given-names>H</given-names></name><name name-style="western"><surname>Seino</surname><given-names>H</given-names></name></person-group> (<year>2015</year>) <article-title>Fish fauna of Tsushima Island, Nagasaki Prefecture, Japan -researches from 1948 to 2015.</article-title><source>Bulletin of the Biogeographical Society of Japan</source><volume>70</volume>: <fpage>1</fpage>–<lpage>11</lpage>.</mixed-citation></ref><ref id="B42"><mixed-citation xmlns:xlink="http://www.w3.org/1999/xlink" xlink:type="simple"><person-group><name name-style="western"><surname>Koeda</surname><given-names>K</given-names></name></person-group> (<year>2017b</year>) <article-title><tp:taxon-name><tp:taxon-name-part taxon-name-part-type="family">Pempheridae</tp:taxon-name-part></tp:taxon-name>.</article-title> In: <person-group><name name-style="western"><surname>Iwatsubo</surname><given-names>H</given-names></name><name name-style="western"><surname>Motomura</surname><given-names>H</given-names></name></person-group> (<role>Eds</role>) <issue-title>Field guide to fishes of Kagoshima Bay in southern Kyushu, Japan.</issue-title><source>Kagoshima Museum of Aquatic Biodiversity, Kagoshima and the Kagoshima University Museum, Kagoshima</source>, <fpage>189</fpage>–<lpage>190</lpage>. [In Japanese]</mixed-citation></ref><ref id="B52"><mixed-citation xmlns:xlink="http://www.w3.org/1999/xlink" xlink:type="simple"><person-group><name name-style="western"><surname>Koeda</surname><given-names>K</given-names></name><name name-style="western"><surname>Motomura</surname><given-names>H</given-names></name></person-group> (<year>2017a</year>) A new species of <italic><tp:taxon-name><tp:taxon-name-part taxon-name-part-type="genus">Pempheris</tp:taxon-name-part></tp:taxon-name></italic> (<tp:taxon-name><tp:taxon-name-part taxon-name-part-type="order">Perciformes</tp:taxon-name-part></tp:taxon-name>: <tp:taxon-name><tp:taxon-name-part taxon-name-part-type="family">Pempheridae</tp:taxon-name-part></tp:taxon-name>) endemic to the Ogasawara Islands, Japan. Ichthyological Research. <ext-link xlink:href="10.1007/s10228-017-0586-3" ext-link-type="doi" xlink:type="simple">https://doi.org/10.1007/s10228-017-0586-3</ext-link> [also appeared in Ichthyological Research 65: 21–28]</mixed-citation></ref><ref id="B17"><mixed-citation xmlns:xlink="http://www.w3.org/1999/xlink" xlink:type="simple"><person-group><name name-style="western"><surname>Fujiwara</surname><given-names>K</given-names></name><name name-style="western"><surname>Tanoue</surname><given-names>H</given-names></name><name name-style="western"><surname>Mohri</surname><given-names>M</given-names></name><name name-style="western"><surname>Kamano</surname><given-names>T</given-names></name><name name-style="western"><surname>Hata</surname><given-names>K</given-names></name><name name-style="western"><surname>Okada</surname><given-names>S</given-names></name><name name-style="western"><surname>Nagai</surname><given-names>S</given-names></name><name name-style="western"><surname>Motomura</surname><given-names>H</given-names></name></person-group> (<year>2018</year>) <article-title>Fishes of the Hibiki-nada Sea and Mi-shima island, Yamaguchi Prefecture, Japan.</article-title><source>Journal of National Fisheries University</source><volume>66</volume>: <fpage>47</fpage>–<lpage>80</lpage>. [In Japanese with English Abstract]</mixed-citation></ref><ref id="B35"><mixed-citation xmlns:xlink="http://www.w3.org/1999/xlink" xlink:type="simple">Kagoshima City Aquarium Foundation (<year>2018</year>) <source>Fishes collected with set nets in Kagoshima and confirmed by Kagoshima City Aquarium, 2<sup>nd</sup> edn.</source><publisher-name>Kagoshima City Aquarium Foundation</publisher-name>, <publisher-loc>Kagoshima</publisher-loc>, <size units="page">335 pp</size>. [In Japanese]</mixed-citation></ref><ref id="B44"><mixed-citation xmlns:xlink="http://www.w3.org/1999/xlink" xlink:type="simple"><person-group><name name-style="western"><surname>Koeda</surname><given-names>K</given-names></name></person-group> (<year>2018b</year>) <article-title><tp:taxon-name><tp:taxon-name-part taxon-name-part-type="family">Pempheridae</tp:taxon-name-part></tp:taxon-name>.</article-title> In: <person-group><name name-style="western"><surname>Nakabo</surname><given-names>T</given-names></name></person-group> (<role>Ed.</role>) <issue-title>The natural history of the fishes of Japan.</issue-title><source>Shogakukan, Tokyo</source>, <fpage>298</fpage>–<lpage>299</lpage>. [In Japanese]</mixed-citation></ref><ref id="B89"><mixed-citation xmlns:xlink="http://www.w3.org/1999/xlink" xlink:type="simple"><person-group><name name-style="western"><surname>Nakae</surname><given-names>M</given-names></name><name name-style="western"><surname>Motomura</surname><given-names>H</given-names></name><name name-style="western"><surname>Hagiwara</surname><given-names>K</given-names></name><name name-style="western"><surname>Senou</surname><given-names>H</given-names></name><name name-style="western"><surname>Koeda</surname><given-names>K</given-names></name><name name-style="western"><surname>Yoshida</surname><given-names>T</given-names></name><name name-style="western"><surname>Tashiro</surname><given-names>S</given-names></name><name name-style="western"><surname>Jeong</surname><given-names>B</given-names></name><name name-style="western"><surname>Hata</surname><given-names>H</given-names></name><name name-style="western"><surname>Fukui</surname><given-names>Y</given-names></name><name name-style="western"><surname>Fujiwara</surname><given-names>K</given-names></name><name name-style="western"><surname>Yamakawa</surname><given-names>T</given-names></name><name name-style="western"><surname>Aizawa</surname><given-names>M</given-names></name><name name-style="western"><surname>Shinohara</surname><given-names>G</given-names></name><name name-style="western"><surname>Matsuura</surname><given-names>K</given-names></name></person-group> (<year>2018</year>) <article-title>An Annotated Checklist of Fishes of Amami-oshima Island, the Ryukyu Islands, Japan.</article-title><source>Memoirs of the National Science Museum (Tokyo)</source><volume>52</volume>: <fpage>205</fpage>–<lpage>361</lpage>.</mixed-citation></ref><ref id="B45"><mixed-citation xmlns:xlink="http://www.w3.org/1999/xlink" xlink:type="simple"><person-group><name name-style="western"><surname>Koeda</surname><given-names>K</given-names></name></person-group> (<year>2018c</year>) <article-title><tp:taxon-name><tp:taxon-name-part taxon-name-part-type="family">Pempheridae</tp:taxon-name-part></tp:taxon-name>.</article-title> In: <person-group><name name-style="western"><surname>Koeda</surname><given-names>K</given-names></name><name name-style="western"><surname>Hata</surname><given-names>H</given-names></name><name name-style="western"><surname>Yamada</surname><given-names>M</given-names></name><name name-style="western"><surname>Motomura</surname><given-names>H</given-names></name></person-group> (<role>Eds</role>) <issue-title>Field guide to fishes landed at Uchinoura Fishing Port, Kagoshima, Japan.</issue-title><source>The Kagoshima University Museum, Kagoshima</source>, <fpage>339</fpage>–<lpage>343</lpage>. [In Japanese]</mixed-citation></ref><ref id="B87"><mixed-citation xmlns:xlink="http://www.w3.org/1999/xlink" xlink:type="simple"><person-group><name name-style="western"><surname>Murase</surname><given-names>A</given-names></name><name name-style="western"><surname>Miki</surname><given-names>R</given-names></name><name name-style="western"><surname>Wada</surname><given-names>M</given-names></name><name name-style="western"><surname>Senou</surname><given-names>H</given-names></name></person-group> (<year>2019</year>) <source>Coastal and market fishes around Kadogawa Bay, northern part of Miyazaki Prefecture, southern Japan.</source><publisher-name>Nobeoka Marine Science Station</publisher-name>, <publisher-loc>Field Science Center, University of Miyazaki, Nobeoka</publisher-loc>, <size units="page">207 pp</size>. [In Japanese]</mixed-citation></ref><ref id="B48"><mixed-citation xmlns:xlink="http://www.w3.org/1999/xlink" xlink:type="simple"><person-group><name name-style="western"><surname>Koeda</surname><given-names>K</given-names></name></person-group> (<year>2020a</year>) <article-title><tp:taxon-name><tp:taxon-name-part taxon-name-part-type="family">Pempheridae</tp:taxon-name-part></tp:taxon-name>.</article-title> In: <person-group><name name-style="western"><surname>Koeda</surname><given-names>K</given-names></name><name name-style="western"><surname>Hata</surname><given-names>H</given-names></name><name name-style="western"><surname>Yamada</surname><given-names>M</given-names></name><name name-style="western"><surname>Motomura</surname><given-names>H</given-names></name></person-group> (<role>Eds</role>) <issue-title>Fishes from markets in Osumi Peninsula, Kagoshima, Japan.</issue-title><source>The Kagoshima University Museum, Kagoshima</source>, <fpage>406</fpage>–<lpage>411</lpage>. [In Japanese]</mixed-citation></ref><ref id="B118"><mixed-citation xmlns:xlink="http://www.w3.org/1999/xlink" xlink:type="simple"><person-group><name name-style="western"><surname>Sonoyama</surname><given-names>T</given-names></name><name name-style="western"><surname>Ogimoto</surname><given-names>K</given-names></name><name name-style="western"><surname>Hori</surname><given-names>S</given-names></name><name name-style="western"><surname>Uchida</surname><given-names>Y</given-names></name><name name-style="western"><surname>Kawano</surname><given-names>M</given-names></name></person-group> (<year>2020</year>) <article-title>An annotated checklist of marine fishes of the Sea of Japan off Yamaguchi Prefecture, Japan, with 74 new records.</article-title><source>Bulletin of the Kagoshima University Museum</source><volume>11</volume>: <fpage>1</fpage>–<lpage>152</lpage>.</mixed-citation></ref><ref id="B88"><mixed-citation xmlns:xlink="http://www.w3.org/1999/xlink" xlink:type="simple"><person-group><name name-style="western"><surname>Murase</surname><given-names>A</given-names></name><name name-style="western"><surname>Ogata</surname><given-names>Y</given-names></name><name name-style="western"><surname>Yamasaki</surname><given-names>Y</given-names></name><name name-style="western"><surname>Miki</surname><given-names>R</given-names></name><name name-style="western"><surname>Wada</surname><given-names>M</given-names></name><name name-style="western"><surname>Senou</surname><given-names>H</given-names></name></person-group> (<year>2021</year>) <source>Coastal, shelf and deep-sea fishes around Kadogawa Bay, northern part of Miyazaki Prefecture, southern Japan.</source><publisher-name>Nobeoka Marine Science Station</publisher-name>, <publisher-loc>Field Science Center, University of Miyazaki, Nobeoka</publisher-loc>, <size units="page">357 pp</size>. [In Japanese]</mixed-citation></ref><ref id="B50"><mixed-citation xmlns:xlink="http://www.w3.org/1999/xlink" xlink:type="simple"><person-group><name name-style="western"><surname>Koeda</surname><given-names>K</given-names></name></person-group> (<year>2022</year>) <article-title>Family <tp:taxon-name><tp:taxon-name-part taxon-name-part-type="family">Pempheridae</tp:taxon-name-part></tp:taxon-name>.</article-title> In: <person-group><name name-style="western"><surname>Iwatsubo</surname><given-names>H</given-names></name><name name-style="western"><surname>Ito</surname><given-names>M</given-names></name><name name-style="western"><surname>Yamada</surname><given-names>M</given-names></name><name name-style="western"><surname>Motomura</surname><given-names>H</given-names></name></person-group> (<role>Eds</role>) <issue-title>Field guide to fishes of the East China Sea side of Satsuma Peninsula in Kagoshima, southern Kyushu, Japan.</issue-title><source>Kagoshima Museum of Aquatic Biodiversity, Kagoshima and the Kagoshima University Museum, Kagoshima</source>, <fpage>158</fpage>–<lpage>158</lpage>.</mixed-citation></ref><ref id="B66"><mixed-citation xmlns:xlink="http://www.w3.org/1999/xlink" xlink:type="simple"><person-group><name name-style="western"><surname>Koeda</surname><given-names>K</given-names></name><name name-style="western"><surname>Aizawa</surname><given-names>M</given-names></name><name name-style="western"><surname>Sakamoto</surname><given-names>K</given-names></name><name name-style="western"><surname>Ueshima</surname><given-names>R</given-names></name></person-group> (<year>2022</year>) <article-title>Report on specimens of the family <tp:taxon-name><tp:taxon-name-part taxon-name-part-type="family">Pempheridae</tp:taxon-name-part></tp:taxon-name> (<tp:taxon-name><tp:taxon-name-part taxon-name-part-type="subclass">Teleostei</tp:taxon-name-part></tp:taxon-name>: <tp:taxon-name><tp:taxon-name-part taxon-name-part-type="order">Perciformes</tp:taxon-name-part></tp:taxon-name>) deposited in the Department of Zoology, The University Museum, The University of Tokyo.</article-title><source>The University Museum, The University of Tokyo Material Reports</source><volume>128</volume>: <fpage>1</fpage>–<lpage>16</lpage>.</mixed-citation></ref><ref id="B80"><mixed-citation xmlns:xlink="http://www.w3.org/1999/xlink" xlink:type="simple"><person-group><name name-style="western"><surname>Motomura</surname><given-names>H</given-names></name></person-group> (<year>2023</year>) <article-title>An annotated checklist of marine and freshwater fishes of Tanega-shima amd Mage-shima islands in the Osumi Islands, Kagoshima, southern Japan, with 536 new records.</article-title><source>Bulletin of the Kagoshima University Museum</source><volume>20</volume>: <fpage>1</fpage>–<lpage>250</lpage>.</mixed-citation></ref><ref id="B101"><mixed-citation xmlns:xlink="http://www.w3.org/1999/xlink" xlink:type="simple"><person-group><name name-style="western"><surname>Sakurai</surname><given-names>S</given-names></name><name name-style="western"><surname>Masuda</surname><given-names>Y</given-names></name><name name-style="western"><surname>Nagaoka</surname><given-names>I</given-names></name><name name-style="western"><surname>Tokioka</surname><given-names>S</given-names></name><name name-style="western"><surname>Togashi</surname><given-names>H</given-names></name></person-group> (<year>2024</year>) <article-title>Twenty-nine southern fish species, including species representing the northernmost records, collected around the Oshika Peninsula, Miyagi Prefecture, northern Japan, during October 2023 to February 2024 under abnormally high water temperature.</article-title><source>Ichthy, Natural History of Fishes of Japan</source><volume>45</volume>: <fpage>68</fpage>–<lpage>84</lpage>. [In Japanese with English abstract]</mixed-citation></ref><ref id="B32"><mixed-citation xmlns:xlink="http://www.w3.org/1999/xlink" xlink:type="simple"><person-group><name name-style="western"><surname>Jordan</surname><given-names>DS</given-names></name><name name-style="western"><surname>Hubbs</surname><given-names>LC</given-names></name></person-group> (<year>1925</year>) Record of the fishes obtained by David Starr Jordan in Japan, 1922. Mem Carnegie Mus 10(2): 93–346, [pls 5–12]. <ext-link xlink:href="10.5962/p.234844" ext-link-type="doi" xlink:type="simple">https://doi.org/10.5962/p.234844</ext-link></mixed-citation></ref><ref id="B1"><mixed-citation xmlns:xlink="http://www.w3.org/1999/xlink" xlink:type="simple"><person-group><name name-style="western"><surname>Abekawa</surname><given-names>Y</given-names></name><name name-style="western"><surname>Nishi</surname><given-names>G</given-names></name></person-group> (<year>1969</year>) <article-title>Fish fauna of Hanaze, Ibusuki-gun, Kagoshima Prefecture.</article-title><source>KYANOΣ OIKΣ</source><volume>13</volume>: <fpage>23</fpage>–<lpage>27</lpage>. [In Japanese]</mixed-citation></ref><ref id="B58"><mixed-citation xmlns:xlink="http://www.w3.org/1999/xlink" xlink:type="simple"><person-group><name name-style="western"><surname>Koeda</surname><given-names>K</given-names></name><name name-style="western"><surname>Yoshino</surname><given-names>T</given-names></name><name name-style="western"><surname>Tachihara</surname><given-names>K</given-names></name></person-group> (<year>2013a</year>) <article-title><italic><tp:taxon-name><tp:taxon-name-part taxon-name-part-type="genus">Pempheris</tp:taxon-name-part><tp:taxon-name-part taxon-name-part-type="species">ufuagari</tp:taxon-name-part></tp:taxon-name></italic> sp. nov., a new species in the genus <italic><tp:taxon-name><tp:taxon-name-part taxon-name-part-type="genus">Pempheris</tp:taxon-name-part></tp:taxon-name></italic> (<tp:taxon-name><tp:taxon-name-part taxon-name-part-type="order">Perciformes</tp:taxon-name-part></tp:taxon-name>, <tp:taxon-name><tp:taxon-name-part taxon-name-part-type="family">Pempheridae</tp:taxon-name-part></tp:taxon-name>) from the oceanic islands of Japan.</article-title><source>Zootaxa</source><volume>3609</volume>: <fpage>231</fpage>–<lpage>238</lpage>. <ext-link xlink:href="10.11646/zootaxa.3609.2.9" ext-link-type="doi" xlink:type="simple">https://doi.org/10.11646/zootaxa.3609.2.9</ext-link></mixed-citation></ref><ref id="B13"><mixed-citation xmlns:xlink="http://www.w3.org/1999/xlink" xlink:type="simple"><person-group><name name-style="western"><surname>Döderlein</surname><given-names>L</given-names></name></person-group> (<year>1883</year>) <article-title>Kaiserlichen Akademie der Wissenschaften in Wien, Sitzung der mathematisch-naturwissenschaftlichen classe vom 14. Juni 1883.</article-title> In: <person-group><name name-style="western"><surname>Steindachner</surname><given-names>F</given-names></name><name name-style="western"><surname>Döderlein</surname><given-names>L</given-names></name></person-group> (<role>Eds</role>) <issue-title>Beiträge zur Kenntniss der Fische Japan’s (II.</issue-title><source>). Anzeiger der Kaiserlichen Akademie der Wissenschaften, Wien, Mathematisch-Naturwissenschaftliche Classe 20 (15)</source>, <fpage>123</fpage>–<lpage>130</lpage>.</mixed-citation></ref><ref id="B116"><mixed-citation xmlns:xlink="http://www.w3.org/1999/xlink" xlink:type="simple"><person-group><name name-style="western"><surname>Snyder</surname><given-names>JO</given-names></name></person-group> (<year>1911</year>) Japanese shore fishes collected by the United States Bureau of Fisheries steamer ‘‘Albatross’’ expedition of 1906. Proceedings of the United States National Museum 42: 399–450 [pls 51–61]. <ext-link xlink:href="10.5479/si.00963801.42-1909.399" ext-link-type="doi" xlink:type="simple">https://doi.org/10.5479/si.00963801.42-1909.399</ext-link></mixed-citation></ref><ref id="B117"><mixed-citation xmlns:xlink="http://www.w3.org/1999/xlink" xlink:type="simple"><person-group><name name-style="western"><surname>Snyder</surname><given-names>JO</given-names></name></person-group> (<year>1912</year>) The fishes of Okinawa, one of the Riu Kiu Islands. Proceedings of the United States National Museum 42: 487–519 [pls 62–70]. <ext-link xlink:href="10.5479/si.00963801.42-1913.487" ext-link-type="doi" xlink:type="simple">https://doi.org/10.5479/si.00963801.42-1913.487</ext-link></mixed-citation></ref><ref id="B109"><mixed-citation xmlns:xlink="http://www.w3.org/1999/xlink" xlink:type="simple"><person-group><name name-style="western"><surname>Shao</surname><given-names>K-T</given-names></name><name name-style="western"><surname>Ho</surname><given-names>H-C</given-names></name><name name-style="western"><surname>Lin</surname><given-names>P-L</given-names></name><name name-style="western"><surname>Lee</surname><given-names>P-F</given-names></name><name name-style="western"><surname>Lee</surname><given-names>M-Y</given-names></name><name name-style="western"><surname>Tsai</surname><given-names>C-Y</given-names></name><name name-style="western"><surname>Liao</surname><given-names>Y-C</given-names></name><name name-style="western"><surname>Lin</surname><given-names>Y-C</given-names></name></person-group> (<year>2008</year>) <article-title>A checklist of the fishes of southern Taiwan, northern South China Sea.</article-title><source>The Raffles Bulletin of Zoology supplement</source><volume>19</volume>: <fpage>233</fpage>–<lpage>271</lpage>.</mixed-citation></ref><ref id="B99"><mixed-citation xmlns:xlink="http://www.w3.org/1999/xlink" xlink:type="simple"><person-group><name name-style="western"><surname>Randall</surname><given-names>JE</given-names></name><name name-style="western"><surname>Ida</surname><given-names>H</given-names></name><name name-style="western"><surname>Kato</surname><given-names>K</given-names></name><name name-style="western"><surname>Pyle</surname><given-names>RL</given-names></name><name name-style="western"><surname>Earle</surname><given-names>JL</given-names></name></person-group> (<year>1997</year>) <article-title>Annotated checklist of the inshore fishes of the Ogasawara Islands.</article-title><source>National Museum of Nature and Science Monographs</source><volume>11</volume>: <fpage>1</fpage>–<lpage>74</lpage>.</mixed-citation></ref><ref id="B22"><mixed-citation xmlns:xlink="http://www.w3.org/1999/xlink" xlink:type="simple"><person-group><name name-style="western"><surname>Hatooka</surname><given-names>K</given-names></name></person-group> (<year>2000</year>) <article-title><tp:taxon-name><tp:taxon-name-part taxon-name-part-type="family">Pempheridae</tp:taxon-name-part></tp:taxon-name>.</article-title> In: <person-group><name name-style="western"><surname>Nakabo</surname><given-names>T</given-names></name></person-group> (<role>Ed.</role>) <issue-title>Fishes of Japan with pictorial keys to the species, second edition.</issue-title><source>Tokai University Press, Tokyo, 878–879</source>, <fpage>1570</fpage>–<lpage>1571</lpage>.</mixed-citation></ref></ref-list></tp:taxon-treatment>
