# Supplementary material for: ﻿A review of the genus Pempheris (Teleostei, Pempheridae) found in Japan and Taiwan
Source: Zookeys. 2024 Dec 9;1220:123–63. doi: 10.3897/zookeys.1220.126762 (PMC11650195; doi:10.3897/zookeys.1220.126762)
Supplement: XML Treatment for Pempheris nyctereutes [file zookeys.1220.126762-treatment5.xml]

<!DOCTYPE tp:taxon-treatment
  PUBLIC "-//TaxonX//DTD Taxonomic Treatment Publishing DTD v0 20100105//EN" "tax-treatment-NSO.dtd">
<tp:taxon-treatment xmlns:tp="http://www.plazi.org/taxpub"><tp:treatment-meta><kwd-group><label>Taxon classification</label><kwd>
              <named-content content-type="kingdom">Animalia</named-content>
            </kwd><kwd>
              <named-content content-type="order">Perciformes</named-content>
            </kwd><kwd>
              <named-content content-type="family">Pempheridae</named-content>
            </kwd></kwd-group><mixed-citation publication-type="journal"><person-group><name><surname>Koeda</surname><given-names>Keita</given-names></name><name><surname>Bessho-Uehara</surname><given-names>Manabu</given-names></name></person-group><article-title>﻿A review of the genus <italic><tp:taxon-name><tp:taxon-name-part taxon-name-part-type="genus" reg="Pempheris">Pempheris</tp:taxon-name-part></tp:taxon-name></italic> (<tp:taxon-name><tp:taxon-name-part taxon-name-part-type="subclass">Teleostei</tp:taxon-name-part></tp:taxon-name>, <tp:taxon-name><tp:taxon-name-part taxon-name-part-type="family">Pempheridae</tp:taxon-name-part></tp:taxon-name>) found in Japan and Taiwan</article-title><source>Zookeys</source><day>09</day><month>12</month><year>2024</year><volume>1220</volume><fpage>123</fpage><lpage>163</lpage><pub-id pub-id-type="doi">10.3897/zookeys.1220.126762</pub-id></mixed-citation></tp:treatment-meta><tp:nomenclature><label>﻿</label><tp:taxon-name>
            <object-id xmlns:xlink="http://www.w3.org/1999/xlink" content-type="arpha" xlink:type="simple">942D4C72-5262-5279-B581-CFFDC4743B84</object-id>
            <tp:taxon-name-part taxon-name-part-type="genus" reg="Pempheris">Pempheris</tp:taxon-name-part>
            <tp:taxon-name-part taxon-name-part-type="species" reg="nyctereutes">nyctereutes</tp:taxon-name-part>
          </tp:taxon-name><tp:taxon-authority>Jordan &amp; Evermann, 1903</tp:taxon-authority><xref ref-type="fig" rid="F7">Figs 7</xref><xref ref-type="fig" rid="F8">, 8</xref><xref ref-type="table" rid="T1">; Table 1</xref><xref ref-type="supplementary-material" rid="S2">, Suppl. material 2 Standard Japanese name: Taiwan-hatampo</xref><tp:nomenclature-citation-list><tp:nomenclature-citation><tp:taxon-name>
                <tp:taxon-name-part taxon-name-part-type="genus" reg="Pempheris">Pempheris</tp:taxon-name-part>
                <tp:taxon-name-part taxon-name-part-type="species" reg="nyctereutes">nyctereutes</tp:taxon-name-part>
              </tp:taxon-name><comment>Jordan &amp; Evermann, 1903: 339, fig. 14 (type locality: Taipei City [Hokoto], Taiwan); <xref ref-type="bibr" rid="B93">Okada 1938</xref>: 179; <xref ref-type="bibr" rid="B94">Okada and Matsubara 1938</xref>: 179; <xref ref-type="bibr" rid="B73">Matsubara 1955</xref>:590; <xref ref-type="bibr" rid="B126">The Marine Ecological Researching Society of Kagoshima University 1966</xref>: 19; <xref ref-type="bibr" rid="B113">Shen 1993</xref>: 390, unnumbered fig.; <xref ref-type="bibr" rid="B58">Koeda et al. 2013a</xref>: 237; <xref ref-type="bibr" rid="B61">Koeda et al. 2014</xref>: 327; <xref ref-type="bibr" rid="B128">Tominaga 1963</xref>: 281, fig. 8; <xref ref-type="bibr" rid="B25">Hayashi 1984</xref> (in part): 161; <xref ref-type="bibr" rid="B96">Randall and Lim 2000</xref>: 622; <xref ref-type="bibr" rid="B23">Hatooka 2002</xref> (in part): 877; <xref ref-type="bibr" rid="B24">Hatooka and Yagishita 2013</xref> (in part): 984; <xref ref-type="bibr" rid="B114">Shen and Wu 2011</xref>: 497, unnumbered fig.; <xref ref-type="bibr" rid="B10">Chiang et al. 2014</xref>: 183, unnumbered fig.; <xref ref-type="bibr" rid="B47">Koeda 2019</xref>: 927, unnumbered figs; <xref ref-type="bibr" rid="B49">Koeda 2020b</xref>: 927, unnumbered figs; <xref ref-type="bibr" rid="B66">Koeda et al. 2022</xref>: 9.</comment></tp:nomenclature-citation><tp:nomenclature-citation><tp:taxon-name>
                <tp:taxon-name-part taxon-name-part-type="genus" reg="Pempheris">Pempheris</tp:taxon-name-part>
                <tp:taxon-name-part taxon-name-part-type="species" reg="schwenkii">schwenkii</tp:taxon-name-part>
              </tp:taxon-name><comment>(not Bleeker, 1855): <xref ref-type="bibr" rid="B70">Lee 1996</xref>: 97, unnumbered fig.</comment></tp:nomenclature-citation></tp:nomenclature-citation-list></tp:nomenclature><tp:treatment-sec sec-type="diagnosis" id="SECID0EOZBG"><title>Diagnosis.</title><p>Counts of holotype and non-types are given in Table <xref ref-type="table" rid="T1">1</xref>. Dorsal-fin rays VI, 9; anal-fin rays III, 42–44; pectoral-fin rays 18–20; pored lateral-line scales 72–81 usually &gt; 79; scale rows above lateral line 8 1/2–9 1/2; scale rows below lateral line 23–28; circumpeduncular scales 22–24; gill rakers 8+19–20 = 27–28; head length 30.0–30.9%; body depth 44.6–46.9%; eye diameter 41.0–46.4%; upper jaw length 51.3–53.5%; maximum 161 mm SL; snout sharp; scales weakly ctenoid, deciduous, thin, semicircular in shape, far wider than long (see <xref ref-type="bibr" rid="B58">Koeda et al. 2013a</xref>: fig. 2a); body silver to dark brown in fresh specimens; tip and anterior margin of dorsal fin zonally blackish; anal fin pale with faint black band on base; paired fins pink; posterior half of caudal fin dusky; body light brown in fixed specimen; black pigmentation on each fin usually persistent, but not in holotype; no blackish blotch on pectoral-fin base; narrow band of villiform teeth in jaws; abdomen cross-sectional outline is V-shaped.</p></tp:treatment-sec><tp:treatment-sec sec-type="distribution" id="SECID0E3ZBG"><title>Distribution.</title><p>Recorded only from Taiwan, Hong Kong, and Vietnam. In Taiwanese waters, this species is known from Nang-fang-ao in Yilan County, Keelung City, Aodi, Wanli, and Gongliao in New Taipei City, Tainan County, Fugang in Taitung County, Hengchung and Maobitou in Pingtung County, Lyudao, and Penghu (Fig. <xref ref-type="fig" rid="F8">8</xref>).</p><fig id="F7" position="float" orientation="portrait"><object-id xmlns:xlink="http://www.w3.org/1999/xlink" content-type="doi" xlink:type="simple">10.3897/zookeys.1220.126762.figure7</object-id><object-id xmlns:xlink="http://www.w3.org/1999/xlink" content-type="arpha" xlink:type="simple">F51550A5-E005-5FC7-92A4-FEA8438F6F7C</object-id><label>Figure 7.</label><caption><p>Fresh specimen of <italic><tp:taxon-name><tp:taxon-name-part taxon-name-part-type="genus" reg="Pempheris">Pempheris</tp:taxon-name-part><tp:taxon-name-part taxon-name-part-type="species" reg="nyctereutes">nyctereutes</tp:taxon-name-part></tp:taxon-name></italic>, NMMB-P 27469, 149.4 mm SL, Penghu, Taiwan.</p></caption><graphic xmlns:xlink="http://www.w3.org/1999/xlink" xlink:href="zookeys-1220-123_article-126762__-g007.jpg" position="float" orientation="portrait" xlink:type="simple" id="oo_1192470.jpg"><uri content-type="original_file" xlink:type="simple">https://binary.pensoft.net/fig/1192470</uri></graphic></fig><fig id="F8" position="float" orientation="portrait"><object-id xmlns:xlink="http://www.w3.org/1999/xlink" content-type="doi" xlink:type="simple">10.3897/zookeys.1220.126762.figure8</object-id><object-id xmlns:xlink="http://www.w3.org/1999/xlink" content-type="arpha" xlink:type="simple">708ED461-A780-52E9-B56A-4ED65B3DDB0A</object-id><label>Figure 8.</label><caption><p>Distribution of <italic><tp:taxon-name><tp:taxon-name-part taxon-name-part-type="genus" reg="Pempheris">Pempheris</tp:taxon-name-part><tp:taxon-name-part taxon-name-part-type="species" reg="nyctereutes">nyctereutes</tp:taxon-name-part></tp:taxon-name></italic> (solid triangles and solid star for holotype locality) and <italic><tp:taxon-name><tp:taxon-name-part taxon-name-part-type="genus" reg="Pempheris">Pempheris</tp:taxon-name-part><tp:taxon-name-part taxon-name-part-type="species" reg="sasakii">sasakii</tp:taxon-name-part></tp:taxon-name></italic> (solid diamonds and open star for holotype locality) based on the collection localities of the specimens.</p></caption><graphic xmlns:xlink="http://www.w3.org/1999/xlink" xlink:href="zookeys-1220-123_article-126762__-g008.jpg" position="float" orientation="portrait" xlink:type="simple" id="oo_1192471.jpg"><uri content-type="original_file" xlink:type="simple">https://binary.pensoft.net/fig/1192471</uri></graphic></fig></tp:treatment-sec><tp:treatment-sec sec-type="remarks" id="SECID0EB3BG"><title>Remarks.</title><p>The taxonomic status of <italic><tp:taxon-name><tp:taxon-name-part taxon-name-part-type="genus" reg="Pempheris">P.</tp:taxon-name-part><tp:taxon-name-part taxon-name-part-type="species" reg="nyctereutes">nyctereutes</tp:taxon-name-part></tp:taxon-name></italic> and <italic><tp:taxon-name><tp:taxon-name-part taxon-name-part-type="genus" reg="Pempheris">P.</tp:taxon-name-part><tp:taxon-name-part taxon-name-part-type="species" reg="sasakii">sasakii</tp:taxon-name-part></tp:taxon-name></italic> that have similar morphology have been commonly confused. A comparison between these two species is discussed in the remarks for <italic><tp:taxon-name><tp:taxon-name-part taxon-name-part-type="genus" reg="Pempheris">P.</tp:taxon-name-part><tp:taxon-name-part taxon-name-part-type="species" reg="sasakii">sasakii</tp:taxon-name-part></tp:taxon-name></italic>. <italic><tp:taxon-name><tp:taxon-name-part taxon-name-part-type="genus" reg="Pempheris">Pempheris</tp:taxon-name-part><tp:taxon-name-part taxon-name-part-type="species" reg="nyctereutes">nyctereutes</tp:taxon-name-part></tp:taxon-name></italic> is sometimes collected by fisherman in southern Taiwan as bycatch with <italic><tp:taxon-name><tp:taxon-name-part taxon-name-part-type="genus" reg="Pempheris">P.</tp:taxon-name-part><tp:taxon-name-part taxon-name-part-type="species" reg="schwenkii">schwenkii</tp:taxon-name-part></tp:taxon-name></italic> and <italic><tp:taxon-name><tp:taxon-name-part taxon-name-part-type="genus" reg="Pempheris">P.</tp:taxon-name-part><tp:taxon-name-part taxon-name-part-type="species" reg="adusta">adusta</tp:taxon-name-part></tp:taxon-name></italic>, which are mainly distributed in coral-reef areas, suggesting that <italic><tp:taxon-name><tp:taxon-name-part taxon-name-part-type="genus" reg="Pempheris">P.</tp:taxon-name-part><tp:taxon-name-part taxon-name-part-type="species" reg="nyctereutes">nyctereutes</tp:taxon-name-part></tp:taxon-name></italic> might be distributed in coral-reef areas. This species is also known from Ha Long Bay in Vietnam (FRLM 49700; <xref ref-type="bibr" rid="B46">Koeda 2018d</xref>) and Hong Kong (BMNH 1939.3.23.48). <xref ref-type="bibr" rid="B93">Okada (1938)</xref>, <xref ref-type="bibr" rid="B94">Okada and Matsubara (1938)</xref>, and <xref ref-type="bibr" rid="B73">Matsubara (1955)</xref> admitted <italic><tp:taxon-name><tp:taxon-name-part taxon-name-part-type="genus" reg="Pempheris">P.</tp:taxon-name-part><tp:taxon-name-part taxon-name-part-type="species" reg="nyctereutes">nyctereutes</tp:taxon-name-part></tp:taxon-name></italic> and <italic><tp:taxon-name><tp:taxon-name-part taxon-name-part-type="genus" reg="Pempheris">P.</tp:taxon-name-part><tp:taxon-name-part taxon-name-part-type="species" reg="sasakii">sasakii</tp:taxon-name-part></tp:taxon-name></italic> as valid species being endemic to Taiwan and Japan, respectively, and <xref ref-type="bibr" rid="B93">Okada (1938)</xref> gave the Japanese name “Taiwan-hatampo” and “Mie-hatampo” to them. <xref ref-type="bibr" rid="B128">Tominaga (1963)</xref> later proposed “Takasago-hatampo” for <italic><tp:taxon-name><tp:taxon-name-part taxon-name-part-type="genus" reg="Pempheris">P.</tp:taxon-name-part><tp:taxon-name-part taxon-name-part-type="species" reg="nyctereutes">nyctereutes</tp:taxon-name-part></tp:taxon-name></italic> as a new Japanese name without any reasons (probably overlooking the original designation), and <xref ref-type="bibr" rid="B66">Koeda et al. (2022)</xref> followed that. Based on Rule 6 of the guidelines for the naming of standard Japanese names for fishes (<xref ref-type="bibr" rid="B125">The Ichthyological Society of Japan 2021</xref>), “Taiwan-hatampo” proposed by <xref ref-type="bibr" rid="B93">Okada (1938)</xref> should be adopted for <italic><tp:taxon-name><tp:taxon-name-part taxon-name-part-type="genus" reg="Pempheris">P.</tp:taxon-name-part><tp:taxon-name-part taxon-name-part-type="species" reg="nyctereutes">nyctereutes</tp:taxon-name-part></tp:taxon-name></italic>.</p></tp:treatment-sec><tp:treatment-sec><!--Section generated to contain objects referenced in tp:taxon-treatment.--><table-wrap id="T1" position="float" orientation="portrait"><label>Table 1.</label><caption><p>Counts of <italic><tp:taxon-name><tp:taxon-name-part taxon-name-part-type="genus" reg="Pempheris">Pempheris</tp:taxon-name-part><tp:taxon-name-part taxon-name-part-type="species" reg="nyctereutes">nyctereutes</tp:taxon-name-part></tp:taxon-name></italic> and <italic><tp:taxon-name><tp:taxon-name-part taxon-name-part-type="genus" reg="Pempheris">P.</tp:taxon-name-part><tp:taxon-name-part taxon-name-part-type="species" reg="sasakii">sasakii</tp:taxon-name-part></tp:taxon-name></italic>.</p></caption><table id="TID0E5ODI" rules="all"><tbody><tr><th rowspan="2" colspan="1"/><th rowspan="1" colspan="2">
                    <italic>
                      <tp:taxon-name><tp:taxon-name-part taxon-name-part-type="genus" reg="Pempheris">P.</tp:taxon-name-part><tp:taxon-name-part taxon-name-part-type="species" reg="nyctereutes">nyctereutes</tp:taxon-name-part></tp:taxon-name>
                    </italic>
                  </th><th rowspan="1" colspan="2">
                    <italic>
                      <tp:taxon-name><tp:taxon-name-part taxon-name-part-type="genus" reg="Pempheris">P.</tp:taxon-name-part><tp:taxon-name-part taxon-name-part-type="species" reg="sasakii">sasakii</tp:taxon-name-part></tp:taxon-name>
                    </italic>
                  </th></tr><tr><th rowspan="1" colspan="1">Holotype</th><th rowspan="1" colspan="1">Non-types</th><th rowspan="1" colspan="1">Holotype</th><th rowspan="1" colspan="1">Non-types</th></tr><tr><td rowspan="1" colspan="1">Number of individuals</td><td rowspan="1" colspan="1">1</td><td rowspan="1" colspan="1">18</td><td rowspan="1" colspan="1">1</td><td rowspan="1" colspan="1">47</td></tr><tr><td rowspan="1" colspan="1">Standard length (mm)</td><td rowspan="1" colspan="1">160.5</td><td rowspan="1" colspan="1">100.5–162.4</td><td rowspan="1" colspan="1">93.1</td><td rowspan="1" colspan="1">87.7–169.8</td></tr><tr><td rowspan="1" colspan="1">Dorsal fin rays</td><td rowspan="1" colspan="1">VI, 9</td><td rowspan="1" colspan="1">VI, 9</td><td rowspan="1" colspan="1">VI, 9</td><td rowspan="1" colspan="1">VI–VII, 9–10</td></tr><tr><td rowspan="1" colspan="1">Anal fin rays</td><td rowspan="1" colspan="1">III, 44</td><td rowspan="1" colspan="1">III, 42–44</td><td rowspan="1" colspan="1">III, 43</td><td rowspan="1" colspan="1">III, 40–46</td></tr><tr><td rowspan="1" colspan="1">Pectoral fin rays</td><td rowspan="1" colspan="1">19</td><td rowspan="1" colspan="1">18–20</td><td rowspan="1" colspan="1">19</td><td rowspan="1" colspan="1">17–20</td></tr><tr><td rowspan="1" colspan="1">Left pored lateral-line scales</td><td rowspan="1" colspan="1">79</td><td rowspan="1" colspan="1">72–81</td><td rowspan="1" colspan="1">72</td><td rowspan="1" colspan="1">67–78</td></tr><tr><td rowspan="1" colspan="1">Right pored lateral-line scales</td><td rowspan="1" colspan="1">77</td><td rowspan="1" colspan="1">74–82</td><td rowspan="1" colspan="1">73</td><td rowspan="1" colspan="1">66–78</td></tr><tr><td rowspan="1" colspan="1">Scale above lateral line</td><td rowspan="1" colspan="1">8 1/2</td><td rowspan="1" colspan="1">8 1/2–9 1/2</td><td rowspan="1" colspan="1">8 1/2</td><td rowspan="1" colspan="1">8 1/2–10 1/2</td></tr><tr><td rowspan="1" colspan="1">Scale rows below lateral line</td><td rowspan="1" colspan="1">23</td><td rowspan="1" colspan="1">23–28</td><td rowspan="1" colspan="1">22</td><td rowspan="1" colspan="1">19–22</td></tr><tr><td rowspan="1" colspan="1">Circumpeduncular scales</td><td rowspan="1" colspan="1">22</td><td rowspan="1" colspan="1">22–24</td><td rowspan="1" colspan="1">damaged</td><td rowspan="1" colspan="1">24</td></tr><tr><td rowspan="1" colspan="1">Gill rakers</td><td rowspan="1" colspan="1">8+20</td><td rowspan="1" colspan="1">8+19–20</td><td rowspan="1" colspan="1">8+19</td><td rowspan="1" colspan="1">7–9+19–22</td></tr></tbody></table></table-wrap><supplementary-material xmlns:xlink="http://www.w3.org/1999/xlink" id="S2" position="float" orientation="portrait" xlink:type="simple"><object-id content-type="doi" xlink:type="simple">10.3897/zookeys.1220.126762.suppl2</object-id><object-id content-type="arpha" xlink:type="simple">9146BD56-694D-5BFE-8CF1-062D4D4B28F4</object-id><label>Supplementary material 2</label><caption><p>requency distributions of pored lateral-line scales of species of <italic><tp:taxon-name><tp:taxon-name-part taxon-name-part-type="genus" reg="Pempheris">Pempheris</tp:taxon-name-part></tp:taxon-name></italic> distributed in Japan and Taiwan, with <italic><tp:taxon-name><tp:taxon-name-part taxon-name-part-type="genus" reg="Pempheris">P.</tp:taxon-name-part><tp:taxon-name-part taxon-name-part-type="species" reg="flavicycla">flavicycla</tp:taxon-name-part></tp:taxon-name></italic> for comparison</p></caption><statement content-type="dataType"><label>Data type</label><p>xlsx</p></statement><media xlink:href="zookeys-1220-123_article-126762__-s002.xlsx" mimetype="application" mime-subtype="vnd.openxmlformats-officedocument.spreadsheetml.sheet" position="float" orientation="portrait" xlink:type="simple" id="oo_1192482.xlsx"><uri content-type="original_file" xlink:type="simple">https://binary.pensoft.net/file/1192482</uri></media><permissions><license xlink:type="simple"><license-p>This dataset is made available under the Open Database License (http://opendatacommons.org/licenses/odbl/1.0/). The Open Database License (ODbL) is a license agreement intended to allow users to freely share, modify, and use this Dataset while maintaining this same freedom for others, provided that the original source and author(s) are credited.</license-p></license></permissions><attrib specific-use="authors">Keita Koeda, Manabu Bessho-Uehara</attrib></supplementary-material></tp:treatment-sec><ref-list><ref id="B93"><mixed-citation xmlns:xlink="http://www.w3.org/1999/xlink" xlink:type="simple"><person-group><name name-style="western"><surname>Okada</surname><given-names>Y</given-names></name></person-group> (<year>1938</year>) A catalogue of vertebrates of Japan. Maruzen, Co. Ltd, Tokyo, [iv +] 412 pp.</mixed-citation></ref><ref id="B94"><mixed-citation xmlns:xlink="http://www.w3.org/1999/xlink" xlink:type="simple"><person-group><name name-style="western"><surname>Okada</surname><given-names>Y</given-names></name><name name-style="western"><surname>Matsubara</surname><given-names>K</given-names></name></person-group> (<year>1938</year>) Key to the fishes and fish-like animals of Japan. Sanseido, Tokyo.</mixed-citation></ref><ref id="B73"><mixed-citation xmlns:xlink="http://www.w3.org/1999/xlink" xlink:type="simple"><person-group><name name-style="western"><surname>Matsubara</surname><given-names>K</given-names></name></person-group> (<year>1955</year>) <source>Fish morphology and hierarchy.</source><publisher-name>Ishizaki-shoten</publisher-name>, <publisher-loc>Tokyo</publisher-loc>, <size units="page">789 pp</size>. [In Japanese]</mixed-citation></ref><ref id="B126"><mixed-citation xmlns:xlink="http://www.w3.org/1999/xlink" xlink:type="simple">The Marine Ecological Researching Society of Kagoshima University (<year>1966</year>) <article-title>Special report of Republic of China.</article-title><source>KYANOΣ OIKΣ</source><volume>9</volume>: <fpage>1</fpage>–<lpage>60</lpage>.</mixed-citation></ref><ref id="B113"><mixed-citation xmlns:xlink="http://www.w3.org/1999/xlink" xlink:type="simple"><person-group><name name-style="western"><surname>Shen</surname><given-names>S-C</given-names></name></person-group> (<year>1993</year>) <source>Fishes of Taiwan.</source><publisher-name>National Taiwan University</publisher-name>, <publisher-loc>Taipei</publisher-loc>, <size units="page">960 pp</size>.</mixed-citation></ref><ref id="B58"><mixed-citation xmlns:xlink="http://www.w3.org/1999/xlink" xlink:type="simple"><person-group><name name-style="western"><surname>Koeda</surname><given-names>K</given-names></name><name name-style="western"><surname>Yoshino</surname><given-names>T</given-names></name><name name-style="western"><surname>Tachihara</surname><given-names>K</given-names></name></person-group> (<year>2013a</year>) <article-title><italic><tp:taxon-name><tp:taxon-name-part taxon-name-part-type="genus">Pempheris</tp:taxon-name-part><tp:taxon-name-part taxon-name-part-type="species">ufuagari</tp:taxon-name-part></tp:taxon-name></italic> sp. nov., a new species in the genus <italic><tp:taxon-name><tp:taxon-name-part taxon-name-part-type="genus">Pempheris</tp:taxon-name-part></tp:taxon-name></italic> (<tp:taxon-name><tp:taxon-name-part taxon-name-part-type="order">Perciformes</tp:taxon-name-part></tp:taxon-name>, <tp:taxon-name><tp:taxon-name-part taxon-name-part-type="family">Pempheridae</tp:taxon-name-part></tp:taxon-name>) from the oceanic islands of Japan.</article-title><source>Zootaxa</source><volume>3609</volume>: <fpage>231</fpage>–<lpage>238</lpage>. <ext-link xlink:href="10.11646/zootaxa.3609.2.9" ext-link-type="doi" xlink:type="simple">https://doi.org/10.11646/zootaxa.3609.2.9</ext-link></mixed-citation></ref><ref id="B61"><mixed-citation xmlns:xlink="http://www.w3.org/1999/xlink" xlink:type="simple"><person-group><name name-style="western"><surname>Koeda</surname><given-names>K</given-names></name><name name-style="western"><surname>Yoshino</surname><given-names>T</given-names></name><name name-style="western"><surname>Imai</surname><given-names>H</given-names></name><name name-style="western"><surname>Tachihara</surname><given-names>K</given-names></name></person-group> (<year>2014</year>) <article-title>A review of the genus <italic><tp:taxon-name><tp:taxon-name-part taxon-name-part-type="genus">Pempheris</tp:taxon-name-part></tp:taxon-name></italic> (<tp:taxon-name><tp:taxon-name-part taxon-name-part-type="order">Perciformes</tp:taxon-name-part></tp:taxon-name>, <tp:taxon-name><tp:taxon-name-part taxon-name-part-type="family">Pempheridae</tp:taxon-name-part></tp:taxon-name>) of the Red Sea, with description of a new species.</article-title><source>Zootaxa</source><volume>3793</volume>: <fpage>301</fpage>–<lpage>330</lpage>. <ext-link xlink:href="10.11646/zootaxa.3793.3.1" ext-link-type="doi" xlink:type="simple">https://doi.org/10.11646/zootaxa.3793.3.1</ext-link></mixed-citation></ref><ref id="B128"><mixed-citation xmlns:xlink="http://www.w3.org/1999/xlink" xlink:type="simple"><person-group><name name-style="western"><surname>Tominaga</surname><given-names>Y</given-names></name></person-group> (<year>1963</year>) <article-title>A revision of the fishes of the family <tp:taxon-name><tp:taxon-name-part taxon-name-part-type="family">Pempheridae</tp:taxon-name-part></tp:taxon-name> of Japan.</article-title><source>Journal of the Faculty of Science, the University of Tokyo</source><volume>10</volume>: <fpage>269</fpage>–<lpage>290</lpage>.</mixed-citation></ref><ref id="B25"><mixed-citation xmlns:xlink="http://www.w3.org/1999/xlink" xlink:type="simple"><person-group><name name-style="western"><surname>Hayashi</surname><given-names>Y</given-names></name></person-group> (<year>1984</year>) <tp:taxon-name><tp:taxon-name-part taxon-name-part-type="family">Pempheridae</tp:taxon-name-part></tp:taxon-name>. In: Masuda H, Amaoka K, Araga C, Uyeno T, Yoshino T (Eds) The fishes of the Japanese Archipelago. Tokai University Press, Tokyo, 160–161 [pls 151, 350]. [In Japanese]</mixed-citation></ref><ref id="B96"><mixed-citation xmlns:xlink="http://www.w3.org/1999/xlink" xlink:type="simple"><person-group><name name-style="western"><surname>Randall</surname><given-names>JE</given-names></name><name name-style="western"><surname>Lim</surname><given-names>KKP</given-names></name></person-group> (<year>2000</year>) <article-title>A checklist of the fishes of the South China Sea.</article-title><source>Raffles Bulletin of Zoology</source><volume>8</volume>: <fpage>569</fpage>–<lpage>667</lpage>.</mixed-citation></ref><ref id="B23"><mixed-citation xmlns:xlink="http://www.w3.org/1999/xlink" xlink:type="simple"><person-group><name name-style="western"><surname>Hatooka</surname><given-names>K</given-names></name></person-group> (<year>2002</year>) <tp:taxon-name><tp:taxon-name-part taxon-name-part-type="family">Pempheridae</tp:taxon-name-part></tp:taxon-name>. In: Nakabo T (Ed.) Fishes of Japan with pictorial keys to the species, English edition. Tokai University Press, Tokyo, 878–879, 1562.</mixed-citation></ref><ref id="B24"><mixed-citation xmlns:xlink="http://www.w3.org/1999/xlink" xlink:type="simple"><person-group><name name-style="western"><surname>Hatooka</surname><given-names>K</given-names></name><name name-style="western"><surname>Yagishita</surname><given-names>N</given-names></name></person-group> (<year>2013</year>) <article-title><tp:taxon-name><tp:taxon-name-part taxon-name-part-type="family">Pempheridae</tp:taxon-name-part></tp:taxon-name>.</article-title> In: <person-group><name name-style="western"><surname>Nakabo</surname><given-names>T</given-names></name></person-group> (<role>Ed.</role>) <issue-title>Fishes of Japan with pictorial keys to the species, 3rd edn.</issue-title><source>Tokai University Press, Tokyo, 983–984</source>, <fpage>2020</fpage>–<lpage>2021</lpage>. [In Japanese]</mixed-citation></ref><ref id="B114"><mixed-citation xmlns:xlink="http://www.w3.org/1999/xlink" xlink:type="simple"><person-group><name name-style="western"><surname>Shen</surname><given-names>S-C</given-names></name><name name-style="western"><surname>Wu</surname><given-names>K-Y</given-names></name></person-group> (<year>2011</year>) <source>Fishes of Taiwan.</source><publisher-name>National Museum of Marine Biology &amp; Aquarium</publisher-name>, <publisher-loc>Checheng</publisher-loc>, <size units="page">896 pp</size>.</mixed-citation></ref><ref id="B10"><mixed-citation xmlns:xlink="http://www.w3.org/1999/xlink" xlink:type="simple"><person-group><name name-style="western"><surname>Chiang</surname><given-names>W-C</given-names></name><name name-style="western"><surname>Lin</surname><given-names>P-L</given-names></name><name name-style="western"><surname>Chen</surname><given-names>W-Y</given-names></name><name name-style="western"><surname>Liu</surname><given-names>D-C</given-names></name></person-group> (<year>2014</year>) Marine Fishes in Eastern Taiwan. Fisheries Research Institute, Keelung, [x +] 337 pp. [In Chinese]</mixed-citation></ref><ref id="B47"><mixed-citation xmlns:xlink="http://www.w3.org/1999/xlink" xlink:type="simple"><person-group><name name-style="western"><surname>Koeda</surname><given-names>K</given-names></name></person-group> (<year>2019</year>) <article-title>Family <tp:taxon-name><tp:taxon-name-part taxon-name-part-type="family">Pempheridae</tp:taxon-name-part></tp:taxon-name>.</article-title> In: <person-group><name name-style="western"><surname>Koeda</surname><given-names>K</given-names></name><name name-style="western"><surname>Ho</surname><given-names>H-C</given-names></name></person-group> (<role>Eds</role>) <issue-title>Fishes of southern Taiwan.</issue-title><source>National Museum of Marine Biology &amp; Aquarium, Pingtung, Taiwan</source>, <fpage>925</fpage>–<lpage>930</lpage>.</mixed-citation></ref><ref id="B49"><mixed-citation xmlns:xlink="http://www.w3.org/1999/xlink" xlink:type="simple"><person-group><name name-style="western"><surname>Koeda</surname><given-names>K</given-names></name></person-group> (<year>2020b</year>) <article-title>Family <tp:taxon-name><tp:taxon-name-part taxon-name-part-type="family">Pempheridae</tp:taxon-name-part></tp:taxon-name>.</article-title> In: <person-group><name name-style="western"><surname>Koeda</surname><given-names>K</given-names></name><name name-style="western"><surname>Ho</surname><given-names>H-C</given-names></name></person-group> (<role>Eds</role>) <issue-title>Fishes of southern Taiwan, 2nd edn.</issue-title><source>National Museum of Marine Biology &amp; Aquarium, Pingtung, Taiwan</source>, <fpage>925</fpage>–<lpage>930</lpage>.</mixed-citation></ref><ref id="B66"><mixed-citation xmlns:xlink="http://www.w3.org/1999/xlink" xlink:type="simple"><person-group><name name-style="western"><surname>Koeda</surname><given-names>K</given-names></name><name name-style="western"><surname>Aizawa</surname><given-names>M</given-names></name><name name-style="western"><surname>Sakamoto</surname><given-names>K</given-names></name><name name-style="western"><surname>Ueshima</surname><given-names>R</given-names></name></person-group> (<year>2022</year>) <article-title>Report on specimens of the family <tp:taxon-name><tp:taxon-name-part taxon-name-part-type="family">Pempheridae</tp:taxon-name-part></tp:taxon-name> (<tp:taxon-name><tp:taxon-name-part taxon-name-part-type="subclass">Teleostei</tp:taxon-name-part></tp:taxon-name>: <tp:taxon-name><tp:taxon-name-part taxon-name-part-type="order">Perciformes</tp:taxon-name-part></tp:taxon-name>) deposited in the Department of Zoology, The University Museum, The University of Tokyo.</article-title><source>The University Museum, The University of Tokyo Material Reports</source><volume>128</volume>: <fpage>1</fpage>–<lpage>16</lpage>.</mixed-citation></ref><ref id="B70"><mixed-citation xmlns:xlink="http://www.w3.org/1999/xlink" xlink:type="simple"><person-group><name name-style="western"><surname>Lee</surname><given-names>K-L</given-names></name></person-group> (<year>1996</year>) <source>Field guide to common fishes of Taiwan 2. Deep sea demersal fishes. Outdoor Life Books Co.</source><publisher-name>, Ltd.</publisher-name>, <publisher-loc>Taipei</publisher-loc>, <size units="page">188 pp</size>. [In Chinese]</mixed-citation></ref><ref id="B46"><mixed-citation xmlns:xlink="http://www.w3.org/1999/xlink" xlink:type="simple"><person-group><name name-style="western"><surname>Koeda</surname><given-names>K</given-names></name></person-group> (<year>2018d</year>) <article-title><tp:taxon-name><tp:taxon-name-part taxon-name-part-type="family">Pempheridae</tp:taxon-name-part></tp:taxon-name>.</article-title> In: <person-group><name name-style="western"><surname>Kimura</surname><given-names>S</given-names></name><name name-style="western"><surname>Imamura</surname><given-names>H</given-names></name><name name-style="western"><surname>Nguyen</surname><given-names>VQ</given-names></name><name name-style="western"><surname>Pham</surname><given-names>TD</given-names></name></person-group> (<role>Eds</role>) <issue-title>Fishes of Ha Long Bay the World the world natural heritage site in northern Vietnam.</issue-title><source>Fisheries Research Laboratory, Mie University, Shima, Japan</source>, <fpage>195</fpage>–<lpage>196</lpage>.</mixed-citation></ref><ref id="B125"><mixed-citation xmlns:xlink="http://www.w3.org/1999/xlink" xlink:type="simple">The Ichthyological Society of Japan (<year>2021</year>) Guidelines for naming of standard Japanese names for fishes. <ext-link xlink:href="https://www.fish-isj.jp/iin/standname/guideline/guidelines2020.pdf" ext-link-type="uri" xlink:type="simple">https://www.fish-isj.jp/iin/standname/guideline/guidelines2020.pdf</ext-link> [accessed 15 November 2021]</mixed-citation></ref></ref-list></tp:taxon-treatment>
