# Supplementary material for: ﻿A review of the genus Pempheris (Teleostei, Pempheridae) found in Japan and Taiwan
Source: Zookeys. 2024 Dec 9;1220:123–63. doi: 10.3897/zookeys.1220.126762 (PMC11650195; doi:10.3897/zookeys.1220.126762)
Supplement: XML Treatment for Pempheris sasakii [file zookeys.1220.126762-treatment7.xml]

<!DOCTYPE tp:taxon-treatment
  PUBLIC "-//TaxonX//DTD Taxonomic Treatment Publishing DTD v0 20100105//EN" "tax-treatment-NSO.dtd">
<tp:taxon-treatment xmlns:tp="http://www.plazi.org/taxpub"><tp:treatment-meta><kwd-group><label>Taxon classification</label><kwd>
              <named-content content-type="kingdom">Animalia</named-content>
            </kwd><kwd>
              <named-content content-type="order">Perciformes</named-content>
            </kwd><kwd>
              <named-content content-type="family">Pempheridae</named-content>
            </kwd></kwd-group><mixed-citation publication-type="journal"><person-group><name><surname>Koeda</surname><given-names>Keita</given-names></name><name><surname>Bessho-Uehara</surname><given-names>Manabu</given-names></name></person-group><article-title>﻿A review of the genus <italic><tp:taxon-name><tp:taxon-name-part taxon-name-part-type="genus" reg="Pempheris">Pempheris</tp:taxon-name-part></tp:taxon-name></italic> (<tp:taxon-name><tp:taxon-name-part taxon-name-part-type="subclass">Teleostei</tp:taxon-name-part></tp:taxon-name>, <tp:taxon-name><tp:taxon-name-part taxon-name-part-type="family">Pempheridae</tp:taxon-name-part></tp:taxon-name>) found in Japan and Taiwan</article-title><source>Zookeys</source><day>09</day><month>12</month><year>2024</year><volume>1220</volume><fpage>123</fpage><lpage>163</lpage><pub-id pub-id-type="doi">10.3897/zookeys.1220.126762</pub-id></mixed-citation></tp:treatment-meta><tp:nomenclature><label>﻿</label><tp:taxon-name>
            <object-id xmlns:xlink="http://www.w3.org/1999/xlink" content-type="arpha" xlink:type="simple">F34475CC-5F34-5A94-84F9-95135C7D54F4</object-id>
            <tp:taxon-name-part taxon-name-part-type="genus" reg="Pempheris">Pempheris</tp:taxon-name-part>
            <tp:taxon-name-part taxon-name-part-type="species" reg="sasakii">sasakii</tp:taxon-name-part>
          </tp:taxon-name><tp:taxon-authority>Jordan &amp; Hubbs, 1925</tp:taxon-authority><xref ref-type="fig" rid="F8">Figs 8</xref><xref ref-type="fig" rid="F11">, 11</xref><xref ref-type="supplementary-material" rid="S2">, Suppl. material 2 Standard Japanese name: Mie-hatampo</xref><tp:nomenclature-citation-list><tp:nomenclature-citation><tp:taxon-name>
                <tp:taxon-name-part taxon-name-part-type="genus" reg="Liopempheris">Liopempheris</tp:taxon-name-part>
                <tp:taxon-name-part taxon-name-part-type="species" reg="sasakii">sasakii</tp:taxon-name-part>
              </tp:taxon-name><comment>Jordan &amp; Hubbs, 1925: 228, pl. 10, fig. 1 (type locality: Toba, Mie Prefecture, Japan); <xref ref-type="bibr" rid="B124">Tanaka 1931</xref>: 25.</comment></tp:nomenclature-citation><tp:nomenclature-citation><tp:taxon-name>
                <tp:taxon-name-part taxon-name-part-type="genus" reg="Pempheris">Pempheris</tp:taxon-name-part>
                <tp:taxon-name-part taxon-name-part-type="species" reg="sasakii">sasakii</tp:taxon-name-part>
              </tp:taxon-name><comment>: <xref ref-type="bibr" rid="B132">Uchida 1933</xref>: 217; <xref ref-type="bibr" rid="B93">Okada 1938</xref>: 179; <xref ref-type="bibr" rid="B94">Okada and Matsubara 1938</xref>: 180; <xref ref-type="bibr" rid="B73">Matsubara 1955</xref>: 590; <xref ref-type="bibr" rid="B128">Tominaga 1963</xref>: 283, fig. 10; <xref ref-type="bibr" rid="B58">Koeda et al. 2013a</xref>: 231; <xref ref-type="bibr" rid="B61">Koeda et al. 2014</xref>: 327.</comment></tp:nomenclature-citation><tp:nomenclature-citation><tp:taxon-name>
                <tp:taxon-name-part taxon-name-part-type="genus" reg="Pempheris">Pempheris</tp:taxon-name-part>
                <tp:taxon-name-part taxon-name-part-type="species" reg="nyctereutes">nyctereutes</tp:taxon-name-part>
              </tp:taxon-name><comment>(not Jordan &amp; Evermann, 1903): <xref ref-type="bibr" rid="B25">Hayashi 1984</xref> (in part): 160, pl. 350-G; <xref ref-type="bibr" rid="B23">Hatooka 2002</xref> (in part): 879; <xref ref-type="bibr" rid="B105">Senou et al. 2006b</xref>: 463; <xref ref-type="bibr" rid="B54">Koeda et al. 2010a</xref>: 75; <xref ref-type="bibr" rid="B55">Koeda et al. 2010b</xref>: 81; <xref ref-type="bibr" rid="B24">Hatooka and Yagishita 2013</xref> (in part): 984; <xref ref-type="bibr" rid="B51">Koeda and Motomura 2015</xref>: 139; <xref ref-type="bibr" rid="B62">Koeda et al. 2015</xref>: 275; <xref ref-type="bibr" rid="B29">Ikeda and Nakabo 2015</xref>: 160, figs 4–6; <xref ref-type="bibr" rid="B34">Kaburagi 2016</xref>: 99, upper fig. (without scientific name; shown as “Mie-hatampo”); <xref ref-type="bibr" rid="B39">Kimura et al. 2017</xref>: 119, fig. 6; <xref ref-type="bibr" rid="B35">Kagoshima City Aquarium Foundation 2018</xref>: 210, unnumbered fig.; <xref ref-type="bibr" rid="B44">Koeda 2018b</xref>: 298, unnumbered fig.; <xref ref-type="bibr" rid="B45">Koeda 2018c</xref>: 342, unnumbered figs; <xref ref-type="bibr" rid="B87">Murase et al. 2019</xref>: 132, fig. 285; <xref ref-type="bibr" rid="B48">Koeda 2020a</xref>: 409, unnumbered figs; <xref ref-type="bibr" rid="B88">Murase et al. 2021</xref>: 166, fig. 341; <xref ref-type="bibr" rid="B50">Koeda 2022</xref>: 158, unnumbered fig.; <xref ref-type="bibr" rid="B66">Koeda et al. 2022</xref>: 9; <xref ref-type="bibr" rid="B80">Motomura 2023</xref>: 128.</comment></tp:nomenclature-citation></tp:nomenclature-citation-list></tp:nomenclature><tp:treatment-sec sec-type="diagnosis" id="SECID0EM3AI"><title>Diagnosis.</title><p>Counts of holotype and non-types are given in Table <xref ref-type="table" rid="T1">1</xref>. Dorsal-fin rays VI–VII, 9–10; anal-fin rays III, 40–46; pectoral-fin rays 17–20; pored lateral-line scales 67–78, usually fewer than 73; scale rows above lateral line 8½–10½; scale rows below lateral line 19–22; circumpeduncular scales 24; gill rakers 7–9+19–22 = 28–30; head length 28.1–29.7%; body depth 40.6–44.6%; eye diameter 38.9–43.2%; upper jaw length 50.0–55.6%; maximum 170 mm SL; snout sharp; scales weakly ctenoid, deciduous, thin, semicircular in shape, far wider than long (see <xref ref-type="bibr" rid="B58">Koeda et al. 2013a</xref>: fig. 2a); dorsal half of body brown, with golden reflection in fresh specimen; ventral half golden; tip and anterior margin of dorsal fin zonally blackish; faint blackish band on anal-fin base; dusky band on outer edge of anal fin; paired fins pink; posterior half of caudal fin dusky; body pale brown in fixed specimen; black pigmentation on each fins usually persistent, but not in holotype; no blackish blotch on pectoral-fin base; narrow band of villiform teeth in jaws; abdomen cross-sectional outline V-shaped.</p></tp:treatment-sec><tp:treatment-sec sec-type="distribution" id="SECID0E13AI"><title>Distribution.</title><p>Endemic to southern Japan known from Tateyama at Boso Peninsular in Chiba Prefecture, Misaki and Manazuru in Kanagawa Prefecture, Nishi-izu at Izu Peninsular in Shizuoka Prefecture, Toba and Shima in Mie Prefecture, Muroto, Susaki, Tosashimizu, Iburi, and Otsuki in Kochi Prefecture, Nobeoka and Nango in Miyazaki Prefecture, Uchinoura Bay, Kagoshima Bay, Ibusuki, and Minami-satsuma in Kagoshima Prefecture, Miyake-jima Island in Izu Islands, Tanega-shima, Yaku-shima, and Kuchinoerabu-jima islands in the northern Ryukyu Archipelago (Fig. <xref ref-type="fig" rid="F8">8</xref>).</p></tp:treatment-sec><tp:treatment-sec sec-type="remarks" id="SECID0EE4AI"><title>Remarks.</title><p><italic><tp:taxon-name><tp:taxon-name-part taxon-name-part-type="genus" reg="Pempheris">Pempheris</tp:taxon-name-part><tp:taxon-name-part taxon-name-part-type="species" reg="sasakii">sasakii</tp:taxon-name-part></tp:taxon-name></italic> has been commonly confused with <italic><tp:taxon-name><tp:taxon-name-part taxon-name-part-type="genus" reg="Pempheris">P.</tp:taxon-name-part><tp:taxon-name-part taxon-name-part-type="species" reg="nyctereutes">nyctereutes</tp:taxon-name-part></tp:taxon-name></italic> and has been presumed to be the junior synonym (e.g., <xref ref-type="bibr" rid="B25">Hayashi 1984</xref>), even though both species were described by the same first author. Only <xref ref-type="bibr" rid="B128">Tominaga (1963)</xref> showed the difference in anal fin coloration (<italic><tp:taxon-name><tp:taxon-name-part taxon-name-part-type="genus" reg="Pempheris">P.</tp:taxon-name-part><tp:taxon-name-part taxon-name-part-type="species" reg="sasakii">sasakii</tp:taxon-name-part></tp:taxon-name></italic>: margin of anal fin fuscous vs <italic><tp:taxon-name><tp:taxon-name-part taxon-name-part-type="genus" reg="Pempheris">P.</tp:taxon-name-part><tp:taxon-name-part taxon-name-part-type="species" reg="nyctereutes">nyctereutes</tp:taxon-name-part></tp:taxon-name></italic>: margin of anal fin pale) between these two species and described the details of both as valid species. In our morphological observations, however, several <italic><tp:taxon-name><tp:taxon-name-part taxon-name-part-type="genus" reg="Pempheris">P.</tp:taxon-name-part><tp:taxon-name-part taxon-name-part-type="species" reg="nyctereutes">nyctereutes</tp:taxon-name-part></tp:taxon-name></italic> specimens have dusky margins on the anal fin; thus, this character was not diagnostic for identifying those species. The present comparison based on both species indicated that these two species can be distinguished by the counts of scale rows below lateral line (19–22 in <italic><tp:taxon-name><tp:taxon-name-part taxon-name-part-type="genus" reg="Pempheris">P.</tp:taxon-name-part><tp:taxon-name-part taxon-name-part-type="species" reg="sasakii">sasakii</tp:taxon-name-part></tp:taxon-name></italic> vs 25–27 in <italic><tp:taxon-name><tp:taxon-name-part taxon-name-part-type="genus" reg="Pempheris">P.</tp:taxon-name-part><tp:taxon-name-part taxon-name-part-type="species" reg="nyctereutes">nyctereutes</tp:taxon-name-part></tp:taxon-name></italic>) with modal difference of pored lateral-line scales (72–81 usually &gt; 79 vs 67–78 usually fewer than 73). The coloration of the species slightly differs in that the former has golden body (sometimes silverish) in fresh condition, but the latter has copper to silver coloration: compare Figs <xref ref-type="fig" rid="F7">7</xref>, <xref ref-type="fig" rid="F11">11</xref>). Although the morphological differences between the two species are very few, the molecular analyses strongly supported the intraspecific difference which revealed that sequences of <italic><tp:taxon-name><tp:taxon-name-part taxon-name-part-type="genus" reg="Pempheris">P.</tp:taxon-name-part><tp:taxon-name-part taxon-name-part-type="species" reg="nyctereutes">nyctereutes</tp:taxon-name-part></tp:taxon-name></italic> and <italic><tp:taxon-name><tp:taxon-name-part taxon-name-part-type="genus" reg="Pempheris">P.</tp:taxon-name-part><tp:taxon-name-part taxon-name-part-type="species" reg="sasakii">sasakii</tp:taxon-name-part></tp:taxon-name></italic> differed by more than 3.1% over mitochondrial <italic><abbrev xmlns:xlink="http://www.w3.org/1999/xlink" xlink:title="mitochondrial 16S ribosomal RNA" id="ABBRID0E5ABI" xlink:type="simple">16S</abbrev></italic> ribosomal DNA and <italic><abbrev xmlns:xlink="http://www.w3.org/1999/xlink" xlink:title="cytochrome oxidase I" id="ABBRID0EDBBI" xlink:type="simple">COI</abbrev></italic>, comprising different monophyletic groups (Fig. <xref ref-type="fig" rid="F3">3</xref>).</p><fig id="F11" position="float" orientation="portrait"><object-id xmlns:xlink="http://www.w3.org/1999/xlink" content-type="doi" xlink:type="simple">10.3897/zookeys.1220.126762.figure11</object-id><object-id xmlns:xlink="http://www.w3.org/1999/xlink" content-type="arpha" xlink:type="simple">F1A74126-D73B-5625-BD61-127A7CA7C895</object-id><label>Figure 11.</label><caption><p><italic><tp:taxon-name><tp:taxon-name-part taxon-name-part-type="genus" reg="Pempheris">Pempheris</tp:taxon-name-part><tp:taxon-name-part taxon-name-part-type="species" reg="sasakii">sasakii</tp:taxon-name-part></tp:taxon-name></italic><bold>A</bold> fresh specimen (KAUM–I. 94368, 126.7 mm SL, Uchinoura Bay, Kimotsuki, Kagoshima) and <bold>B</bold> underwater photograph (lower: Minamisatsuma, Kagoshima, Japan).</p></caption><graphic xmlns:xlink="http://www.w3.org/1999/xlink" xlink:href="zookeys-1220-123_article-126762__-g011.jpg" position="float" orientation="portrait" xlink:type="simple" id="oo_1192474.jpg"><uri content-type="original_file" xlink:type="simple">https://binary.pensoft.net/fig/1192474</uri></graphic></fig><p><italic><tp:taxon-name><tp:taxon-name-part taxon-name-part-type="genus" reg="Pempheris">Pempheris</tp:taxon-name-part><tp:taxon-name-part taxon-name-part-type="species" reg="sasakii">sasakii</tp:taxon-name-part></tp:taxon-name></italic> is widely distributed in the Pacific coast of southern Japan, and commonly collected by set nets (but not abundant compared to <italic><tp:taxon-name><tp:taxon-name-part taxon-name-part-type="genus" reg="Pempheris">P.</tp:taxon-name-part><tp:taxon-name-part taxon-name-part-type="species" reg="xanthoptera">xanthoptera</tp:taxon-name-part></tp:taxon-name></italic>). However, no specimens of this species have ever been collected from the Japan Sea coast, East China Sea coast, and the Ryukyu Archipelago. The distributions of both <italic><tp:taxon-name><tp:taxon-name-part taxon-name-part-type="genus" reg="Pempheris">P.</tp:taxon-name-part><tp:taxon-name-part taxon-name-part-type="species" reg="sasakii">sasakii</tp:taxon-name-part></tp:taxon-name></italic> and <italic><tp:taxon-name><tp:taxon-name-part taxon-name-part-type="genus" reg="Pempheris">P.</tp:taxon-name-part><tp:taxon-name-part taxon-name-part-type="species" reg="nyctereutes">nyctereutes</tp:taxon-name-part></tp:taxon-name></italic> are clearly isolated from each other (Fig. <xref ref-type="fig" rid="F8">8</xref>).</p></tp:treatment-sec><tp:treatment-sec><!--Section generated to contain objects referenced in tp:taxon-treatment.--><fig id="F8" position="float" orientation="portrait"><object-id xmlns:xlink="http://www.w3.org/1999/xlink" content-type="doi" xlink:type="simple">10.3897/zookeys.1220.126762.figure8</object-id><object-id xmlns:xlink="http://www.w3.org/1999/xlink" content-type="arpha" xlink:type="simple">708ED461-A780-52E9-B56A-4ED65B3DDB0A</object-id><label>Figure 8.</label><caption><p>Distribution of <italic><tp:taxon-name><tp:taxon-name-part taxon-name-part-type="genus" reg="Pempheris">Pempheris</tp:taxon-name-part><tp:taxon-name-part taxon-name-part-type="species" reg="nyctereutes">nyctereutes</tp:taxon-name-part></tp:taxon-name></italic> (solid triangles and solid star for holotype locality) and <italic><tp:taxon-name><tp:taxon-name-part taxon-name-part-type="genus" reg="Pempheris">Pempheris</tp:taxon-name-part><tp:taxon-name-part taxon-name-part-type="species" reg="sasakii">sasakii</tp:taxon-name-part></tp:taxon-name></italic> (solid diamonds and open star for holotype locality) based on the collection localities of the specimens.</p></caption><graphic xmlns:xlink="http://www.w3.org/1999/xlink" xlink:href="zookeys-1220-123_article-126762__-g008.jpg" position="float" orientation="portrait" xlink:type="simple" id="oo_1192471.jpg"><uri content-type="original_file" xlink:type="simple">https://binary.pensoft.net/fig/1192471</uri></graphic></fig><supplementary-material xmlns:xlink="http://www.w3.org/1999/xlink" id="S2" position="float" orientation="portrait" xlink:type="simple"><object-id content-type="doi" xlink:type="simple">10.3897/zookeys.1220.126762.suppl2</object-id><object-id content-type="arpha" xlink:type="simple">9146BD56-694D-5BFE-8CF1-062D4D4B28F4</object-id><label>Supplementary material 2</label><caption><p>requency distributions of pored lateral-line scales of species of <italic><tp:taxon-name><tp:taxon-name-part taxon-name-part-type="genus" reg="Pempheris">Pempheris</tp:taxon-name-part></tp:taxon-name></italic> distributed in Japan and Taiwan, with <italic><tp:taxon-name><tp:taxon-name-part taxon-name-part-type="genus" reg="Pempheris">P.</tp:taxon-name-part><tp:taxon-name-part taxon-name-part-type="species" reg="flavicycla">flavicycla</tp:taxon-name-part></tp:taxon-name></italic> for comparison</p></caption><statement content-type="dataType"><label>Data type</label><p>xlsx</p></statement><media xlink:href="zookeys-1220-123_article-126762__-s002.xlsx" mimetype="application" mime-subtype="vnd.openxmlformats-officedocument.spreadsheetml.sheet" position="float" orientation="portrait" xlink:type="simple" id="oo_1192482.xlsx"><uri content-type="original_file" xlink:type="simple">https://binary.pensoft.net/file/1192482</uri></media><permissions><license xlink:type="simple"><license-p>This dataset is made available under the Open Database License (http://opendatacommons.org/licenses/odbl/1.0/). The Open Database License (ODbL) is a license agreement intended to allow users to freely share, modify, and use this Dataset while maintaining this same freedom for others, provided that the original source and author(s) are credited.</license-p></license></permissions><attrib specific-use="authors">Keita Koeda, Manabu Bessho-Uehara</attrib></supplementary-material><table-wrap id="T1" position="float" orientation="portrait"><label>Table 1.</label><caption><p>Counts of <italic><tp:taxon-name><tp:taxon-name-part taxon-name-part-type="genus" reg="Pempheris">Pempheris</tp:taxon-name-part><tp:taxon-name-part taxon-name-part-type="species" reg="nyctereutes">nyctereutes</tp:taxon-name-part></tp:taxon-name></italic> and <italic><tp:taxon-name><tp:taxon-name-part taxon-name-part-type="genus" reg="Pempheris">P.</tp:taxon-name-part><tp:taxon-name-part taxon-name-part-type="species" reg="sasakii">sasakii</tp:taxon-name-part></tp:taxon-name></italic>.</p></caption><table id="TID0E5ODI" rules="all"><tbody><tr><th rowspan="2" colspan="1"/><th rowspan="1" colspan="2">
                    <italic>
                      <tp:taxon-name><tp:taxon-name-part taxon-name-part-type="genus" reg="Pempheris">P.</tp:taxon-name-part><tp:taxon-name-part taxon-name-part-type="species" reg="nyctereutes">nyctereutes</tp:taxon-name-part></tp:taxon-name>
                    </italic>
                  </th><th rowspan="1" colspan="2">
                    <italic>
                      <tp:taxon-name><tp:taxon-name-part taxon-name-part-type="genus" reg="Pempheris">P.</tp:taxon-name-part><tp:taxon-name-part taxon-name-part-type="species" reg="sasakii">sasakii</tp:taxon-name-part></tp:taxon-name>
                    </italic>
                  </th></tr><tr><th rowspan="1" colspan="1">Holotype</th><th rowspan="1" colspan="1">Non-types</th><th rowspan="1" colspan="1">Holotype</th><th rowspan="1" colspan="1">Non-types</th></tr><tr><td rowspan="1" colspan="1">Number of individuals</td><td rowspan="1" colspan="1">1</td><td rowspan="1" colspan="1">18</td><td rowspan="1" colspan="1">1</td><td rowspan="1" colspan="1">47</td></tr><tr><td rowspan="1" colspan="1">Standard length (mm)</td><td rowspan="1" colspan="1">160.5</td><td rowspan="1" colspan="1">100.5–162.4</td><td rowspan="1" colspan="1">93.1</td><td rowspan="1" colspan="1">87.7–169.8</td></tr><tr><td rowspan="1" colspan="1">Dorsal fin rays</td><td rowspan="1" colspan="1">VI, 9</td><td rowspan="1" colspan="1">VI, 9</td><td rowspan="1" colspan="1">VI, 9</td><td rowspan="1" colspan="1">VI–VII, 9–10</td></tr><tr><td rowspan="1" colspan="1">Anal fin rays</td><td rowspan="1" colspan="1">III, 44</td><td rowspan="1" colspan="1">III, 42–44</td><td rowspan="1" colspan="1">III, 43</td><td rowspan="1" colspan="1">III, 40–46</td></tr><tr><td rowspan="1" colspan="1">Pectoral fin rays</td><td rowspan="1" colspan="1">19</td><td rowspan="1" colspan="1">18–20</td><td rowspan="1" colspan="1">19</td><td rowspan="1" colspan="1">17–20</td></tr><tr><td rowspan="1" colspan="1">Left pored lateral-line scales</td><td rowspan="1" colspan="1">79</td><td rowspan="1" colspan="1">72–81</td><td rowspan="1" colspan="1">72</td><td rowspan="1" colspan="1">67–78</td></tr><tr><td rowspan="1" colspan="1">Right pored lateral-line scales</td><td rowspan="1" colspan="1">77</td><td rowspan="1" colspan="1">74–82</td><td rowspan="1" colspan="1">73</td><td rowspan="1" colspan="1">66–78</td></tr><tr><td rowspan="1" colspan="1">Scale above lateral line</td><td rowspan="1" colspan="1">8 1/2</td><td rowspan="1" colspan="1">8 1/2–9 1/2</td><td rowspan="1" colspan="1">8 1/2</td><td rowspan="1" colspan="1">8 1/2–10 1/2</td></tr><tr><td rowspan="1" colspan="1">Scale rows below lateral line</td><td rowspan="1" colspan="1">23</td><td rowspan="1" colspan="1">23–28</td><td rowspan="1" colspan="1">22</td><td rowspan="1" colspan="1">19–22</td></tr><tr><td rowspan="1" colspan="1">Circumpeduncular scales</td><td rowspan="1" colspan="1">22</td><td rowspan="1" colspan="1">22–24</td><td rowspan="1" colspan="1">damaged</td><td rowspan="1" colspan="1">24</td></tr><tr><td rowspan="1" colspan="1">Gill rakers</td><td rowspan="1" colspan="1">8+20</td><td rowspan="1" colspan="1">8+19–20</td><td rowspan="1" colspan="1">8+19</td><td rowspan="1" colspan="1">7–9+19–22</td></tr></tbody></table></table-wrap><fig id="F7" position="float" orientation="portrait"><object-id xmlns:xlink="http://www.w3.org/1999/xlink" content-type="doi" xlink:type="simple">10.3897/zookeys.1220.126762.figure7</object-id><object-id xmlns:xlink="http://www.w3.org/1999/xlink" content-type="arpha" xlink:type="simple">F51550A5-E005-5FC7-92A4-FEA8438F6F7C</object-id><label>Figure 7.</label><caption><p>Fresh specimen of <italic><tp:taxon-name><tp:taxon-name-part taxon-name-part-type="genus" reg="Pempheris">Pempheris</tp:taxon-name-part><tp:taxon-name-part taxon-name-part-type="species" reg="nyctereutes">nyctereutes</tp:taxon-name-part></tp:taxon-name></italic>, NMMB-P 27469, 149.4 mm SL, Penghu, Taiwan.</p></caption><graphic xmlns:xlink="http://www.w3.org/1999/xlink" xlink:href="zookeys-1220-123_article-126762__-g007.jpg" position="float" orientation="portrait" xlink:type="simple" id="oo_1192470.jpg"><uri content-type="original_file" xlink:type="simple">https://binary.pensoft.net/fig/1192470</uri></graphic></fig><fig id="F3" position="float" orientation="portrait"><object-id xmlns:xlink="http://www.w3.org/1999/xlink" content-type="doi" xlink:type="simple">10.3897/zookeys.1220.126762.figure3</object-id><object-id xmlns:xlink="http://www.w3.org/1999/xlink" content-type="arpha" xlink:type="simple">10C17F5D-EDBB-569E-A04D-F4E79F94B865</object-id><label>Figure 3.</label><caption><p>The Maximum-Likelihood (<abbrev xmlns:xlink="http://www.w3.org/1999/xlink" xlink:title="maximum-likelihood" id="ABBRID0EOYAG" xlink:type="simple">ML</abbrev>) tree of <italic><tp:taxon-name><tp:taxon-name-part taxon-name-part-type="genus" reg="Pempheris">Pempheris</tp:taxon-name-part></tp:taxon-name></italic> species recovered from mitochondria <italic><abbrev xmlns:xlink="http://www.w3.org/1999/xlink" xlink:title="mitochondrial 16S ribosomal RNA" id="ABBRID0E1YAG" xlink:type="simple">16S</abbrev></italic> and <italic><abbrev xmlns:xlink="http://www.w3.org/1999/xlink" xlink:title="cytochrome oxidase I" id="ABBRID0E6YAG" xlink:type="simple">COI</abbrev></italic>. Values of the Shimodaira–Hasegawa-like approximate likelihood ratio test (SH-aLRT) for the <abbrev xmlns:xlink="http://www.w3.org/1999/xlink" xlink:title="maximum-likelihood" id="ABBRID0EDZAG" xlink:type="simple">ML</abbrev> tree, bootstrap values (BS) of the <abbrev xmlns:xlink="http://www.w3.org/1999/xlink" xlink:title="neighbor-joining" id="ABBRID0EHZAG" xlink:type="simple">NJ</abbrev> tree, and the posterior probability (PP) for the <abbrev xmlns:xlink="http://www.w3.org/1999/xlink" xlink:title="Bayesian inference" id="ABBRID0ELZAG" xlink:type="simple">BI</abbrev> tree are indicated at the nodes unless the branch lengths are &lt; 0.01. The museum voucher number of specimens are listed next to the taxon name.</p></caption><graphic xmlns:xlink="http://www.w3.org/1999/xlink" xlink:href="zookeys-1220-123_article-126762__-g003.jpg" position="float" orientation="portrait" xlink:type="simple" id="oo_1192466.jpg"><uri content-type="original_file" xlink:type="simple">https://binary.pensoft.net/fig/1192466</uri></graphic></fig></tp:treatment-sec><ref-list><ref id="B124"><mixed-citation xmlns:xlink="http://www.w3.org/1999/xlink" xlink:type="simple"><person-group><name name-style="western"><surname>Tanaka</surname><given-names>S</given-names></name></person-group> (<year>1931</year>) On the distribution of fishes in Japanese waters. Journal of the Faculty of Science, Imperial University of Tokyo, Section IV, Zoology 3: 3–90 [3 pls].</mixed-citation></ref><ref id="B132"><mixed-citation xmlns:xlink="http://www.w3.org/1999/xlink" xlink:type="simple"><person-group><name name-style="western"><surname>Uchida</surname><given-names>K</given-names></name></person-group> (<year>1933</year>) <article-title>Life history of <italic><tp:taxon-name><tp:taxon-name-part taxon-name-part-type="genus">Pempheris</tp:taxon-name-part><tp:taxon-name-part taxon-name-part-type="species">japonicus</tp:taxon-name-part></tp:taxon-name></italic>, and early development of congeners.</article-title><source>Zoological Science</source><volume>45</volume>: <fpage>207</fpage>–<lpage>218</lpage>. [In Japanese]</mixed-citation></ref><ref id="B93"><mixed-citation xmlns:xlink="http://www.w3.org/1999/xlink" xlink:type="simple"><person-group><name name-style="western"><surname>Okada</surname><given-names>Y</given-names></name></person-group> (<year>1938</year>) A catalogue of vertebrates of Japan. Maruzen, Co. Ltd, Tokyo, [iv +] 412 pp.</mixed-citation></ref><ref id="B94"><mixed-citation xmlns:xlink="http://www.w3.org/1999/xlink" xlink:type="simple"><person-group><name name-style="western"><surname>Okada</surname><given-names>Y</given-names></name><name name-style="western"><surname>Matsubara</surname><given-names>K</given-names></name></person-group> (<year>1938</year>) Key to the fishes and fish-like animals of Japan. Sanseido, Tokyo.</mixed-citation></ref><ref id="B73"><mixed-citation xmlns:xlink="http://www.w3.org/1999/xlink" xlink:type="simple"><person-group><name name-style="western"><surname>Matsubara</surname><given-names>K</given-names></name></person-group> (<year>1955</year>) <source>Fish morphology and hierarchy.</source><publisher-name>Ishizaki-shoten</publisher-name>, <publisher-loc>Tokyo</publisher-loc>, <size units="page">789 pp</size>. [In Japanese]</mixed-citation></ref><ref id="B128"><mixed-citation xmlns:xlink="http://www.w3.org/1999/xlink" xlink:type="simple"><person-group><name name-style="western"><surname>Tominaga</surname><given-names>Y</given-names></name></person-group> (<year>1963</year>) <article-title>A revision of the fishes of the family <tp:taxon-name><tp:taxon-name-part taxon-name-part-type="family">Pempheridae</tp:taxon-name-part></tp:taxon-name> of Japan.</article-title><source>Journal of the Faculty of Science, the University of Tokyo</source><volume>10</volume>: <fpage>269</fpage>–<lpage>290</lpage>.</mixed-citation></ref><ref id="B58"><mixed-citation xmlns:xlink="http://www.w3.org/1999/xlink" xlink:type="simple"><person-group><name name-style="western"><surname>Koeda</surname><given-names>K</given-names></name><name name-style="western"><surname>Yoshino</surname><given-names>T</given-names></name><name name-style="western"><surname>Tachihara</surname><given-names>K</given-names></name></person-group> (<year>2013a</year>) <article-title><italic><tp:taxon-name><tp:taxon-name-part taxon-name-part-type="genus">Pempheris</tp:taxon-name-part><tp:taxon-name-part taxon-name-part-type="species">ufuagari</tp:taxon-name-part></tp:taxon-name></italic> sp. nov., a new species in the genus <italic><tp:taxon-name><tp:taxon-name-part taxon-name-part-type="genus">Pempheris</tp:taxon-name-part></tp:taxon-name></italic> (<tp:taxon-name><tp:taxon-name-part taxon-name-part-type="order">Perciformes</tp:taxon-name-part></tp:taxon-name>, <tp:taxon-name><tp:taxon-name-part taxon-name-part-type="family">Pempheridae</tp:taxon-name-part></tp:taxon-name>) from the oceanic islands of Japan.</article-title><source>Zootaxa</source><volume>3609</volume>: <fpage>231</fpage>–<lpage>238</lpage>. <ext-link xlink:href="10.11646/zootaxa.3609.2.9" ext-link-type="doi" xlink:type="simple">https://doi.org/10.11646/zootaxa.3609.2.9</ext-link></mixed-citation></ref><ref id="B61"><mixed-citation xmlns:xlink="http://www.w3.org/1999/xlink" xlink:type="simple"><person-group><name name-style="western"><surname>Koeda</surname><given-names>K</given-names></name><name name-style="western"><surname>Yoshino</surname><given-names>T</given-names></name><name name-style="western"><surname>Imai</surname><given-names>H</given-names></name><name name-style="western"><surname>Tachihara</surname><given-names>K</given-names></name></person-group> (<year>2014</year>) <article-title>A review of the genus <italic><tp:taxon-name><tp:taxon-name-part taxon-name-part-type="genus">Pempheris</tp:taxon-name-part></tp:taxon-name></italic> (<tp:taxon-name><tp:taxon-name-part taxon-name-part-type="order">Perciformes</tp:taxon-name-part></tp:taxon-name>, <tp:taxon-name><tp:taxon-name-part taxon-name-part-type="family">Pempheridae</tp:taxon-name-part></tp:taxon-name>) of the Red Sea, with description of a new species.</article-title><source>Zootaxa</source><volume>3793</volume>: <fpage>301</fpage>–<lpage>330</lpage>. <ext-link xlink:href="10.11646/zootaxa.3793.3.1" ext-link-type="doi" xlink:type="simple">https://doi.org/10.11646/zootaxa.3793.3.1</ext-link></mixed-citation></ref><ref id="B25"><mixed-citation xmlns:xlink="http://www.w3.org/1999/xlink" xlink:type="simple"><person-group><name name-style="western"><surname>Hayashi</surname><given-names>Y</given-names></name></person-group> (<year>1984</year>) <tp:taxon-name><tp:taxon-name-part taxon-name-part-type="family">Pempheridae</tp:taxon-name-part></tp:taxon-name>. In: Masuda H, Amaoka K, Araga C, Uyeno T, Yoshino T (Eds) The fishes of the Japanese Archipelago. Tokai University Press, Tokyo, 160–161 [pls 151, 350]. [In Japanese]</mixed-citation></ref><ref id="B23"><mixed-citation xmlns:xlink="http://www.w3.org/1999/xlink" xlink:type="simple"><person-group><name name-style="western"><surname>Hatooka</surname><given-names>K</given-names></name></person-group> (<year>2002</year>) <tp:taxon-name><tp:taxon-name-part taxon-name-part-type="family">Pempheridae</tp:taxon-name-part></tp:taxon-name>. In: Nakabo T (Ed.) Fishes of Japan with pictorial keys to the species, English edition. Tokai University Press, Tokyo, 878–879, 1562.</mixed-citation></ref><ref id="B105"><mixed-citation xmlns:xlink="http://www.w3.org/1999/xlink" xlink:type="simple"><person-group><name name-style="western"><surname>Senou</surname><given-names>H</given-names></name><name name-style="western"><surname>Matsuura</surname><given-names>K</given-names></name><name name-style="western"><surname>Shinohara</surname><given-names>G</given-names></name></person-group> (<year>2006b</year>) <article-title>Checklist of fishes in the Sagami Sea with zoogeographical comments on shallow water fishes occurring along the coastlines under the influence of Kuroshio Current.</article-title><source>Memoirs of the National Science Museum (Tokyo)</source><volume>41</volume>: <fpage>389</fpage>–<lpage>542</lpage>.</mixed-citation></ref><ref id="B54"><mixed-citation xmlns:xlink="http://www.w3.org/1999/xlink" xlink:type="simple"><person-group><name name-style="western"><surname>Koeda</surname><given-names>K</given-names></name><name name-style="western"><surname>Imai</surname><given-names>H</given-names></name><name name-style="western"><surname>Yoshino</surname><given-names>T</given-names></name><name name-style="western"><surname>Tachihara</surname><given-names>K</given-names></name></person-group> (<year>2010a</year>) <article-title>First and northernmost record of <italic><tp:taxon-name><tp:taxon-name-part taxon-name-part-type="genus">Pempheris</tp:taxon-name-part><tp:taxon-name-part taxon-name-part-type="species">oualensis</tp:taxon-name-part></tp:taxon-name></italic> (<tp:taxon-name><tp:taxon-name-part taxon-name-part-type="family">Pempheridae</tp:taxon-name-part></tp:taxon-name>), from Ryukyu Archipelago, Japan.</article-title><source>Biogeography</source><volume>12</volume>: <fpage>71</fpage>–<lpage>75</lpage>.</mixed-citation></ref><ref id="B55"><mixed-citation xmlns:xlink="http://www.w3.org/1999/xlink" xlink:type="simple"><person-group><name name-style="western"><surname>Koeda</surname><given-names>K</given-names></name><name name-style="western"><surname>Yoshino</surname><given-names>T</given-names></name><name name-style="western"><surname>Imai</surname><given-names>H</given-names></name><name name-style="western"><surname>Tachihara</surname><given-names>K</given-names></name></person-group> (<year>2010b</year>) <article-title>Description of new Japanese and northernmost records of pempherid fish, <italic><tp:taxon-name><tp:taxon-name-part taxon-name-part-type="genus">Pempheris</tp:taxon-name-part><tp:taxon-name-part taxon-name-part-type="species">vanicolensis</tp:taxon-name-part></tp:taxon-name></italic>, from Iriomote Island, southern Ryukyu Archipelago.</article-title><source>Biogeography</source><volume>12</volume>: <fpage>77</fpage>–<lpage>82</lpage>.</mixed-citation></ref><ref id="B24"><mixed-citation xmlns:xlink="http://www.w3.org/1999/xlink" xlink:type="simple"><person-group><name name-style="western"><surname>Hatooka</surname><given-names>K</given-names></name><name name-style="western"><surname>Yagishita</surname><given-names>N</given-names></name></person-group> (<year>2013</year>) <article-title><tp:taxon-name><tp:taxon-name-part taxon-name-part-type="family">Pempheridae</tp:taxon-name-part></tp:taxon-name>.</article-title> In: <person-group><name name-style="western"><surname>Nakabo</surname><given-names>T</given-names></name></person-group> (<role>Ed.</role>) <issue-title>Fishes of Japan with pictorial keys to the species, 3rd edn.</issue-title><source>Tokai University Press, Tokyo, 983–984</source>, <fpage>2020</fpage>–<lpage>2021</lpage>. [In Japanese]</mixed-citation></ref><ref id="B51"><mixed-citation xmlns:xlink="http://www.w3.org/1999/xlink" xlink:type="simple"><person-group><name name-style="western"><surname>Koeda</surname><given-names>K</given-names></name><name name-style="western"><surname>Motomura</surname><given-names>H</given-names></name></person-group> (<year>2015</year>) <article-title>First records of <italic><tp:taxon-name><tp:taxon-name-part taxon-name-part-type="genus">Pempheris</tp:taxon-name-part><tp:taxon-name-part taxon-name-part-type="species">adusta</tp:taxon-name-part></tp:taxon-name></italic> (<tp:taxon-name><tp:taxon-name-part taxon-name-part-type="order">Perciformes</tp:taxon-name-part></tp:taxon-name>: <tp:taxon-name><tp:taxon-name-part taxon-name-part-type="family">Pempheridae</tp:taxon-name-part></tp:taxon-name>) from Kuchierabujima, Nakano-shima, and Tokuno-shima islands in the Satsunan Islands and the Kagoshima mainland, southern Japan with some biological comments.</article-title><source>Nature of Kagoshima</source><volume>41</volume>: <fpage>139</fpage>–<lpage>144</lpage>. [In Japanese]</mixed-citation></ref><ref id="B62"><mixed-citation xmlns:xlink="http://www.w3.org/1999/xlink" xlink:type="simple"><person-group><name name-style="western"><surname>Koeda</surname><given-names>K</given-names></name><name name-style="western"><surname>Kaburagi</surname><given-names>K</given-names></name><name name-style="western"><surname>Motomura</surname><given-names>H</given-names></name></person-group> (<year>2015</year>) <article-title>Records of <italic><tp:taxon-name><tp:taxon-name-part taxon-name-part-type="genus">Pempheris</tp:taxon-name-part><tp:taxon-name-part taxon-name-part-type="species">oualensis</tp:taxon-name-part></tp:taxon-name></italic> (<tp:taxon-name><tp:taxon-name-part taxon-name-part-type="order">Perciformes</tp:taxon-name-part></tp:taxon-name>: <tp:taxon-name><tp:taxon-name-part taxon-name-part-type="family">Pempheridae</tp:taxon-name-part></tp:taxon-name>) from the Satsunan Islands, Ryukyu Archipelago, Japan.</article-title><source>Bulletin of the Biogeographical Society of Japan</source><volume>70</volume>: <fpage>275</fpage>–<lpage>282</lpage>. [In Japanese with English abstract]</mixed-citation></ref><ref id="B29"><mixed-citation xmlns:xlink="http://www.w3.org/1999/xlink" xlink:type="simple"><person-group><name name-style="western"><surname>Ikeda</surname><given-names>H</given-names></name><name name-style="western"><surname>Nakabo</surname><given-names>T</given-names></name></person-group> (<year>2015</year>) <source>Fishes of the Pacific coasts of southern Japan.</source><publisher-name>Tokai University Press</publisher-name>, <publisher-loc>Hadano</publisher-loc>, <size units="page">597 pp</size>. [In Japanese]</mixed-citation></ref><ref id="B34"><mixed-citation xmlns:xlink="http://www.w3.org/1999/xlink" xlink:type="simple"><person-group><name name-style="western"><surname>Kaburagi</surname><given-names>K</given-names></name></person-group> (<year>2016</year>) <source>Field guide to fishes of Tanega-shima Island collected by line and hook.</source><publisher-name>Tamashidasha</publisher-name>, <publisher-loc>Nishinoomote</publisher-loc>, <size units="page">158 pp</size>. [In Japanese]</mixed-citation></ref><ref id="B39"><mixed-citation xmlns:xlink="http://www.w3.org/1999/xlink" xlink:type="simple"><person-group><name name-style="western"><surname>Kimura</surname><given-names>Y</given-names></name><name name-style="western"><surname>Hibino</surname><given-names>Y</given-names></name><name name-style="western"><surname>Miki</surname><given-names>R</given-names></name><name name-style="western"><surname>Minetoma</surname><given-names>T</given-names></name><name name-style="western"><surname>Koeda</surname><given-names>K</given-names></name></person-group> (<year>2017</year>) <source>Field guide to fishes of Kuchinoerabu-jima Island in the Osumi Group, Kagoshima, southern Japan.</source><publisher-name>The Kagoshima University Museum</publisher-name>, <publisher-loc>Kagoshima</publisher-loc>, <size units="page">200 pp</size>. [In Japanese]</mixed-citation></ref><ref id="B35"><mixed-citation xmlns:xlink="http://www.w3.org/1999/xlink" xlink:type="simple">Kagoshima City Aquarium Foundation (<year>2018</year>) <source>Fishes collected with set nets in Kagoshima and confirmed by Kagoshima City Aquarium, 2<sup>nd</sup> edn.</source><publisher-name>Kagoshima City Aquarium Foundation</publisher-name>, <publisher-loc>Kagoshima</publisher-loc>, <size units="page">335 pp</size>. [In Japanese]</mixed-citation></ref><ref id="B44"><mixed-citation xmlns:xlink="http://www.w3.org/1999/xlink" xlink:type="simple"><person-group><name name-style="western"><surname>Koeda</surname><given-names>K</given-names></name></person-group> (<year>2018b</year>) <article-title><tp:taxon-name><tp:taxon-name-part taxon-name-part-type="family">Pempheridae</tp:taxon-name-part></tp:taxon-name>.</article-title> In: <person-group><name name-style="western"><surname>Nakabo</surname><given-names>T</given-names></name></person-group> (<role>Ed.</role>) <issue-title>The natural history of the fishes of Japan.</issue-title><source>Shogakukan, Tokyo</source>, <fpage>298</fpage>–<lpage>299</lpage>. [In Japanese]</mixed-citation></ref><ref id="B45"><mixed-citation xmlns:xlink="http://www.w3.org/1999/xlink" xlink:type="simple"><person-group><name name-style="western"><surname>Koeda</surname><given-names>K</given-names></name></person-group> (<year>2018c</year>) <article-title><tp:taxon-name><tp:taxon-name-part taxon-name-part-type="family">Pempheridae</tp:taxon-name-part></tp:taxon-name>.</article-title> In: <person-group><name name-style="western"><surname>Koeda</surname><given-names>K</given-names></name><name name-style="western"><surname>Hata</surname><given-names>H</given-names></name><name name-style="western"><surname>Yamada</surname><given-names>M</given-names></name><name name-style="western"><surname>Motomura</surname><given-names>H</given-names></name></person-group> (<role>Eds</role>) <issue-title>Field guide to fishes landed at Uchinoura Fishing Port, Kagoshima, Japan.</issue-title><source>The Kagoshima University Museum, Kagoshima</source>, <fpage>339</fpage>–<lpage>343</lpage>. [In Japanese]</mixed-citation></ref><ref id="B87"><mixed-citation xmlns:xlink="http://www.w3.org/1999/xlink" xlink:type="simple"><person-group><name name-style="western"><surname>Murase</surname><given-names>A</given-names></name><name name-style="western"><surname>Miki</surname><given-names>R</given-names></name><name name-style="western"><surname>Wada</surname><given-names>M</given-names></name><name name-style="western"><surname>Senou</surname><given-names>H</given-names></name></person-group> (<year>2019</year>) <source>Coastal and market fishes around Kadogawa Bay, northern part of Miyazaki Prefecture, southern Japan.</source><publisher-name>Nobeoka Marine Science Station</publisher-name>, <publisher-loc>Field Science Center, University of Miyazaki, Nobeoka</publisher-loc>, <size units="page">207 pp</size>. [In Japanese]</mixed-citation></ref><ref id="B48"><mixed-citation xmlns:xlink="http://www.w3.org/1999/xlink" xlink:type="simple"><person-group><name name-style="western"><surname>Koeda</surname><given-names>K</given-names></name></person-group> (<year>2020a</year>) <article-title><tp:taxon-name><tp:taxon-name-part taxon-name-part-type="family">Pempheridae</tp:taxon-name-part></tp:taxon-name>.</article-title> In: <person-group><name name-style="western"><surname>Koeda</surname><given-names>K</given-names></name><name name-style="western"><surname>Hata</surname><given-names>H</given-names></name><name name-style="western"><surname>Yamada</surname><given-names>M</given-names></name><name name-style="western"><surname>Motomura</surname><given-names>H</given-names></name></person-group> (<role>Eds</role>) <issue-title>Fishes from markets in Osumi Peninsula, Kagoshima, Japan.</issue-title><source>The Kagoshima University Museum, Kagoshima</source>, <fpage>406</fpage>–<lpage>411</lpage>. [In Japanese]</mixed-citation></ref><ref id="B88"><mixed-citation xmlns:xlink="http://www.w3.org/1999/xlink" xlink:type="simple"><person-group><name name-style="western"><surname>Murase</surname><given-names>A</given-names></name><name name-style="western"><surname>Ogata</surname><given-names>Y</given-names></name><name name-style="western"><surname>Yamasaki</surname><given-names>Y</given-names></name><name name-style="western"><surname>Miki</surname><given-names>R</given-names></name><name name-style="western"><surname>Wada</surname><given-names>M</given-names></name><name name-style="western"><surname>Senou</surname><given-names>H</given-names></name></person-group> (<year>2021</year>) <source>Coastal, shelf and deep-sea fishes around Kadogawa Bay, northern part of Miyazaki Prefecture, southern Japan.</source><publisher-name>Nobeoka Marine Science Station</publisher-name>, <publisher-loc>Field Science Center, University of Miyazaki, Nobeoka</publisher-loc>, <size units="page">357 pp</size>. [In Japanese]</mixed-citation></ref><ref id="B50"><mixed-citation xmlns:xlink="http://www.w3.org/1999/xlink" xlink:type="simple"><person-group><name name-style="western"><surname>Koeda</surname><given-names>K</given-names></name></person-group> (<year>2022</year>) <article-title>Family <tp:taxon-name><tp:taxon-name-part taxon-name-part-type="family">Pempheridae</tp:taxon-name-part></tp:taxon-name>.</article-title> In: <person-group><name name-style="western"><surname>Iwatsubo</surname><given-names>H</given-names></name><name name-style="western"><surname>Ito</surname><given-names>M</given-names></name><name name-style="western"><surname>Yamada</surname><given-names>M</given-names></name><name name-style="western"><surname>Motomura</surname><given-names>H</given-names></name></person-group> (<role>Eds</role>) <issue-title>Field guide to fishes of the East China Sea side of Satsuma Peninsula in Kagoshima, southern Kyushu, Japan.</issue-title><source>Kagoshima Museum of Aquatic Biodiversity, Kagoshima and the Kagoshima University Museum, Kagoshima</source>, <fpage>158</fpage>–<lpage>158</lpage>.</mixed-citation></ref><ref id="B66"><mixed-citation xmlns:xlink="http://www.w3.org/1999/xlink" xlink:type="simple"><person-group><name name-style="western"><surname>Koeda</surname><given-names>K</given-names></name><name name-style="western"><surname>Aizawa</surname><given-names>M</given-names></name><name name-style="western"><surname>Sakamoto</surname><given-names>K</given-names></name><name name-style="western"><surname>Ueshima</surname><given-names>R</given-names></name></person-group> (<year>2022</year>) <article-title>Report on specimens of the family <tp:taxon-name><tp:taxon-name-part taxon-name-part-type="family">Pempheridae</tp:taxon-name-part></tp:taxon-name> (<tp:taxon-name><tp:taxon-name-part taxon-name-part-type="subclass">Teleostei</tp:taxon-name-part></tp:taxon-name>: <tp:taxon-name><tp:taxon-name-part taxon-name-part-type="order">Perciformes</tp:taxon-name-part></tp:taxon-name>) deposited in the Department of Zoology, The University Museum, The University of Tokyo.</article-title><source>The University Museum, The University of Tokyo Material Reports</source><volume>128</volume>: <fpage>1</fpage>–<lpage>16</lpage>.</mixed-citation></ref><ref id="B80"><mixed-citation xmlns:xlink="http://www.w3.org/1999/xlink" xlink:type="simple"><person-group><name name-style="western"><surname>Motomura</surname><given-names>H</given-names></name></person-group> (<year>2023</year>) <article-title>An annotated checklist of marine and freshwater fishes of Tanega-shima amd Mage-shima islands in the Osumi Islands, Kagoshima, southern Japan, with 536 new records.</article-title><source>Bulletin of the Kagoshima University Museum</source><volume>20</volume>: <fpage>1</fpage>–<lpage>250</lpage>.</mixed-citation></ref></ref-list></tp:taxon-treatment>
