# Supplementary material for: ﻿A review of the genus Pempheris (Teleostei, Pempheridae) found in Japan and Taiwan
Source: Zookeys. 2024 Dec 9;1220:123–63. doi: 10.3897/zookeys.1220.126762 (PMC11650195; doi:10.3897/zookeys.1220.126762)
Supplement: XML Treatment for Pempheris schwenkii [file zookeys.1220.126762-treatment8.xml]

<!DOCTYPE tp:taxon-treatment
  PUBLIC "-//TaxonX//DTD Taxonomic Treatment Publishing DTD v0 20100105//EN" "tax-treatment-NSO.dtd">
<tp:taxon-treatment xmlns:tp="http://www.plazi.org/taxpub"><tp:treatment-meta><kwd-group><label>Taxon classification</label><kwd>
              <named-content content-type="kingdom">Animalia</named-content>
            </kwd><kwd>
              <named-content content-type="order">Perciformes</named-content>
            </kwd><kwd>
              <named-content content-type="family">Pempheridae</named-content>
            </kwd></kwd-group><mixed-citation publication-type="journal"><person-group><name><surname>Koeda</surname><given-names>Keita</given-names></name><name><surname>Bessho-Uehara</surname><given-names>Manabu</given-names></name></person-group><article-title>﻿A review of the genus <italic><tp:taxon-name><tp:taxon-name-part taxon-name-part-type="genus" reg="Pempheris">Pempheris</tp:taxon-name-part></tp:taxon-name></italic> (<tp:taxon-name><tp:taxon-name-part taxon-name-part-type="subclass">Teleostei</tp:taxon-name-part></tp:taxon-name>, <tp:taxon-name><tp:taxon-name-part taxon-name-part-type="family">Pempheridae</tp:taxon-name-part></tp:taxon-name>) found in Japan and Taiwan</article-title><source>Zookeys</source><day>09</day><month>12</month><year>2024</year><volume>1220</volume><fpage>123</fpage><lpage>163</lpage><pub-id pub-id-type="doi">10.3897/zookeys.1220.126762</pub-id></mixed-citation></tp:treatment-meta><tp:nomenclature><label>﻿</label><tp:taxon-name>
            <object-id xmlns:xlink="http://www.w3.org/1999/xlink" content-type="arpha" xlink:type="simple">F87C3014-64B2-5BC9-9D84-39495B1E94C6</object-id>
            <tp:taxon-name-part taxon-name-part-type="genus" reg="Pempheris">Pempheris</tp:taxon-name-part>
            <tp:taxon-name-part taxon-name-part-type="species" reg="schwenkii">schwenkii</tp:taxon-name-part>
          </tp:taxon-name><tp:taxon-authority>Bleeker, 1855</tp:taxon-authority><xref ref-type="fig" rid="F12">Figs 12</xref><xref ref-type="fig" rid="F13">, 13</xref><xref ref-type="supplementary-material" rid="S2">, Suppl. material 2 Standard Japanese name: Minami-hatampo</xref><tp:nomenclature-citation-list><tp:nomenclature-citation><tp:taxon-name>
                <tp:taxon-name-part taxon-name-part-type="genus" reg="Pempheris">Pempheris</tp:taxon-name-part>
                <tp:taxon-name-part taxon-name-part-type="species" reg="schwenkii">schwenkii</tp:taxon-name-part>
              </tp:taxon-name><comment>Bleeker, 1855: 314 (type locality: Batu Islands, Sumatera Utara Province, Indonesia); <xref ref-type="bibr" rid="B21">Hatooka 1997</xref> (in part): 380, unnumbered fig. (p. 381, lower middle fig.); <xref ref-type="bibr" rid="B96">Randall and Lim 2000</xref>: 622; <xref ref-type="bibr" rid="B23">Hatooka 2002</xref> (in part): 878; <xref ref-type="bibr" rid="B135">Yoshigou and Nakamura 2002</xref>: 107; <xref ref-type="bibr" rid="B136">Yoshigou and Nakamura 2003</xref>: 49; <xref ref-type="bibr" rid="B134">Yoshigou 2004</xref>: 19; <xref ref-type="bibr" rid="B7">Chen 2003</xref>: 134, unnumbered fig.; <xref ref-type="bibr" rid="B104">Senou et al. 2006a</xref>: 77; <xref ref-type="bibr" rid="B106">Senou et al. 2007</xref>: 56; <xref ref-type="bibr" rid="B109">Shao et al. 2008</xref>: 254; <xref ref-type="bibr" rid="B138">Yoshino 2008</xref> (in part): 211; <xref ref-type="bibr" rid="B30">Ito 2009</xref>: 80, unnumbered fig.; <xref ref-type="bibr" rid="B9">Chen et al. 2010</xref>: 265, fig. C, E; <xref ref-type="bibr" rid="B54">Koeda et al. 2010a</xref>: 75; <xref ref-type="bibr" rid="B55">Koeda et al. 2010b</xref>: 81; <xref ref-type="bibr" rid="B83">Motomura et al. 2010</xref>: 131, fig. 252; <xref ref-type="bibr" rid="B114">Shen and Wu 2011</xref>: 498, unnumbered fig.; <xref ref-type="bibr" rid="B56">Koeda et al. 2012a</xref>: 71; <xref ref-type="bibr" rid="B57">Koeda et al. 2012b</xref>: 1086; <xref ref-type="bibr" rid="B74">Miura 2012</xref>: 59 (without scientific name; shown as “Minami-hatampo”); <xref ref-type="bibr" rid="B10">Chiang et al. 2014</xref>: 183, unnumbered fig.; <xref ref-type="bibr" rid="B24">Hatooka and Yagishita 2013</xref> (in part): 984; <xref ref-type="bibr" rid="B58">Koeda et al. 2013a</xref>: 235; <xref ref-type="bibr" rid="B59">Koeda et al. 2013b</xref>: 222, fig. 1; <xref ref-type="bibr" rid="B60">Koeda et al. 2013c</xref>: 126; <xref ref-type="bibr" rid="B84">Motomura et al. 2013</xref> (in part): 168; <xref ref-type="bibr" rid="B110">Shao et al. 2013</xref> (in part): 163, unnumbered fig. (lower); <xref ref-type="bibr" rid="B61">Koeda et al. 2014</xref>: 314; <xref ref-type="bibr" rid="B51">Koeda and Motomura 2015</xref>: 139 ; <xref ref-type="bibr" rid="B81">Motomura and Matsuura 2014</xref>: 271, unnumbered figs; <xref ref-type="bibr" rid="B62">Koeda et al. 2015</xref>: 275; <xref ref-type="bibr" rid="B63">Koeda et al. 2016a</xref>: 519; <xref ref-type="bibr" rid="B65">Koeda et al. 2016c</xref>: 8, fig. 3H; <xref ref-type="bibr" rid="B52">Koeda and Motomura 2017a</xref>; <xref ref-type="bibr" rid="B53">Koeda and Motomura 2017b</xref>: 266, fig. 3D, E; <xref ref-type="bibr" rid="B39">Kimura et al. 2017</xref> (in part): 120, fig. 1; <xref ref-type="bibr" rid="B95">Planning and Tourism Division of Kikai Town 2017</xref>: 4, unnumbered figs; <xref ref-type="bibr" rid="B89">Nakae et al. 2018</xref>: 266; <xref ref-type="bibr" rid="B44">Koeda 2018b</xref>: 298, unnumbered fig. (lower right fig.); <xref ref-type="bibr" rid="B44">Koeda 2018b</xref>: 194, unnumbered figs; <xref ref-type="bibr" rid="B75">Mochida and Motomura 2018</xref>: 30; <xref ref-type="bibr" rid="B47">Koeda 2019</xref>: 929, unnumbered figs; <xref ref-type="bibr" rid="B16">Fujiwara and Motomura 2020</xref>: 28; <xref ref-type="bibr" rid="B49">Koeda 2020b</xref>: 929, unnumbered figs; <xref ref-type="bibr" rid="B82">Motomura and Uehara 2020</xref>: 45; <xref ref-type="bibr" rid="B66">Koeda et al. 2022</xref>: 10; <xref ref-type="bibr" rid="B80">Motomura 2023</xref>: 129 (in part).</comment></tp:nomenclature-citation><tp:nomenclature-citation><tp:taxon-name>
                <tp:taxon-name-part taxon-name-part-type="genus" reg="Pempheris">Pempheris</tp:taxon-name-part>
                <tp:taxon-name-part taxon-name-part-type="species" reg="adusta">adusta</tp:taxon-name-part>
              </tp:taxon-name><comment>(not Bleeker, 1877): <xref ref-type="bibr" rid="B115">Shimose 2021</xref>: 122, fig. B.</comment></tp:nomenclature-citation><tp:nomenclature-citation><tp:taxon-name>
                <tp:taxon-name-part taxon-name-part-type="genus" reg="Pempheris">Pempheris</tp:taxon-name-part>
                <tp:taxon-name-part taxon-name-part-type="species" reg="japonicus">japonicus</tp:taxon-name-part>
              </tp:taxon-name><comment>(not Döderlein, 1883): <xref ref-type="bibr" rid="B117">Snyder 1912</xref>: 497.</comment></tp:nomenclature-citation><tp:nomenclature-citation><tp:taxon-name>
                <tp:taxon-name-part taxon-name-part-type="genus" reg="Pempheris">Pempheris</tp:taxon-name-part>
                <tp:taxon-name-part taxon-name-part-type="species" reg="oualensis">oualensis</tp:taxon-name-part>
              </tp:taxon-name><comment>(not Cuvier, 1831): <xref ref-type="bibr" rid="B7">Chen 2003</xref>: 134, unnumbered fig.; Shao and <xref ref-type="bibr" rid="B7">Chen 2003</xref>: 255, unnumbered figs; <xref ref-type="bibr" rid="B133">Yang et al. 2013</xref>: 167, unnumbered fig.</comment></tp:nomenclature-citation><tp:nomenclature-citation><tp:taxon-name>
                <tp:taxon-name-part taxon-name-part-type="genus" reg="Liopempheris">Liopempheris</tp:taxon-name-part>
                <tp:taxon-name-part taxon-name-part-type="species" reg="vanicolensis">vanicolensis</tp:taxon-name-part>
              </tp:taxon-name><comment>(not Cuvier, 1831): <xref ref-type="bibr" rid="B32">Jordan and Hubbs 1925</xref>: 229.</comment></tp:nomenclature-citation><tp:nomenclature-citation><tp:taxon-name>
                <tp:taxon-name-part taxon-name-part-type="genus" reg="Pempheris">Pempheris</tp:taxon-name-part>
                <tp:taxon-name-part taxon-name-part-type="species" reg="vanicolensis">vanicolensis</tp:taxon-name-part>
              </tp:taxon-name><comment>(not Cuvier, 1831): <xref ref-type="bibr" rid="B93">Okada 1938</xref>: 179; <xref ref-type="bibr" rid="B94">Okada and Matsubara 1938</xref>: 179 (in part); <xref ref-type="bibr" rid="B73">Matsubara 1955</xref>: 590 (in part); <xref ref-type="bibr" rid="B2">Aoyagi 1948</xref>: 49; <xref ref-type="bibr" rid="B126">The Marine Ecological Researching Society of Kagoshima University 1966</xref>: 19; <xref ref-type="bibr" rid="B127">The Marine Ecological Researching Society of Kagoshima University 1967</xref>: 32; <xref ref-type="bibr" rid="B120">Takahashi 1970</xref>: 58; <xref ref-type="bibr" rid="B9">Chen et al. 2010</xref>: 266, fig. A; <xref ref-type="bibr" rid="B6">Chang et al 2011</xref>: 46.</comment></tp:nomenclature-citation><tp:nomenclature-citation><tp:taxon-name>
                <tp:taxon-name-part taxon-name-part-type="genus" reg="Pempheris">Pempheris</tp:taxon-name-part>
                <tp:taxon-name-part taxon-name-part-type="species" reg="xanthoptera">xanthoptera</tp:taxon-name-part>
              </tp:taxon-name><comment>Tominaga, 1963 (in part paratypes): 287; <xref ref-type="bibr" rid="B72">Masuda et al 1975</xref> (in part): 199, pl. 33-C; <xref ref-type="bibr" rid="B139">Yoshino et al. 1975</xref>: 75; <xref ref-type="bibr" rid="B25">Hayashi 1984</xref> (in part): 160.</comment></tp:nomenclature-citation><tp:nomenclature-citation><tp:taxon-name>
                <tp:taxon-name-part taxon-name-part-type="genus" reg="Pempheris">Pempheris</tp:taxon-name-part>
              </tp:taxon-name><comment>sp.: <xref ref-type="bibr" rid="B132">Uchida 1933</xref>: 218 (in part).</comment></tp:nomenclature-citation></tp:nomenclature-citation-list></tp:nomenclature><tp:treatment-sec sec-type="diagnosis" id="SECID0EZQBI"><title>Diagnosis.</title><p>Counts of holotype and paratypes are given in Table <xref ref-type="table" rid="T2">2</xref>. Dorsal-fin rays VI–VII, very rarely VII, 9–10, very rarely 10; anal-fin rays III, 35–42, usually &gt; 37; pectoral-fin rays 16–18; pored lateral-line scales 44–53; scale rows above lateral line 3½ or 4½, very rarely 4½; scale rows below lateral line 10–13; predorsal scales 23–30; circumpeduncular scales 10–12; gill rakers 6–9+18–22 = 25–30; head length 27.9–33.0%; body depth 40.2–47.2%; eye diameter 35.5–45.5%; upper jaw length 50.0–56.7%; maximum 126 mm SL; scales weakly ctenoid, deciduous, thin, semicircular in shape, far wider than long (see <xref ref-type="bibr" rid="B58">Koeda et al. 2013a</xref>: fig. 2a); body golden in day time and silverish in night time; tip of dorsal fin and/or anterior margin of dorsal fin blackish; faint blackish band on anal-fin outer margin; blackish band on anal-fin base; posterior margin of caudal fin dusky; no blackish blotch on pectoral-fin base; posterior nostril usually slit-like; narrow band of villiform teeth in jaws; abdomen cross-sectional outline V-shaped.</p></tp:treatment-sec><tp:treatment-sec sec-type="distribution" id="SECID0EHRBI"><title>Distribution.</title><p>Widely distributed in the western Pacific Ocean. In Japanese waters, this species is known from Tanega-shima to Yonaguni-jima islands in the Ryukyu Archipelago, Minamidaito-jima Island in Daito Islands, and very rarely collected from Minamisatsuma in Kagoshima Prefecture. In Taiwanese waters, this species is known from Daxi in Yilan County, Gungliau and Yeh Liu in New Taipei City, Chi-gu in Tainan County, Ke-tzu-liao in Kaohsiung County, Hengchung, and Dong-gang, Kenting in Pingtung County, Fugang in Taitung County, Lanyu, and Penghu (Fig. <xref ref-type="fig" rid="F13">13</xref>). Specimens are collected from the caves or crevasses in coral reef areas of 0–25 m depth.</p><fig id="F12" position="float" orientation="portrait"><object-id xmlns:xlink="http://www.w3.org/1999/xlink" content-type="doi" xlink:type="simple">10.3897/zookeys.1220.126762.figure12</object-id><object-id xmlns:xlink="http://www.w3.org/1999/xlink" content-type="arpha" xlink:type="simple">C503833B-B1FC-5A5F-8FFF-DC688889AE66</object-id><label>Figure 12.</label><caption><p>Fresh specimen of <italic><tp:taxon-name><tp:taxon-name-part taxon-name-part-type="genus" reg="Pempheris">Pempheris</tp:taxon-name-part><tp:taxon-name-part taxon-name-part-type="species" reg="schwenkii">schwenkii</tp:taxon-name-part></tp:taxon-name></italic>, NMMB-P 27013, 100.3 mm SL, Hengchung, Pingtung, Taiwan.</p></caption><graphic xmlns:xlink="http://www.w3.org/1999/xlink" xlink:href="zookeys-1220-123_article-126762__-g012.jpg" position="float" orientation="portrait" xlink:type="simple" id="oo_1192475.jpg"><uri content-type="original_file" xlink:type="simple">https://binary.pensoft.net/fig/1192475</uri></graphic></fig><fig id="F13" position="float" orientation="portrait"><object-id xmlns:xlink="http://www.w3.org/1999/xlink" content-type="doi" xlink:type="simple">10.3897/zookeys.1220.126762.figure13</object-id><object-id xmlns:xlink="http://www.w3.org/1999/xlink" content-type="arpha" xlink:type="simple">B77FE5CD-4B4C-5835-B7A8-28493BF5F147</object-id><label>Figure 13.</label><caption><p>Distribution of <italic><tp:taxon-name><tp:taxon-name-part taxon-name-part-type="genus" reg="Pempheris">Pempheris</tp:taxon-name-part><tp:taxon-name-part taxon-name-part-type="species" reg="schwenkii">schwenkii</tp:taxon-name-part></tp:taxon-name></italic> (diamonds) and <italic><tp:taxon-name><tp:taxon-name-part taxon-name-part-type="genus" reg="Pempheris">P.</tp:taxon-name-part><tp:taxon-name-part taxon-name-part-type="species" reg="xanthoptera">xanthoptera</tp:taxon-name-part></tp:taxon-name></italic> (solid triangles and star for type locality) based on the collection locality of the specimens. Open triangles for literature records of <italic><tp:taxon-name><tp:taxon-name-part taxon-name-part-type="genus" reg="Pempheris">P.</tp:taxon-name-part><tp:taxon-name-part taxon-name-part-type="species" reg="xanthoptera">xanthoptera</tp:taxon-name-part></tp:taxon-name></italic>.</p></caption><graphic xmlns:xlink="http://www.w3.org/1999/xlink" xlink:href="zookeys-1220-123_article-126762__-g013.jpg" position="float" orientation="portrait" xlink:type="simple" id="oo_1192476.jpg"><uri content-type="original_file" xlink:type="simple">https://binary.pensoft.net/fig/1192476</uri></graphic></fig></tp:treatment-sec><tp:treatment-sec sec-type="remarks" id="SECID0EXTBI"><title>Remarks.</title><p><italic><tp:taxon-name><tp:taxon-name-part taxon-name-part-type="genus" reg="Pempheris">Pempheris</tp:taxon-name-part><tp:taxon-name-part taxon-name-part-type="species" reg="schwenkii">schwenkii</tp:taxon-name-part></tp:taxon-name></italic> has been thought to be widely distributed in the Indo-Pacific Ocean. However, our genetic study revealed the interspecific difference between specimens from the Indian and Pacific oceans, and southern Japan. <xref ref-type="bibr" rid="B4">Bleeker (1855)</xref> described <italic><tp:taxon-name><tp:taxon-name-part taxon-name-part-type="genus" reg="Pempheris">P.</tp:taxon-name-part><tp:taxon-name-part taxon-name-part-type="species" reg="schwenkii">schwenkii</tp:taxon-name-part></tp:taxon-name></italic> based on type specimens collected from Batu Island of western Indonesia, eastern Indian Ocean. Although a significant genetic difference is observed among the specimens from these three localities, the morphologies of the species are very similar. Furthermore, the morphological characters were difficult to determine from the dehydrated condition of the syntypes of <italic><tp:taxon-name><tp:taxon-name-part taxon-name-part-type="genus" reg="Pempheris">P.</tp:taxon-name-part><tp:taxon-name-part taxon-name-part-type="species" reg="schwenkii">schwenkii</tp:taxon-name-part></tp:taxon-name></italic> (RMNH.PISC.6160). The species composition of genus <italic><tp:taxon-name><tp:taxon-name-part taxon-name-part-type="genus" reg="Pempheris">Pempheris</tp:taxon-name-part></tp:taxon-name></italic> around this area was closer to that of the western Pacific than that of the Indian Ocean. Therefore, <italic><tp:taxon-name><tp:taxon-name-part taxon-name-part-type="genus" reg="Pempheris">P.</tp:taxon-name-part><tp:taxon-name-part taxon-name-part-type="species" reg="schwenkii">schwenkii</tp:taxon-name-part></tp:taxon-name></italic> was determined as the name of the Pacific Ocean species (<xref ref-type="bibr" rid="B61">Koeda et al. 2014</xref>) and the Indian Ocean species described as a new species, <italic><tp:taxon-name><tp:taxon-name-part taxon-name-part-type="genus" reg="Pempheris">P.</tp:taxon-name-part><tp:taxon-name-part taxon-name-part-type="species" reg="tominagai">tominagai</tp:taxon-name-part></tp:taxon-name></italic> Koeda, Yoshino &amp; Tachihara, 2014. In the present study, a single specimen collected from the Andaman Sea was discovered, and is identified as <italic><tp:taxon-name><tp:taxon-name-part taxon-name-part-type="genus" reg="Pempheris">P.</tp:taxon-name-part><tp:taxon-name-part taxon-name-part-type="species" reg="schwenkii">schwenkii</tp:taxon-name-part></tp:taxon-name></italic> based on the pink caudal fin (vs yellow in <italic><tp:taxon-name><tp:taxon-name-part taxon-name-part-type="genus" reg="Pempheris">P.</tp:taxon-name-part><tp:taxon-name-part taxon-name-part-type="species" reg="tominagai">tominagai</tp:taxon-name-part></tp:taxon-name></italic>). This fact supports the conclusion of <xref ref-type="bibr" rid="B61">Koeda et al. (2014)</xref> that <italic><tp:taxon-name><tp:taxon-name-part taxon-name-part-type="genus" reg="Pempheris">P.</tp:taxon-name-part><tp:taxon-name-part taxon-name-part-type="species" reg="schwenkii">schwenkii</tp:taxon-name-part></tp:taxon-name></italic> may be widely distributed from the Pacific to the Andaman Sea including the type locality (Batu Islands, Sumatera Utara Province, Indonesia) of the species.</p><p>Similarly, the Pacific species and the southern Japanese species also showed significant difference between specimens from south of the Ryukyu Archipelago and specimens from mainland Japan (unpublished data). These two are clearly different species, because both species are distributed in the Osumi Islands (Tanega-shima, Yaku-shima, and Kuchinoerabu-jima islands; Fig. <xref ref-type="fig" rid="F13">13</xref>), but the genetic mixability did not appear in the genetic structure analysis (unpublished data); the genetic identification and the diagnostic caudal-fin colorations (pink to brown in <italic><tp:taxon-name><tp:taxon-name-part taxon-name-part-type="genus" reg="Pempheris">P.</tp:taxon-name-part><tp:taxon-name-part taxon-name-part-type="species" reg="schwenkii">schwenkii</tp:taxon-name-part></tp:taxon-name></italic> vs yellow in <italic><tp:taxon-name><tp:taxon-name-part taxon-name-part-type="genus" reg="Pempheris">P.</tp:taxon-name-part><tp:taxon-name-part taxon-name-part-type="species" reg="xanthoptera">xanthoptera</tp:taxon-name-part></tp:taxon-name></italic>) were well matched (Fig. <xref ref-type="fig" rid="F3">3</xref>).</p><p>On the basis of the taxonomic confusion between <italic><tp:taxon-name><tp:taxon-name-part taxon-name-part-type="genus" reg="Pempheris">P.</tp:taxon-name-part><tp:taxon-name-part taxon-name-part-type="species" reg="schwenkii">schwenkii</tp:taxon-name-part></tp:taxon-name></italic> and <italic><tp:taxon-name><tp:taxon-name-part taxon-name-part-type="genus" reg="Pempheris">P.</tp:taxon-name-part><tp:taxon-name-part taxon-name-part-type="species" reg="xanthoptera">xanthoptera</tp:taxon-name-part></tp:taxon-name></italic>, the standard Japanese name “Minami-hatampo” was used for both species, and recently, <italic><tp:taxon-name><tp:taxon-name-part taxon-name-part-type="genus" reg="Pempheris">P.</tp:taxon-name-part><tp:taxon-name-part taxon-name-part-type="species" reg="schwenkii">schwenkii</tp:taxon-name-part></tp:taxon-name></italic> was tentatively recognized as having “Pacific” and “southern Japan” types, the latter closely matching <italic><tp:taxon-name><tp:taxon-name-part taxon-name-part-type="genus" reg="Pempheris">P.</tp:taxon-name-part><tp:taxon-name-part taxon-name-part-type="species" reg="xanthoptera">xanthoptera</tp:taxon-name-part></tp:taxon-name></italic> sensu <xref ref-type="bibr" rid="B128">Tominaga (1963)</xref> (e.g., <xref ref-type="bibr" rid="B42">Koeda 2017b</xref>, <xref ref-type="bibr" rid="B43">2018a</xref>, <xref ref-type="bibr" rid="B44">b</xref>, <xref ref-type="bibr" rid="B48">2020a</xref>; <xref ref-type="bibr" rid="B39">Kimura et al. 2017</xref>); see remarks of <italic><tp:taxon-name><tp:taxon-name-part taxon-name-part-type="genus" reg="Pempheris">P.</tp:taxon-name-part><tp:taxon-name-part taxon-name-part-type="species" reg="xanthoptera">xanthoptera</tp:taxon-name-part></tp:taxon-name></italic>]. The Japanese name “Minami-hatampo” was first given by <xref ref-type="bibr" rid="B93">Okada (1938)</xref> for <italic><tp:taxon-name><tp:taxon-name-part taxon-name-part-type="genus" reg="Pempheris">P.</tp:taxon-name-part><tp:taxon-name-part taxon-name-part-type="species" reg="vanicolensis">vanicolensis</tp:taxon-name-part></tp:taxon-name></italic> in his list. His identification may follow <xref ref-type="bibr" rid="B32">Jordan and Hubbs (1925)</xref> which indicated that <xref ref-type="bibr" rid="B117">Snyder (1912)</xref>’s <italic><tp:taxon-name><tp:taxon-name-part taxon-name-part-type="genus" reg="Pempheris">P.</tp:taxon-name-part><tp:taxon-name-part taxon-name-part-type="species" reg="japonica">japonica</tp:taxon-name-part></tp:taxon-name></italic> from Okinawa-jima Island was a misidentification of <italic><tp:taxon-name><tp:taxon-name-part taxon-name-part-type="genus" reg="Pempheris">P.</tp:taxon-name-part><tp:taxon-name-part taxon-name-part-type="species" reg="vanicolensis">vanicolensis</tp:taxon-name-part></tp:taxon-name></italic>. However, <italic><tp:taxon-name><tp:taxon-name-part taxon-name-part-type="genus" reg="Pempheris">P.</tp:taxon-name-part><tp:taxon-name-part taxon-name-part-type="species" reg="vanicolensis">vanicolensis</tp:taxon-name-part></tp:taxon-name></italic> is very rare in Japanese waters, and has never been collected from Okinawa-jima Island (<xref ref-type="bibr" rid="B91">Nakamura et al. 2022</xref>). In addition, the re-examination of the Snyder’s specimen of <italic><tp:taxon-name><tp:taxon-name-part taxon-name-part-type="genus" reg="Pempheris">P.</tp:taxon-name-part><tp:taxon-name-part taxon-name-part-type="species" reg="japonica">japonica</tp:taxon-name-part></tp:taxon-name></italic> (CAS-SU 22002) revealed that it was in fact a misidentification of <italic><tp:taxon-name><tp:taxon-name-part taxon-name-part-type="genus" reg="Pempheris">P.</tp:taxon-name-part><tp:taxon-name-part taxon-name-part-type="species" reg="schwenkii">schwenkii</tp:taxon-name-part></tp:taxon-name></italic>, which is the most common species around Okinawa Island. Although <xref ref-type="bibr" rid="B93">Okada (1938)</xref> included Kyushu in the distribution of “Minami-hatampo” which is the range of <italic><tp:taxon-name><tp:taxon-name-part taxon-name-part-type="genus" reg="Pempheris">P.</tp:taxon-name-part><tp:taxon-name-part taxon-name-part-type="species" reg="xanthoptera">xanthoptera</tp:taxon-name-part></tp:taxon-name></italic>, the situations mentioned above suggest that his species should be <italic><tp:taxon-name><tp:taxon-name-part taxon-name-part-type="genus" reg="Pempheris">P.</tp:taxon-name-part><tp:taxon-name-part taxon-name-part-type="species" reg="schwenkii">schwenkii</tp:taxon-name-part></tp:taxon-name></italic>. These facts indicate that the standard Japanese name “Minami-hatampo” should be adopted for the species <italic><tp:taxon-name><tp:taxon-name-part taxon-name-part-type="genus" reg="Pempheris">P.</tp:taxon-name-part><tp:taxon-name-part taxon-name-part-type="species" reg="schwenkii">schwenkii</tp:taxon-name-part></tp:taxon-name></italic>.</p><p>The juveniles of <italic><tp:taxon-name><tp:taxon-name-part taxon-name-part-type="genus" reg="Pempheris">P.</tp:taxon-name-part><tp:taxon-name-part taxon-name-part-type="species" reg="schwenkii">schwenkii</tp:taxon-name-part></tp:taxon-name></italic> were collected from Minami-daito Island in the Daito Islands. <italic><tp:taxon-name><tp:taxon-name-part taxon-name-part-type="genus" reg="Pempheris">Pempheris</tp:taxon-name-part><tp:taxon-name-part taxon-name-part-type="species" reg="ufuagari">ufuagari</tp:taxon-name-part></tp:taxon-name></italic> is known as an endemic species which is found in the Daito and Ogasawara islands (see below), meaning that interaction between the species can occur at these localities. However, <italic><tp:taxon-name><tp:taxon-name-part taxon-name-part-type="genus" reg="Pempheris">P.</tp:taxon-name-part><tp:taxon-name-part taxon-name-part-type="species" reg="schwenkii">schwenkii</tp:taxon-name-part></tp:taxon-name></italic> and <italic><tp:taxon-name><tp:taxon-name-part taxon-name-part-type="genus" reg="Pempheris">P.</tp:taxon-name-part><tp:taxon-name-part taxon-name-part-type="species" reg="xanthoptera">xanthoptera</tp:taxon-name-part></tp:taxon-name></italic> have never been collected from the Ogasawara and Daito islands, respectively, indicating that the <italic><tp:taxon-name><tp:taxon-name-part taxon-name-part-type="genus" reg="Pempheris">P.</tp:taxon-name-part><tp:taxon-name-part taxon-name-part-type="species" reg="ufuagari">ufuagari</tp:taxon-name-part></tp:taxon-name></italic> and <italic><tp:taxon-name><tp:taxon-name-part taxon-name-part-type="genus" reg="Pempheris">P.</tp:taxon-name-part><tp:taxon-name-part taxon-name-part-type="species" reg="schwenkii">schwenkii</tp:taxon-name-part></tp:taxon-name></italic> group (with <italic><tp:taxon-name><tp:taxon-name-part taxon-name-part-type="genus" reg="Pempheris">P.</tp:taxon-name-part><tp:taxon-name-part taxon-name-part-type="species" reg="xanthoptera">xanthoptera</tp:taxon-name-part></tp:taxon-name></italic>) may have a different dispersal strategy.</p></tp:treatment-sec><tp:treatment-sec><!--Section generated to contain objects referenced in tp:taxon-treatment.--><supplementary-material xmlns:xlink="http://www.w3.org/1999/xlink" id="S2" position="float" orientation="portrait" xlink:type="simple"><object-id content-type="doi" xlink:type="simple">10.3897/zookeys.1220.126762.suppl2</object-id><object-id content-type="arpha" xlink:type="simple">9146BD56-694D-5BFE-8CF1-062D4D4B28F4</object-id><label>Supplementary material 2</label><caption><p>requency distributions of pored lateral-line scales of species of <italic><tp:taxon-name><tp:taxon-name-part taxon-name-part-type="genus" reg="Pempheris">Pempheris</tp:taxon-name-part></tp:taxon-name></italic> distributed in Japan and Taiwan, with <italic><tp:taxon-name><tp:taxon-name-part taxon-name-part-type="genus" reg="Pempheris">P.</tp:taxon-name-part><tp:taxon-name-part taxon-name-part-type="species" reg="flavicycla">flavicycla</tp:taxon-name-part></tp:taxon-name></italic> for comparison</p></caption><statement content-type="dataType"><label>Data type</label><p>xlsx</p></statement><media xlink:href="zookeys-1220-123_article-126762__-s002.xlsx" mimetype="application" mime-subtype="vnd.openxmlformats-officedocument.spreadsheetml.sheet" position="float" orientation="portrait" xlink:type="simple" id="oo_1192482.xlsx"><uri content-type="original_file" xlink:type="simple">https://binary.pensoft.net/file/1192482</uri></media><permissions><license xlink:type="simple"><license-p>This dataset is made available under the Open Database License (http://opendatacommons.org/licenses/odbl/1.0/). The Open Database License (ODbL) is a license agreement intended to allow users to freely share, modify, and use this Dataset while maintaining this same freedom for others, provided that the original source and author(s) are credited.</license-p></license></permissions><attrib specific-use="authors">Keita Koeda, Manabu Bessho-Uehara</attrib></supplementary-material><table-wrap id="T2" position="float" orientation="portrait"><label>Table 2.</label><caption><p>Counts of <italic><tp:taxon-name><tp:taxon-name-part taxon-name-part-type="genus" reg="Pempheris">Pempheris</tp:taxon-name-part><tp:taxon-name-part taxon-name-part-type="species" reg="schwenkii">schwenkii</tp:taxon-name-part></tp:taxon-name></italic> and <italic><tp:taxon-name><tp:taxon-name-part taxon-name-part-type="genus" reg="Pempheris">P.</tp:taxon-name-part><tp:taxon-name-part taxon-name-part-type="species" reg="xanthoptera">xanthoptera</tp:taxon-name-part></tp:taxon-name></italic>.</p></caption><table id="TID0E43DI" rules="all"><tbody><tr><th rowspan="2" colspan="1"/><th rowspan="1" colspan="2">
                    <italic>
                      <tp:taxon-name><tp:taxon-name-part taxon-name-part-type="genus" reg="Pempheris">P.</tp:taxon-name-part><tp:taxon-name-part taxon-name-part-type="species" reg="schwenkii">schwenkii</tp:taxon-name-part></tp:taxon-name>
                    </italic>
                  </th><th rowspan="1" colspan="2">
                    <italic>
                      <tp:taxon-name><tp:taxon-name-part taxon-name-part-type="genus" reg="Pempheris">P.</tp:taxon-name-part><tp:taxon-name-part taxon-name-part-type="species" reg="xanthoptera">xanthoptera</tp:taxon-name-part></tp:taxon-name>
                    </italic>
                  </th></tr><tr><th rowspan="1" colspan="1">Syntypes</th><th rowspan="1" colspan="1">Non-types</th><th rowspan="1" colspan="1">Holotype</th><th rowspan="1" colspan="1">Non-types</th></tr><tr><td rowspan="1" colspan="1">Number of individuals</td><td rowspan="1" colspan="1">2</td><td rowspan="1" colspan="1">232</td><td rowspan="1" colspan="1">1</td><td rowspan="1" colspan="1">355</td></tr><tr><td rowspan="1" colspan="1">Number of individuals</td><td rowspan="1" colspan="1">87.2, 89.7</td><td rowspan="1" colspan="1">20.4–125.9</td><td rowspan="1" colspan="1">116.8</td><td rowspan="1" colspan="1">28.2–136.6</td></tr><tr><td rowspan="1" colspan="1">Standard length</td><td rowspan="1" colspan="1"/><td rowspan="1" colspan="1"/><td rowspan="1" colspan="1"/><td rowspan="1" colspan="1"/></tr><tr><td rowspan="1" colspan="1">Dorsal fin rays</td><td rowspan="1" colspan="1">VI, 9</td><td rowspan="1" colspan="1">VI–VII, 9–10</td><td rowspan="1" colspan="1">VI, 9</td><td rowspan="1" colspan="1">VI–VII, 9</td></tr><tr><td rowspan="1" colspan="1">Anal fin rays</td><td rowspan="1" colspan="1">III, 35–36</td><td rowspan="1" colspan="1">III, 35–42</td><td rowspan="1" colspan="1">III, 38</td><td rowspan="1" colspan="1">III, 35–42</td></tr><tr><td rowspan="1" colspan="1">Pectoral fin rays</td><td rowspan="1" colspan="1">17–18</td><td rowspan="1" colspan="1">16–18</td><td rowspan="1" colspan="1">18</td><td rowspan="1" colspan="1">16–19</td></tr><tr><td rowspan="1" colspan="1">Left pored lateral-line scales</td><td rowspan="1" colspan="1">48</td><td rowspan="1" colspan="1">44–53</td><td rowspan="1" colspan="1">48</td><td rowspan="1" colspan="1">45–54</td></tr><tr><td rowspan="1" colspan="1">Right pored lateral-line scales</td><td rowspan="1" colspan="1">48–49</td><td rowspan="1" colspan="1">45–53</td><td rowspan="1" colspan="1">47</td><td rowspan="1" colspan="1">46–54</td></tr><tr><td rowspan="1" colspan="1">Scale above lateral line</td><td rowspan="1" colspan="1">3 1/2</td><td rowspan="1" colspan="1">3 1/2–4 1/2</td><td rowspan="1" colspan="1">3 1/2</td><td rowspan="1" colspan="1">3 1/2</td></tr><tr><td rowspan="1" colspan="1">Scale rows below lateral line</td><td rowspan="1" colspan="1">10</td><td rowspan="1" colspan="1">10–13</td><td rowspan="1" colspan="1">10</td><td rowspan="1" colspan="1">10–13</td></tr><tr><td rowspan="1" colspan="1">Circumpeduncular scales</td><td rowspan="1" colspan="1">12</td><td rowspan="1" colspan="1">10–12</td><td rowspan="1" colspan="1">12</td><td rowspan="1" colspan="1">12–14</td></tr><tr><td rowspan="1" colspan="1">Gill rakers</td><td rowspan="1" colspan="1">7+18–19</td><td rowspan="1" colspan="1">6–9+18–22</td><td rowspan="1" colspan="1">N/A</td><td rowspan="1" colspan="1">7–9+18–21</td></tr></tbody></table></table-wrap><fig id="F3" position="float" orientation="portrait"><object-id xmlns:xlink="http://www.w3.org/1999/xlink" content-type="doi" xlink:type="simple">10.3897/zookeys.1220.126762.figure3</object-id><object-id xmlns:xlink="http://www.w3.org/1999/xlink" content-type="arpha" xlink:type="simple">10C17F5D-EDBB-569E-A04D-F4E79F94B865</object-id><label>Figure 3.</label><caption><p>The Maximum-Likelihood (<abbrev xmlns:xlink="http://www.w3.org/1999/xlink" xlink:title="maximum-likelihood" id="ABBRID0EOYAG" xlink:type="simple">ML</abbrev>) tree of <italic><tp:taxon-name><tp:taxon-name-part taxon-name-part-type="genus" reg="Pempheris">Pempheris</tp:taxon-name-part></tp:taxon-name></italic> species recovered from mitochondria <italic><abbrev xmlns:xlink="http://www.w3.org/1999/xlink" xlink:title="mitochondrial 16S ribosomal RNA" id="ABBRID0E1YAG" xlink:type="simple">16S</abbrev></italic> and <italic><abbrev xmlns:xlink="http://www.w3.org/1999/xlink" xlink:title="cytochrome oxidase I" id="ABBRID0E6YAG" xlink:type="simple">COI</abbrev></italic>. Values of the Shimodaira–Hasegawa-like approximate likelihood ratio test (SH-aLRT) for the <abbrev xmlns:xlink="http://www.w3.org/1999/xlink" xlink:title="maximum-likelihood" id="ABBRID0EDZAG" xlink:type="simple">ML</abbrev> tree, bootstrap values (BS) of the <abbrev xmlns:xlink="http://www.w3.org/1999/xlink" xlink:title="neighbor-joining" id="ABBRID0EHZAG" xlink:type="simple">NJ</abbrev> tree, and the posterior probability (PP) for the <abbrev xmlns:xlink="http://www.w3.org/1999/xlink" xlink:title="Bayesian inference" id="ABBRID0ELZAG" xlink:type="simple">BI</abbrev> tree are indicated at the nodes unless the branch lengths are &lt; 0.01. The museum voucher number of specimens are listed next to the taxon name.</p></caption><graphic xmlns:xlink="http://www.w3.org/1999/xlink" xlink:href="zookeys-1220-123_article-126762__-g003.jpg" position="float" orientation="portrait" xlink:type="simple" id="oo_1192466.jpg"><uri content-type="original_file" xlink:type="simple">https://binary.pensoft.net/fig/1192466</uri></graphic></fig></tp:treatment-sec><ref-list><ref id="B21"><mixed-citation xmlns:xlink="http://www.w3.org/1999/xlink" xlink:type="simple"><person-group><name name-style="western"><surname>Hatooka</surname><given-names>K</given-names></name></person-group> (<year>1997</year>) <article-title><tp:taxon-name><tp:taxon-name-part taxon-name-part-type="family">Pempheridae</tp:taxon-name-part></tp:taxon-name>.</article-title> In: <person-group><name name-style="western"><surname>Okamura</surname><given-names>O</given-names></name><name name-style="western"><surname>Amaoka</surname><given-names>K</given-names></name></person-group> (<role>Eds</role>) <issue-title>Sea fishes of Japan.</issue-title><source>Yama-kei Publishers co., Ltd., Tokyo</source>, <fpage>380</fpage>–<lpage>381</lpage>. [In Japanese]</mixed-citation></ref><ref id="B96"><mixed-citation xmlns:xlink="http://www.w3.org/1999/xlink" xlink:type="simple"><person-group><name name-style="western"><surname>Randall</surname><given-names>JE</given-names></name><name name-style="western"><surname>Lim</surname><given-names>KKP</given-names></name></person-group> (<year>2000</year>) <article-title>A checklist of the fishes of the South China Sea.</article-title><source>Raffles Bulletin of Zoology</source><volume>8</volume>: <fpage>569</fpage>–<lpage>667</lpage>.</mixed-citation></ref><ref id="B23"><mixed-citation xmlns:xlink="http://www.w3.org/1999/xlink" xlink:type="simple"><person-group><name name-style="western"><surname>Hatooka</surname><given-names>K</given-names></name></person-group> (<year>2002</year>) <tp:taxon-name><tp:taxon-name-part taxon-name-part-type="family">Pempheridae</tp:taxon-name-part></tp:taxon-name>. In: Nakabo T (Ed.) Fishes of Japan with pictorial keys to the species, English edition. Tokai University Press, Tokyo, 878–879, 1562.</mixed-citation></ref><ref id="B135"><mixed-citation xmlns:xlink="http://www.w3.org/1999/xlink" xlink:type="simple"><person-group><name name-style="western"><surname>Yoshigou</surname><given-names>H</given-names></name><name name-style="western"><surname>Nakamura</surname><given-names>S</given-names></name></person-group> (<year>2002</year>) Catalogue of fish specimens preserved in Hiwa Museum for Natural History II. Hiwa Museum for Natural History Material Reports 3: 85–136 [pl. 1]. [In Japanese with English abstract]</mixed-citation></ref><ref id="B136"><mixed-citation xmlns:xlink="http://www.w3.org/1999/xlink" xlink:type="simple"><person-group><name name-style="western"><surname>Yoshigou</surname><given-names>H</given-names></name><name name-style="western"><surname>Nakamura</surname><given-names>S</given-names></name></person-group> (<year>2003</year>) Catalogue of fish specimens preserved in Hiwa Museum for Natural History III. Hiwa Museum for Natural History Material Reports 4: 29–75 [pl. 1]. [In Japanese with English abstract]</mixed-citation></ref><ref id="B134"><mixed-citation xmlns:xlink="http://www.w3.org/1999/xlink" xlink:type="simple"><person-group><name name-style="western"><surname>Yoshigou</surname><given-names>H</given-names></name></person-group> (<year>2004</year>) The fishes found from tide-pools and surge sublittoral zone in the Minami-daito (South-Borodino) Island, Japan. Hiwa Museum for Natural History Material Reports 43: 1–51 [10 pls]. [In Japanese with English abstract]</mixed-citation></ref><ref id="B7"><mixed-citation xmlns:xlink="http://www.w3.org/1999/xlink" xlink:type="simple"><person-group><name name-style="western"><surname>Chen</surname><given-names>C-H</given-names></name></person-group> (<year>2003</year>) Fishes of Penghu. Fisheries Research Institute, Council of Agriculture, Keelung, [xxxvi +] 379 pp. [In Chinese]</mixed-citation></ref><ref id="B104"><mixed-citation xmlns:xlink="http://www.w3.org/1999/xlink" xlink:type="simple"><person-group><name name-style="western"><surname>Senou</surname><given-names>H</given-names></name><name name-style="western"><surname>Kodato</surname><given-names>H</given-names></name><name name-style="western"><surname>Nomura</surname><given-names>T</given-names></name><name name-style="western"><surname>Yunokawa</surname><given-names>K</given-names></name></person-group> (<year>2006a</year>) <article-title>Coastal fishes of the Ie-jima Island, the Ryukyu Islands, Okinawa, Japan.</article-title><source>Bulletin of the Kanagawa Prefectural Museum (Natural Science)</source><volume>35</volume>: <fpage>67</fpage>–<lpage>92</lpage>.</mixed-citation></ref><ref id="B106"><mixed-citation xmlns:xlink="http://www.w3.org/1999/xlink" xlink:type="simple"><person-group><name name-style="western"><surname>Senou</surname><given-names>H</given-names></name><name name-style="western"><surname>Kobayashi</surname><given-names>Y</given-names></name><name name-style="western"><surname>Kobayashi</surname><given-names>N</given-names></name></person-group> (<year>2007</year>) <article-title>Coastal fishes of the Miyako Group, the Ryukyu Islands, Japan.</article-title><source>Bulletin of the Kanagawa Prefectural Museum (Natural Science)</source><volume>36</volume>: <fpage>47</fpage>–<lpage>74</lpage>.</mixed-citation></ref><ref id="B109"><mixed-citation xmlns:xlink="http://www.w3.org/1999/xlink" xlink:type="simple"><person-group><name name-style="western"><surname>Shao</surname><given-names>K-T</given-names></name><name name-style="western"><surname>Ho</surname><given-names>H-C</given-names></name><name name-style="western"><surname>Lin</surname><given-names>P-L</given-names></name><name name-style="western"><surname>Lee</surname><given-names>P-F</given-names></name><name name-style="western"><surname>Lee</surname><given-names>M-Y</given-names></name><name name-style="western"><surname>Tsai</surname><given-names>C-Y</given-names></name><name name-style="western"><surname>Liao</surname><given-names>Y-C</given-names></name><name name-style="western"><surname>Lin</surname><given-names>Y-C</given-names></name></person-group> (<year>2008</year>) <article-title>A checklist of the fishes of southern Taiwan, northern South China Sea.</article-title><source>The Raffles Bulletin of Zoology supplement</source><volume>19</volume>: <fpage>233</fpage>–<lpage>271</lpage>.</mixed-citation></ref><ref id="B138"><mixed-citation xmlns:xlink="http://www.w3.org/1999/xlink" xlink:type="simple"><person-group><name name-style="western"><surname>Yoshino</surname><given-names>Y</given-names></name></person-group> (<year>2008</year>) <source>Marine fishes of Japan. Yama-kei Publishers co.</source><publisher-name>, LTD</publisher-name>, <publisher-loc>Tokyo</publisher-loc>, <size units="page">543 pp</size>.</mixed-citation></ref><ref id="B30"><mixed-citation xmlns:xlink="http://www.w3.org/1999/xlink" xlink:type="simple"><person-group><name name-style="western"><surname>Ito</surname><given-names>K</given-names></name></person-group> (<year>2009</year>) <source>The underwater in Okinawa.</source><publisher-name>Data house</publisher-name>, <publisher-loc>Tokyo</publisher-loc>, <size units="page">457 pp</size>. [In Japanese]</mixed-citation></ref><ref id="B9"><mixed-citation xmlns:xlink="http://www.w3.org/1999/xlink" xlink:type="simple"><person-group><name name-style="western"><surname>Chen</surname><given-names>J-P</given-names></name><name name-style="western"><surname>Shao</surname><given-names>K-T</given-names></name><name name-style="western"><surname>Jan</surname><given-names>R-Q</given-names></name><name name-style="western"><surname>Kuo</surname><given-names>J-W</given-names></name><name name-style="western"><surname>Chen</surname><given-names>J-Y</given-names></name></person-group> (<year>2010</year>) <source>Marine fishes in Kenting National Park (1<sup>st</sup> revised ed.).</source><publisher-name>Kenting National Park Headquarters</publisher-name>, <publisher-loc>Hengchun</publisher-loc>, <size units="page">656 pp</size>. [In Chinese]</mixed-citation></ref><ref id="B54"><mixed-citation xmlns:xlink="http://www.w3.org/1999/xlink" xlink:type="simple"><person-group><name name-style="western"><surname>Koeda</surname><given-names>K</given-names></name><name name-style="western"><surname>Imai</surname><given-names>H</given-names></name><name name-style="western"><surname>Yoshino</surname><given-names>T</given-names></name><name name-style="western"><surname>Tachihara</surname><given-names>K</given-names></name></person-group> (<year>2010a</year>) <article-title>First and northernmost record of <italic><tp:taxon-name><tp:taxon-name-part taxon-name-part-type="genus">Pempheris</tp:taxon-name-part><tp:taxon-name-part taxon-name-part-type="species">oualensis</tp:taxon-name-part></tp:taxon-name></italic> (<tp:taxon-name><tp:taxon-name-part taxon-name-part-type="family">Pempheridae</tp:taxon-name-part></tp:taxon-name>), from Ryukyu Archipelago, Japan.</article-title><source>Biogeography</source><volume>12</volume>: <fpage>71</fpage>–<lpage>75</lpage>.</mixed-citation></ref><ref id="B55"><mixed-citation xmlns:xlink="http://www.w3.org/1999/xlink" xlink:type="simple"><person-group><name name-style="western"><surname>Koeda</surname><given-names>K</given-names></name><name name-style="western"><surname>Yoshino</surname><given-names>T</given-names></name><name name-style="western"><surname>Imai</surname><given-names>H</given-names></name><name name-style="western"><surname>Tachihara</surname><given-names>K</given-names></name></person-group> (<year>2010b</year>) <article-title>Description of new Japanese and northernmost records of pempherid fish, <italic><tp:taxon-name><tp:taxon-name-part taxon-name-part-type="genus">Pempheris</tp:taxon-name-part><tp:taxon-name-part taxon-name-part-type="species">vanicolensis</tp:taxon-name-part></tp:taxon-name></italic>, from Iriomote Island, southern Ryukyu Archipelago.</article-title><source>Biogeography</source><volume>12</volume>: <fpage>77</fpage>–<lpage>82</lpage>.</mixed-citation></ref><ref id="B83"><mixed-citation xmlns:xlink="http://www.w3.org/1999/xlink" xlink:type="simple"><person-group><name name-style="western"><surname>Motomura</surname><given-names>H</given-names></name><name name-style="western"><surname>Kuriiwa</surname><given-names>K</given-names></name><name name-style="western"><surname>Katayama</surname><given-names>E</given-names></name><name name-style="western"><surname>Senou</surname><given-names>H</given-names></name><name name-style="western"><surname>Ogihara</surname><given-names>G</given-names></name><name name-style="western"><surname>Meguro</surname><given-names>M</given-names></name><name name-style="western"><surname>Matsunuma</surname><given-names>M</given-names></name><name name-style="western"><surname>Takata</surname><given-names>Y</given-names></name><name name-style="western"><surname>Yoshida</surname><given-names>T</given-names></name><name name-style="western"><surname>Yamashita</surname><given-names>M</given-names></name><name name-style="western"><surname>Kimura</surname><given-names>S</given-names></name><name name-style="western"><surname>Endo</surname><given-names>H</given-names></name><name name-style="western"><surname>Murase</surname><given-names>A</given-names></name><name name-style="western"><surname>Iwatsuki</surname><given-names>Y</given-names></name><name name-style="western"><surname>Sakurai</surname><given-names>Y</given-names></name><name name-style="western"><surname>Harazaki</surname><given-names>S</given-names></name><name name-style="western"><surname>Hidaka</surname><given-names>K</given-names></name><name name-style="western"><surname>Izumi</surname><given-names>H</given-names></name><name name-style="western"><surname>Matsuura</surname><given-names>K</given-names></name></person-group> (<year>2010</year>) <article-title>Annotated checklist of marine and estuarine fishes of Yaku-shima Island, Kagoshima, southern Japan.</article-title> In: <person-group><name name-style="western"><surname>Motomura</surname><given-names>H</given-names></name><name name-style="western"><surname>Matsuura</surname><given-names>K</given-names></name></person-group> (<role>eds</role>) <issue-title>Fishes of Yaku-shima Island – A World Heritage island in the Osumi Group, Kagoshima Prefecture, southern Japan.</issue-title><source>National Museum of Nature and Science, Tokyo</source>, <fpage>65</fpage>–<lpage>247</lpage>.</mixed-citation></ref><ref id="B114"><mixed-citation xmlns:xlink="http://www.w3.org/1999/xlink" xlink:type="simple"><person-group><name name-style="western"><surname>Shen</surname><given-names>S-C</given-names></name><name name-style="western"><surname>Wu</surname><given-names>K-Y</given-names></name></person-group> (<year>2011</year>) <source>Fishes of Taiwan.</source><publisher-name>National Museum of Marine Biology &amp; Aquarium</publisher-name>, <publisher-loc>Checheng</publisher-loc>, <size units="page">896 pp</size>.</mixed-citation></ref><ref id="B56"><mixed-citation xmlns:xlink="http://www.w3.org/1999/xlink" xlink:type="simple"><person-group><name name-style="western"><surname>Koeda</surname><given-names>K</given-names></name><name name-style="western"><surname>Yoshino</surname><given-names>T</given-names></name><name name-style="western"><surname>Tachihara</surname><given-names>K</given-names></name></person-group> (<year>2012a</year>) <article-title>First and southernmost records of <italic><tp:taxon-name><tp:taxon-name-part taxon-name-part-type="genus">Pempheris</tp:taxon-name-part><tp:taxon-name-part taxon-name-part-type="species">japonica</tp:taxon-name-part></tp:taxon-name></italic> (<tp:taxon-name><tp:taxon-name-part taxon-name-part-type="family">Pempherididae</tp:taxon-name-part></tp:taxon-name>) from Okinawa Island with the description of juvenile growth.</article-title><source>Bulletin of the Biogeographical Society of Japan</source><volume>67</volume>: <fpage>65</fpage>–<lpage>73</lpage>. [In Japanese with English abstract]</mixed-citation></ref><ref id="B57"><mixed-citation xmlns:xlink="http://www.w3.org/1999/xlink" xlink:type="simple"><person-group><name name-style="western"><surname>Koeda</surname><given-names>K</given-names></name><name name-style="western"><surname>Ishihara</surname><given-names>T</given-names></name><name name-style="western"><surname>Tachihara</surname><given-names>K</given-names></name></person-group> (<year>2012b</year>) <article-title>The reproductive biology of <italic><tp:taxon-name><tp:taxon-name-part taxon-name-part-type="genus">Pempheris</tp:taxon-name-part><tp:taxon-name-part taxon-name-part-type="species">schwenkii</tp:taxon-name-part></tp:taxon-name></italic> (<tp:taxon-name><tp:taxon-name-part taxon-name-part-type="family">Pempheridae</tp:taxon-name-part></tp:taxon-name>) on Okinawa Island, southwestern Japan.</article-title><source>Zoological Studies</source><volume>51</volume>: <fpage>1086</fpage>–<lpage>1093</lpage>.</mixed-citation></ref><ref id="B74"><mixed-citation xmlns:xlink="http://www.w3.org/1999/xlink" xlink:type="simple"><person-group><name name-style="western"><surname>Miura</surname><given-names>N</given-names></name></person-group> (<year>2012</year>) <source>Churaumi Ichiba Zukan, Chinen Ichiba no Sakana tachi [Fishes at Chinen Market, Okinawa].</source><publisher-name>Wave Kikaku</publisher-name>, <publisher-loc>Yonabaru</publisher-loc>, <size units="page">140 pp</size>. [In Japanese]</mixed-citation></ref><ref id="B10"><mixed-citation xmlns:xlink="http://www.w3.org/1999/xlink" xlink:type="simple"><person-group><name name-style="western"><surname>Chiang</surname><given-names>W-C</given-names></name><name name-style="western"><surname>Lin</surname><given-names>P-L</given-names></name><name name-style="western"><surname>Chen</surname><given-names>W-Y</given-names></name><name name-style="western"><surname>Liu</surname><given-names>D-C</given-names></name></person-group> (<year>2014</year>) Marine Fishes in Eastern Taiwan. Fisheries Research Institute, Keelung, [x +] 337 pp. [In Chinese]</mixed-citation></ref><ref id="B24"><mixed-citation xmlns:xlink="http://www.w3.org/1999/xlink" xlink:type="simple"><person-group><name name-style="western"><surname>Hatooka</surname><given-names>K</given-names></name><name name-style="western"><surname>Yagishita</surname><given-names>N</given-names></name></person-group> (<year>2013</year>) <article-title><tp:taxon-name><tp:taxon-name-part taxon-name-part-type="family">Pempheridae</tp:taxon-name-part></tp:taxon-name>.</article-title> In: <person-group><name name-style="western"><surname>Nakabo</surname><given-names>T</given-names></name></person-group> (<role>Ed.</role>) <issue-title>Fishes of Japan with pictorial keys to the species, 3rd edn.</issue-title><source>Tokai University Press, Tokyo, 983–984</source>, <fpage>2020</fpage>–<lpage>2021</lpage>. [In Japanese]</mixed-citation></ref><ref id="B58"><mixed-citation xmlns:xlink="http://www.w3.org/1999/xlink" xlink:type="simple"><person-group><name name-style="western"><surname>Koeda</surname><given-names>K</given-names></name><name name-style="western"><surname>Yoshino</surname><given-names>T</given-names></name><name name-style="western"><surname>Tachihara</surname><given-names>K</given-names></name></person-group> (<year>2013a</year>) <article-title><italic><tp:taxon-name><tp:taxon-name-part taxon-name-part-type="genus">Pempheris</tp:taxon-name-part><tp:taxon-name-part taxon-name-part-type="species">ufuagari</tp:taxon-name-part></tp:taxon-name></italic> sp. nov., a new species in the genus <italic><tp:taxon-name><tp:taxon-name-part taxon-name-part-type="genus">Pempheris</tp:taxon-name-part></tp:taxon-name></italic> (<tp:taxon-name><tp:taxon-name-part taxon-name-part-type="order">Perciformes</tp:taxon-name-part></tp:taxon-name>, <tp:taxon-name><tp:taxon-name-part taxon-name-part-type="family">Pempheridae</tp:taxon-name-part></tp:taxon-name>) from the oceanic islands of Japan.</article-title><source>Zootaxa</source><volume>3609</volume>: <fpage>231</fpage>–<lpage>238</lpage>. <ext-link xlink:href="10.11646/zootaxa.3609.2.9" ext-link-type="doi" xlink:type="simple">https://doi.org/10.11646/zootaxa.3609.2.9</ext-link></mixed-citation></ref><ref id="B59"><mixed-citation xmlns:xlink="http://www.w3.org/1999/xlink" xlink:type="simple"><person-group><name name-style="western"><surname>Koeda</surname><given-names>K</given-names></name><name name-style="western"><surname>Yoshino</surname><given-names>T</given-names></name><name name-style="western"><surname>Tachihara</surname><given-names>K</given-names></name></person-group> (<year>2013b</year>) <article-title>Identificational keys of <italic><tp:taxon-name><tp:taxon-name-part taxon-name-part-type="genus">Pempheris</tp:taxon-name-part><tp:taxon-name-part taxon-name-part-type="species">adusta</tp:taxon-name-part></tp:taxon-name></italic> Bleeker, 1877 (<tp:taxon-name><tp:taxon-name-part taxon-name-part-type="family">Pempheridae</tp:taxon-name-part></tp:taxon-name>) with comments on its standard Japanese name.</article-title><source>Japanese Journal of Ichthyology</source><volume>60</volume>: <fpage>123</fpage>–<lpage>128</lpage>. [In Japanese with English abstract]</mixed-citation></ref><ref id="B60"><mixed-citation xmlns:xlink="http://www.w3.org/1999/xlink" xlink:type="simple"><person-group><name name-style="western"><surname>Koeda</surname><given-names>K</given-names></name><name name-style="western"><surname>Fukagawa</surname><given-names>T</given-names></name><name name-style="western"><surname>Ishihara</surname><given-names>T</given-names></name><name name-style="western"><surname>Tachihara</surname><given-names>K</given-names></name></person-group> (<year>2013c</year>) <article-title>Reproductive biology of nocturnal reef fish <italic><tp:taxon-name><tp:taxon-name-part taxon-name-part-type="genus">Pempheris</tp:taxon-name-part><tp:taxon-name-part taxon-name-part-type="species">adusta</tp:taxon-name-part></tp:taxon-name></italic> (<tp:taxon-name><tp:taxon-name-part taxon-name-part-type="family">Pempheridae</tp:taxon-name-part></tp:taxon-name>) in Okinawa Island, Japan.</article-title><source>Galaxea</source><volume>15</volume>: <fpage>221</fpage>–<lpage>228</lpage>. <ext-link xlink:href="10.3755/galaxea.15.221" ext-link-type="doi" xlink:type="simple">https://doi.org/10.3755/galaxea.15.221</ext-link></mixed-citation></ref><ref id="B84"><mixed-citation xmlns:xlink="http://www.w3.org/1999/xlink" xlink:type="simple"><person-group><name name-style="western"><surname>Motomura</surname><given-names>H</given-names></name><name name-style="western"><surname>Dewa</surname><given-names>S</given-names></name><name name-style="western"><surname>Furuta</surname><given-names>K</given-names></name><name name-style="western"><surname>Matsuura</surname><given-names>K</given-names></name></person-group> (<year>2013</year>) <source>Fishes of Iou-jima and Take-shima islands, Mishima, Kagoshima, Japan.</source><publisher-name>The Kagoshima University Museum</publisher-name>, <publisher-loc>Kagoshima and the National Museum of Nature and Science, Tsukuba</publisher-loc>, <size units="page">390 pp</size>.</mixed-citation></ref><ref id="B110"><mixed-citation xmlns:xlink="http://www.w3.org/1999/xlink" xlink:type="simple"><person-group><name name-style="western"><surname>Shao</surname><given-names>K-T</given-names></name><name name-style="western"><surname>Shao</surname><given-names>I-T</given-names></name><name name-style="western"><surname>Lin</surname><given-names>P-L</given-names></name></person-group> (<year>2013</year>) <source>Coral reef fishes of Taiwan. Intimate.</source><publisher-name>, LTD.</publisher-name>, <publisher-loc>Taichung</publisher-loc>, <size units="page">335 pp</size>.</mixed-citation></ref><ref id="B61"><mixed-citation xmlns:xlink="http://www.w3.org/1999/xlink" xlink:type="simple"><person-group><name name-style="western"><surname>Koeda</surname><given-names>K</given-names></name><name name-style="western"><surname>Yoshino</surname><given-names>T</given-names></name><name name-style="western"><surname>Imai</surname><given-names>H</given-names></name><name name-style="western"><surname>Tachihara</surname><given-names>K</given-names></name></person-group> (<year>2014</year>) <article-title>A review of the genus <italic><tp:taxon-name><tp:taxon-name-part taxon-name-part-type="genus">Pempheris</tp:taxon-name-part></tp:taxon-name></italic> (<tp:taxon-name><tp:taxon-name-part taxon-name-part-type="order">Perciformes</tp:taxon-name-part></tp:taxon-name>, <tp:taxon-name><tp:taxon-name-part taxon-name-part-type="family">Pempheridae</tp:taxon-name-part></tp:taxon-name>) of the Red Sea, with description of a new species.</article-title><source>Zootaxa</source><volume>3793</volume>: <fpage>301</fpage>–<lpage>330</lpage>. <ext-link xlink:href="10.11646/zootaxa.3793.3.1" ext-link-type="doi" xlink:type="simple">https://doi.org/10.11646/zootaxa.3793.3.1</ext-link></mixed-citation></ref><ref id="B51"><mixed-citation xmlns:xlink="http://www.w3.org/1999/xlink" xlink:type="simple"><person-group><name name-style="western"><surname>Koeda</surname><given-names>K</given-names></name><name name-style="western"><surname>Motomura</surname><given-names>H</given-names></name></person-group> (<year>2015</year>) <article-title>First records of <italic><tp:taxon-name><tp:taxon-name-part taxon-name-part-type="genus">Pempheris</tp:taxon-name-part><tp:taxon-name-part taxon-name-part-type="species">adusta</tp:taxon-name-part></tp:taxon-name></italic> (<tp:taxon-name><tp:taxon-name-part taxon-name-part-type="order">Perciformes</tp:taxon-name-part></tp:taxon-name>: <tp:taxon-name><tp:taxon-name-part taxon-name-part-type="family">Pempheridae</tp:taxon-name-part></tp:taxon-name>) from Kuchierabujima, Nakano-shima, and Tokuno-shima islands in the Satsunan Islands and the Kagoshima mainland, southern Japan with some biological comments.</article-title><source>Nature of Kagoshima</source><volume>41</volume>: <fpage>139</fpage>–<lpage>144</lpage>. [In Japanese]</mixed-citation></ref><ref id="B81"><mixed-citation xmlns:xlink="http://www.w3.org/1999/xlink" xlink:type="simple"><person-group><name name-style="western"><surname>Motomura</surname><given-names>H</given-names></name><name name-style="western"><surname>Matsuura</surname><given-names>K</given-names></name></person-group> (<year>2014</year>) <source>Field guide to fishes of Yoron Island in the middle of the Ryukyu Islands, Japan.</source><publisher-name>The Kagoshima University Museum</publisher-name>, <publisher-loc>Kagoshima and the National Museum of Nature and Science, Tsukuba</publisher-loc>, <size units="page">648 pp</size>.</mixed-citation></ref><ref id="B62"><mixed-citation xmlns:xlink="http://www.w3.org/1999/xlink" xlink:type="simple"><person-group><name name-style="western"><surname>Koeda</surname><given-names>K</given-names></name><name name-style="western"><surname>Kaburagi</surname><given-names>K</given-names></name><name name-style="western"><surname>Motomura</surname><given-names>H</given-names></name></person-group> (<year>2015</year>) <article-title>Records of <italic><tp:taxon-name><tp:taxon-name-part taxon-name-part-type="genus">Pempheris</tp:taxon-name-part><tp:taxon-name-part taxon-name-part-type="species">oualensis</tp:taxon-name-part></tp:taxon-name></italic> (<tp:taxon-name><tp:taxon-name-part taxon-name-part-type="order">Perciformes</tp:taxon-name-part></tp:taxon-name>: <tp:taxon-name><tp:taxon-name-part taxon-name-part-type="family">Pempheridae</tp:taxon-name-part></tp:taxon-name>) from the Satsunan Islands, Ryukyu Archipelago, Japan.</article-title><source>Bulletin of the Biogeographical Society of Japan</source><volume>70</volume>: <fpage>275</fpage>–<lpage>282</lpage>. [In Japanese with English abstract]</mixed-citation></ref><ref id="B63"><mixed-citation xmlns:xlink="http://www.w3.org/1999/xlink" xlink:type="simple"><person-group><name name-style="western"><surname>Koeda</surname><given-names>K</given-names></name><name name-style="western"><surname>Ishihara</surname><given-names>T</given-names></name><name name-style="western"><surname>Fukagawa</surname><given-names>T</given-names></name><name name-style="western"><surname>Tachihara</surname><given-names>K</given-names></name></person-group> (<year>2016a</year>) <article-title>Life cycle differences between two species of genus <tp:taxon-name><tp:taxon-name-part taxon-name-part-type="genus">Pempheris</tp:taxon-name-part></tp:taxon-name> based on age determination around Okinawa-jima Island.</article-title><source>Ichthyological Research</source><volume>63</volume>: <fpage>519</fpage>–<lpage>528</lpage><ext-link xlink:href="10.1007/s10228-016-0526-7" ext-link-type="doi" xlink:type="simple">https://doi.org/10.1007/s10228-016-0526-7</ext-link></mixed-citation></ref><ref id="B65"><mixed-citation xmlns:xlink="http://www.w3.org/1999/xlink" xlink:type="simple"><person-group><name name-style="western"><surname>Koeda</surname><given-names>K</given-names></name><name name-style="western"><surname>Fujii</surname><given-names>T</given-names></name><name name-style="western"><surname>Koeda</surname><given-names>S</given-names></name><name name-style="western"><surname>Motomura</surname><given-names>H</given-names></name></person-group> (<year>2016c</year>) <article-title>Fishes of Yoro-jima and Uke-jima islands in the Amami Islands: 89 new specimen-based records.</article-title><source>Memories of Facility of Fisheries Kagoshima University</source><volume>65</volume>: <fpage>1</fpage>–<lpage>20</lpage>.</mixed-citation></ref><ref id="B52"><mixed-citation xmlns:xlink="http://www.w3.org/1999/xlink" xlink:type="simple"><person-group><name name-style="western"><surname>Koeda</surname><given-names>K</given-names></name><name name-style="western"><surname>Motomura</surname><given-names>H</given-names></name></person-group> (<year>2017a</year>) A new species of <italic><tp:taxon-name><tp:taxon-name-part taxon-name-part-type="genus">Pempheris</tp:taxon-name-part></tp:taxon-name></italic> (<tp:taxon-name><tp:taxon-name-part taxon-name-part-type="order">Perciformes</tp:taxon-name-part></tp:taxon-name>: <tp:taxon-name><tp:taxon-name-part taxon-name-part-type="family">Pempheridae</tp:taxon-name-part></tp:taxon-name>) endemic to the Ogasawara Islands, Japan. Ichthyological Research. <ext-link xlink:href="10.1007/s10228-017-0586-3" ext-link-type="doi" xlink:type="simple">https://doi.org/10.1007/s10228-017-0586-3</ext-link> [also appeared in Ichthyological Research 65: 21–28]</mixed-citation></ref><ref id="B53"><mixed-citation xmlns:xlink="http://www.w3.org/1999/xlink" xlink:type="simple"><person-group><name name-style="western"><surname>Koeda</surname><given-names>K</given-names></name><name name-style="western"><surname>Motomura</surname><given-names>H</given-names></name></person-group> (<year>2017b</year>) <article-title>Annotated list of fish specimens taken from fish stomach deposited at the Kagoshima University Museum, Japan.</article-title><source>Nature of Kagoshima</source><volume>43</volume>: <fpage>257</fpage>–<lpage>269</lpage>. [In Japanese]</mixed-citation></ref><ref id="B39"><mixed-citation xmlns:xlink="http://www.w3.org/1999/xlink" xlink:type="simple"><person-group><name name-style="western"><surname>Kimura</surname><given-names>Y</given-names></name><name name-style="western"><surname>Hibino</surname><given-names>Y</given-names></name><name name-style="western"><surname>Miki</surname><given-names>R</given-names></name><name name-style="western"><surname>Minetoma</surname><given-names>T</given-names></name><name name-style="western"><surname>Koeda</surname><given-names>K</given-names></name></person-group> (<year>2017</year>) <source>Field guide to fishes of Kuchinoerabu-jima Island in the Osumi Group, Kagoshima, southern Japan.</source><publisher-name>The Kagoshima University Museum</publisher-name>, <publisher-loc>Kagoshima</publisher-loc>, <size units="page">200 pp</size>. [In Japanese]</mixed-citation></ref><ref id="B95"><mixed-citation xmlns:xlink="http://www.w3.org/1999/xlink" xlink:type="simple">Planning and Tourism Division of Kikai Town (<year>2017</year>) <article-title>Traditional island’s fish “Ufumi”.</article-title><source>Kikai Publication Relations</source><volume>604</volume>: <fpage>4</fpage>–<lpage>6</lpage>. [In Japanese]</mixed-citation></ref><ref id="B89"><mixed-citation xmlns:xlink="http://www.w3.org/1999/xlink" xlink:type="simple"><person-group><name name-style="western"><surname>Nakae</surname><given-names>M</given-names></name><name name-style="western"><surname>Motomura</surname><given-names>H</given-names></name><name name-style="western"><surname>Hagiwara</surname><given-names>K</given-names></name><name name-style="western"><surname>Senou</surname><given-names>H</given-names></name><name name-style="western"><surname>Koeda</surname><given-names>K</given-names></name><name name-style="western"><surname>Yoshida</surname><given-names>T</given-names></name><name name-style="western"><surname>Tashiro</surname><given-names>S</given-names></name><name name-style="western"><surname>Jeong</surname><given-names>B</given-names></name><name name-style="western"><surname>Hata</surname><given-names>H</given-names></name><name name-style="western"><surname>Fukui</surname><given-names>Y</given-names></name><name name-style="western"><surname>Fujiwara</surname><given-names>K</given-names></name><name name-style="western"><surname>Yamakawa</surname><given-names>T</given-names></name><name name-style="western"><surname>Aizawa</surname><given-names>M</given-names></name><name name-style="western"><surname>Shinohara</surname><given-names>G</given-names></name><name name-style="western"><surname>Matsuura</surname><given-names>K</given-names></name></person-group> (<year>2018</year>) <article-title>An Annotated Checklist of Fishes of Amami-oshima Island, the Ryukyu Islands, Japan.</article-title><source>Memoirs of the National Science Museum (Tokyo)</source><volume>52</volume>: <fpage>205</fpage>–<lpage>361</lpage>.</mixed-citation></ref><ref id="B44"><mixed-citation xmlns:xlink="http://www.w3.org/1999/xlink" xlink:type="simple"><person-group><name name-style="western"><surname>Koeda</surname><given-names>K</given-names></name></person-group> (<year>2018b</year>) <article-title><tp:taxon-name><tp:taxon-name-part taxon-name-part-type="family">Pempheridae</tp:taxon-name-part></tp:taxon-name>.</article-title> In: <person-group><name name-style="western"><surname>Nakabo</surname><given-names>T</given-names></name></person-group> (<role>Ed.</role>) <issue-title>The natural history of the fishes of Japan.</issue-title><source>Shogakukan, Tokyo</source>, <fpage>298</fpage>–<lpage>299</lpage>. [In Japanese]</mixed-citation></ref><ref id="B75"><mixed-citation xmlns:xlink="http://www.w3.org/1999/xlink" xlink:type="simple"><person-group><name name-style="western"><surname>Mochida</surname><given-names>I</given-names></name><name name-style="western"><surname>Motomura</surname><given-names>H</given-names></name></person-group> (<year>2018</year>) <article-title>An annotated checklist of marine and freshwater fishes of Tokunoshima island in the Amami Islands, Kagoshima, southern Japan, with 214 new records.</article-title><source>Bulletin of the Kagoshima University Museum</source><volume>10</volume>: <fpage>1</fpage>–<lpage>80</lpage>.</mixed-citation></ref><ref id="B47"><mixed-citation xmlns:xlink="http://www.w3.org/1999/xlink" xlink:type="simple"><person-group><name name-style="western"><surname>Koeda</surname><given-names>K</given-names></name></person-group> (<year>2019</year>) <article-title>Family <tp:taxon-name><tp:taxon-name-part taxon-name-part-type="family">Pempheridae</tp:taxon-name-part></tp:taxon-name>.</article-title> In: <person-group><name name-style="western"><surname>Koeda</surname><given-names>K</given-names></name><name name-style="western"><surname>Ho</surname><given-names>H-C</given-names></name></person-group> (<role>Eds</role>) <issue-title>Fishes of southern Taiwan.</issue-title><source>National Museum of Marine Biology &amp; Aquarium, Pingtung, Taiwan</source>, <fpage>925</fpage>–<lpage>930</lpage>.</mixed-citation></ref><ref id="B16"><mixed-citation xmlns:xlink="http://www.w3.org/1999/xlink" xlink:type="simple"><person-group><name name-style="western"><surname>Fujiwara</surname><given-names>K</given-names></name><name name-style="western"><surname>Motomura</surname><given-names>H</given-names></name></person-group> (<year>2020</year>) <article-title>An annotated checklist of marine and freshwater fishes of Kikai Island in the Amami Islands, Kagoshima, southern Japan, with 259 new records.</article-title><source>Bulletin of the Kagoshima University Museum</source><volume>14</volume>: <fpage>1</fpage>–<lpage>73</lpage>.</mixed-citation></ref><ref id="B49"><mixed-citation xmlns:xlink="http://www.w3.org/1999/xlink" xlink:type="simple"><person-group><name name-style="western"><surname>Koeda</surname><given-names>K</given-names></name></person-group> (<year>2020b</year>) <article-title>Family <tp:taxon-name><tp:taxon-name-part taxon-name-part-type="family">Pempheridae</tp:taxon-name-part></tp:taxon-name>.</article-title> In: <person-group><name name-style="western"><surname>Koeda</surname><given-names>K</given-names></name><name name-style="western"><surname>Ho</surname><given-names>H-C</given-names></name></person-group> (<role>Eds</role>) <issue-title>Fishes of southern Taiwan, 2nd edn.</issue-title><source>National Museum of Marine Biology &amp; Aquarium, Pingtung, Taiwan</source>, <fpage>925</fpage>–<lpage>930</lpage>.</mixed-citation></ref><ref id="B82"><mixed-citation xmlns:xlink="http://www.w3.org/1999/xlink" xlink:type="simple"><person-group><name name-style="western"><surname>Motomura</surname><given-names>H</given-names></name><name name-style="western"><surname>Uehara</surname><given-names>K</given-names></name></person-group> (<year>2020</year>) <article-title>An annotated checklist of marine and freshwater fishes of Okinoerabu Island in the Amami Islands, Kagoshima, southern Japan, with 361 new records.</article-title><source>Bulletin of the Kagoshima University Museum</source><volume>12</volume>: <fpage>1</fpage>–<lpage>125</lpage>.</mixed-citation></ref><ref id="B66"><mixed-citation xmlns:xlink="http://www.w3.org/1999/xlink" xlink:type="simple"><person-group><name name-style="western"><surname>Koeda</surname><given-names>K</given-names></name><name name-style="western"><surname>Aizawa</surname><given-names>M</given-names></name><name name-style="western"><surname>Sakamoto</surname><given-names>K</given-names></name><name name-style="western"><surname>Ueshima</surname><given-names>R</given-names></name></person-group> (<year>2022</year>) <article-title>Report on specimens of the family <tp:taxon-name><tp:taxon-name-part taxon-name-part-type="family">Pempheridae</tp:taxon-name-part></tp:taxon-name> (<tp:taxon-name><tp:taxon-name-part taxon-name-part-type="subclass">Teleostei</tp:taxon-name-part></tp:taxon-name>: <tp:taxon-name><tp:taxon-name-part taxon-name-part-type="order">Perciformes</tp:taxon-name-part></tp:taxon-name>) deposited in the Department of Zoology, The University Museum, The University of Tokyo.</article-title><source>The University Museum, The University of Tokyo Material Reports</source><volume>128</volume>: <fpage>1</fpage>–<lpage>16</lpage>.</mixed-citation></ref><ref id="B80"><mixed-citation xmlns:xlink="http://www.w3.org/1999/xlink" xlink:type="simple"><person-group><name name-style="western"><surname>Motomura</surname><given-names>H</given-names></name></person-group> (<year>2023</year>) <article-title>An annotated checklist of marine and freshwater fishes of Tanega-shima amd Mage-shima islands in the Osumi Islands, Kagoshima, southern Japan, with 536 new records.</article-title><source>Bulletin of the Kagoshima University Museum</source><volume>20</volume>: <fpage>1</fpage>–<lpage>250</lpage>.</mixed-citation></ref><ref id="B115"><mixed-citation xmlns:xlink="http://www.w3.org/1999/xlink" xlink:type="simple"><person-group><name name-style="western"><surname>Shimose</surname><given-names>T</given-names></name></person-group> (<year>2021</year>) <source>Commercial Fishes and shellfishes of Okinawa.</source><publisher-name>Okinawa times</publisher-name>, <publisher-loc>Naha</publisher-loc>, <size units="page">207 pp</size>. [In Japanese]</mixed-citation></ref><ref id="B117"><mixed-citation xmlns:xlink="http://www.w3.org/1999/xlink" xlink:type="simple"><person-group><name name-style="western"><surname>Snyder</surname><given-names>JO</given-names></name></person-group> (<year>1912</year>) The fishes of Okinawa, one of the Riu Kiu Islands. Proceedings of the United States National Museum 42: 487–519 [pls 62–70]. <ext-link xlink:href="10.5479/si.00963801.42-1913.487" ext-link-type="doi" xlink:type="simple">https://doi.org/10.5479/si.00963801.42-1913.487</ext-link></mixed-citation></ref><ref id="B133"><mixed-citation xmlns:xlink="http://www.w3.org/1999/xlink" xlink:type="simple"><person-group><name name-style="western"><surname>Yang</surname><given-names>C-J</given-names></name><name name-style="western"><surname>Yang</surname><given-names>C-M</given-names></name><name name-style="western"><surname>Li</surname><given-names>J-J</given-names></name></person-group> (<year>2013</year>) <source>A Comprehensive Guide to Diving on Orchid Island.</source><publisher-name>National Museum of Marine Biology and Aquarium</publisher-name>, <publisher-loc>Checheng</publisher-loc>, <size units="page">359 pp</size>.</mixed-citation></ref><ref id="B32"><mixed-citation xmlns:xlink="http://www.w3.org/1999/xlink" xlink:type="simple"><person-group><name name-style="western"><surname>Jordan</surname><given-names>DS</given-names></name><name name-style="western"><surname>Hubbs</surname><given-names>LC</given-names></name></person-group> (<year>1925</year>) Record of the fishes obtained by David Starr Jordan in Japan, 1922. Mem Carnegie Mus 10(2): 93–346, [pls 5–12]. <ext-link xlink:href="10.5962/p.234844" ext-link-type="doi" xlink:type="simple">https://doi.org/10.5962/p.234844</ext-link></mixed-citation></ref><ref id="B93"><mixed-citation xmlns:xlink="http://www.w3.org/1999/xlink" xlink:type="simple"><person-group><name name-style="western"><surname>Okada</surname><given-names>Y</given-names></name></person-group> (<year>1938</year>) A catalogue of vertebrates of Japan. Maruzen, Co. Ltd, Tokyo, [iv +] 412 pp.</mixed-citation></ref><ref id="B94"><mixed-citation xmlns:xlink="http://www.w3.org/1999/xlink" xlink:type="simple"><person-group><name name-style="western"><surname>Okada</surname><given-names>Y</given-names></name><name name-style="western"><surname>Matsubara</surname><given-names>K</given-names></name></person-group> (<year>1938</year>) Key to the fishes and fish-like animals of Japan. Sanseido, Tokyo.</mixed-citation></ref><ref id="B73"><mixed-citation xmlns:xlink="http://www.w3.org/1999/xlink" xlink:type="simple"><person-group><name name-style="western"><surname>Matsubara</surname><given-names>K</given-names></name></person-group> (<year>1955</year>) <source>Fish morphology and hierarchy.</source><publisher-name>Ishizaki-shoten</publisher-name>, <publisher-loc>Tokyo</publisher-loc>, <size units="page">789 pp</size>. [In Japanese]</mixed-citation></ref><ref id="B2"><mixed-citation xmlns:xlink="http://www.w3.org/1999/xlink" xlink:type="simple"><person-group><name name-style="western"><surname>Aoyagi</surname><given-names>H</given-names></name></person-group> (<year>1948</year>) <article-title>Study on coral reef fishes from the Ryukyu Archipelago II, <tp:taxon-name><tp:taxon-name-part taxon-name-part-type="family">Synodontidae</tp:taxon-name-part></tp:taxon-name>, <tp:taxon-name><tp:taxon-name-part taxon-name-part-type="family">Plotosidae</tp:taxon-name-part></tp:taxon-name>, <tp:taxon-name><tp:taxon-name-part taxon-name-part-type="family">Pempheridae</tp:taxon-name-part></tp:taxon-name>, and others.</article-title><source>Zoological Magazine</source><volume>58</volume>: <fpage>48</fpage>–<lpage>50</lpage>. [In Japanese]</mixed-citation></ref><ref id="B126"><mixed-citation xmlns:xlink="http://www.w3.org/1999/xlink" xlink:type="simple">The Marine Ecological Researching Society of Kagoshima University (<year>1966</year>) <article-title>Special report of Republic of China.</article-title><source>KYANOΣ OIKΣ</source><volume>9</volume>: <fpage>1</fpage>–<lpage>60</lpage>.</mixed-citation></ref><ref id="B127"><mixed-citation xmlns:xlink="http://www.w3.org/1999/xlink" xlink:type="simple">The Marine Ecological Researching Society of Kagoshima University (<year>1967</year>) Report of Yakushima Island. KYANOΣ OIKΣ X: 1–37. [In Japanese]</mixed-citation></ref><ref id="B120"><mixed-citation xmlns:xlink="http://www.w3.org/1999/xlink" xlink:type="simple"><person-group><name name-style="western"><surname>Takahashi</surname><given-names>S</given-names></name></person-group> (<year>1970</year>) <article-title>Fish fauna of coral reef of Yoro-jima island.</article-title><source>KYANOΣ OIKΣ</source><volume>14</volume>: <fpage>57</fpage>–<lpage>62</lpage>.</mixed-citation></ref><ref id="B6"><mixed-citation xmlns:xlink="http://www.w3.org/1999/xlink" xlink:type="simple"><person-group><name name-style="western"><surname>Chang</surname><given-names>C-W</given-names></name><name name-style="western"><surname>Wang</surname><given-names>S-I</given-names></name><name name-style="western"><surname>Yang</surname><given-names>C-J</given-names></name><name name-style="western"><surname>Shao</surname><given-names>K-T</given-names></name></person-group> (<year>2011</year>) <article-title>Fish fauna in subtidal waters adjacent to the National Museum of Marine Biology and Aquarium.</article-title><source>Platax</source><volume>8</volume>: <fpage>41</fpage>–<lpage>45</lpage>.</mixed-citation></ref><ref id="B72"><mixed-citation xmlns:xlink="http://www.w3.org/1999/xlink" xlink:type="simple"><person-group><name name-style="western"><surname>Masuda</surname><given-names>H</given-names></name><name name-style="western"><surname>Araga</surname><given-names>C</given-names></name><name name-style="western"><surname>Yoshino</surname><given-names>T</given-names></name></person-group> (<year>1975</year>) <source>Coastal fishes of southern Japan.</source><publisher-name>Tokai University Press</publisher-name>, <publisher-loc>Tokyo</publisher-loc>, <size units="page">379 pp</size>. [In Japanese]</mixed-citation></ref><ref id="B139"><mixed-citation xmlns:xlink="http://www.w3.org/1999/xlink" xlink:type="simple"><person-group><name name-style="western"><surname>Yoshino</surname><given-names>T</given-names></name><name name-style="western"><surname>Nishijima</surname><given-names>S</given-names></name><name name-style="western"><surname>Shinohara</surname><given-names>S</given-names></name></person-group> (<year>1975</year>) <article-title>Catalogue of fishes of the Ryukyu Islands.</article-title><source>Bulletin of Science and Engineering Division University of the Ryukyus; Mathematics &amp; Natural Sciences</source><volume>20</volume>: <fpage>61</fpage>–<lpage>118</lpage>.</mixed-citation></ref><ref id="B25"><mixed-citation xmlns:xlink="http://www.w3.org/1999/xlink" xlink:type="simple"><person-group><name name-style="western"><surname>Hayashi</surname><given-names>Y</given-names></name></person-group> (<year>1984</year>) <tp:taxon-name><tp:taxon-name-part taxon-name-part-type="family">Pempheridae</tp:taxon-name-part></tp:taxon-name>. In: Masuda H, Amaoka K, Araga C, Uyeno T, Yoshino T (Eds) The fishes of the Japanese Archipelago. Tokai University Press, Tokyo, 160–161 [pls 151, 350]. [In Japanese]</mixed-citation></ref><ref id="B132"><mixed-citation xmlns:xlink="http://www.w3.org/1999/xlink" xlink:type="simple"><person-group><name name-style="western"><surname>Uchida</surname><given-names>K</given-names></name></person-group> (<year>1933</year>) <article-title>Life history of <italic><tp:taxon-name><tp:taxon-name-part taxon-name-part-type="genus">Pempheris</tp:taxon-name-part><tp:taxon-name-part taxon-name-part-type="species">japonicus</tp:taxon-name-part></tp:taxon-name></italic>, and early development of congeners.</article-title><source>Zoological Science</source><volume>45</volume>: <fpage>207</fpage>–<lpage>218</lpage>. [In Japanese]</mixed-citation></ref><ref id="B4"><mixed-citation xmlns:xlink="http://www.w3.org/1999/xlink" xlink:type="simple"><person-group><name name-style="western"><surname>Bleeker</surname><given-names>P</given-names></name></person-group> (<year>1855</year>) <article-title>Bijdrage tot de kennis der ichthyologische fauna van de Batoe Eilanden.</article-title><source>Natuurkundig Tijdschrift voor Nederlandsch-Indië</source><volume>8</volume>: <fpage>305</fpage>–<lpage>328</lpage>.</mixed-citation></ref><ref id="B128"><mixed-citation xmlns:xlink="http://www.w3.org/1999/xlink" xlink:type="simple"><person-group><name name-style="western"><surname>Tominaga</surname><given-names>Y</given-names></name></person-group> (<year>1963</year>) <article-title>A revision of the fishes of the family <tp:taxon-name><tp:taxon-name-part taxon-name-part-type="family">Pempheridae</tp:taxon-name-part></tp:taxon-name> of Japan.</article-title><source>Journal of the Faculty of Science, the University of Tokyo</source><volume>10</volume>: <fpage>269</fpage>–<lpage>290</lpage>.</mixed-citation></ref><ref id="B42"><mixed-citation xmlns:xlink="http://www.w3.org/1999/xlink" xlink:type="simple"><person-group><name name-style="western"><surname>Koeda</surname><given-names>K</given-names></name></person-group> (<year>2017b</year>) <article-title><tp:taxon-name><tp:taxon-name-part taxon-name-part-type="family">Pempheridae</tp:taxon-name-part></tp:taxon-name>.</article-title> In: <person-group><name name-style="western"><surname>Iwatsubo</surname><given-names>H</given-names></name><name name-style="western"><surname>Motomura</surname><given-names>H</given-names></name></person-group> (<role>Eds</role>) <issue-title>Field guide to fishes of Kagoshima Bay in southern Kyushu, Japan.</issue-title><source>Kagoshima Museum of Aquatic Biodiversity, Kagoshima and the Kagoshima University Museum, Kagoshima</source>, <fpage>189</fpage>–<lpage>190</lpage>. [In Japanese]</mixed-citation></ref><ref id="B43"><mixed-citation xmlns:xlink="http://www.w3.org/1999/xlink" xlink:type="simple"><person-group><name name-style="western"><surname>Koeda</surname><given-names>K</given-names></name></person-group> (<year>2018a</year>) <article-title><tp:taxon-name><tp:taxon-name-part taxon-name-part-type="family">Pempheridae</tp:taxon-name-part></tp:taxon-name>.</article-title> In: <person-group><name name-style="western"><surname>Motomura</surname><given-names>H</given-names></name><name name-style="western"><surname>Hagiwara</surname><given-names>K</given-names></name><name name-style="western"><surname>Senou</surname><given-names>H</given-names></name><name name-style="western"><surname>Nakae</surname><given-names>M</given-names></name></person-group> (<role>Eds</role>) <issue-title>Identification guide to fishes of the Amami Islands, Japan.</issue-title><source>Kagoshima University Museum, Kagoshima, Yokosuka City Museum, Yokosuka, Kanagawa Prefectural Museum of Natural History, Odawara, and National Museum of Nature and Science, Tsukuba</source>, <fpage>193</fpage>–<lpage>194</lpage>. [In Japanese]</mixed-citation></ref><ref id="B48"><mixed-citation xmlns:xlink="http://www.w3.org/1999/xlink" xlink:type="simple"><person-group><name name-style="western"><surname>Koeda</surname><given-names>K</given-names></name></person-group> (<year>2020a</year>) <article-title><tp:taxon-name><tp:taxon-name-part taxon-name-part-type="family">Pempheridae</tp:taxon-name-part></tp:taxon-name>.</article-title> In: <person-group><name name-style="western"><surname>Koeda</surname><given-names>K</given-names></name><name name-style="western"><surname>Hata</surname><given-names>H</given-names></name><name name-style="western"><surname>Yamada</surname><given-names>M</given-names></name><name name-style="western"><surname>Motomura</surname><given-names>H</given-names></name></person-group> (<role>Eds</role>) <issue-title>Fishes from markets in Osumi Peninsula, Kagoshima, Japan.</issue-title><source>The Kagoshima University Museum, Kagoshima</source>, <fpage>406</fpage>–<lpage>411</lpage>. [In Japanese]</mixed-citation></ref><ref id="B91"><mixed-citation xmlns:xlink="http://www.w3.org/1999/xlink" xlink:type="simple"><person-group><name name-style="western"><surname>Nakamura</surname><given-names>J</given-names></name><name name-style="western"><surname>Koeda</surname><given-names>K</given-names></name><name name-style="western"><surname>Motomura</surname><given-names>H</given-names></name></person-group> (<year>2022</year>) Northernmost record of <italic><tp:taxon-name><tp:taxon-name-part taxon-name-part-type="genus">Pempheris</tp:taxon-name-part><tp:taxon-name-part taxon-name-part-type="species">vanicolensis</tp:taxon-name-part></tp:taxon-name></italic> (<tp:taxon-name><tp:taxon-name-part taxon-name-part-type="order">Perciformes</tp:taxon-name-part></tp:taxon-name>: <tp:taxon-name><tp:taxon-name-part taxon-name-part-type="family">Pempheridae</tp:taxon-name-part></tp:taxon-name>) from Kikai-jima Island, Amami Islands, Japan. Japanese Journal of Ichthyology. <ext-link xlink:href="10.11369/jji.22-004" ext-link-type="doi" xlink:type="simple">https://doi.org/10.11369/jji.22-004</ext-link> [also appeared in Japanese Journal of Ichthyology 69: 219–223]</mixed-citation></ref></ref-list></tp:taxon-treatment>
