# Supplementary material for: ﻿A review of the genus Pempheris (Teleostei, Pempheridae) found in Japan and Taiwan
Source: Zookeys. 2024 Dec 9;1220:123–63. doi: 10.3897/zookeys.1220.126762 (PMC11650195; doi:10.3897/zookeys.1220.126762)
Supplement: XML Treatment for Pempheris ufuagari [file zookeys.1220.126762-treatment9.xml]

<!DOCTYPE tp:taxon-treatment
  PUBLIC "-//TaxonX//DTD Taxonomic Treatment Publishing DTD v0 20100105//EN" "tax-treatment-NSO.dtd">
<tp:taxon-treatment xmlns:tp="http://www.plazi.org/taxpub"><tp:treatment-meta><kwd-group><label>Taxon classification</label><kwd>
              <named-content content-type="kingdom">Animalia</named-content>
            </kwd><kwd>
              <named-content content-type="order">Perciformes</named-content>
            </kwd><kwd>
              <named-content content-type="family">Pempheridae</named-content>
            </kwd></kwd-group><mixed-citation publication-type="journal"><person-group><name><surname>Koeda</surname><given-names>Keita</given-names></name><name><surname>Bessho-Uehara</surname><given-names>Manabu</given-names></name></person-group><article-title>﻿A review of the genus <italic><tp:taxon-name><tp:taxon-name-part taxon-name-part-type="genus" reg="Pempheris">Pempheris</tp:taxon-name-part></tp:taxon-name></italic> (<tp:taxon-name><tp:taxon-name-part taxon-name-part-type="subclass">Teleostei</tp:taxon-name-part></tp:taxon-name>, <tp:taxon-name><tp:taxon-name-part taxon-name-part-type="family">Pempheridae</tp:taxon-name-part></tp:taxon-name>) found in Japan and Taiwan</article-title><source>Zookeys</source><day>09</day><month>12</month><year>2024</year><volume>1220</volume><fpage>123</fpage><lpage>163</lpage><pub-id pub-id-type="doi">10.3897/zookeys.1220.126762</pub-id></mixed-citation></tp:treatment-meta><tp:nomenclature><label>﻿</label><tp:taxon-name>
            <object-id xmlns:xlink="http://www.w3.org/1999/xlink" content-type="arpha" xlink:type="simple">3A60B638-6666-535A-82CA-6E59F048ECE1</object-id>
            <tp:taxon-name-part taxon-name-part-type="genus" reg="Pempheris">Pempheris</tp:taxon-name-part>
            <tp:taxon-name-part taxon-name-part-type="species" reg="ufuagari">ufuagari</tp:taxon-name-part>
          </tp:taxon-name><tp:taxon-authority>Koeda, Yoshino &amp; Tachihara, 2013</tp:taxon-authority><xref ref-type="fig" rid="F14">Figs 14</xref><xref ref-type="fig" rid="F15">, 15</xref><xref ref-type="supplementary-material" rid="S2">, Suppl. material 2 Standard Japanese name: Daito-hatampo</xref><tp:nomenclature-citation-list><tp:nomenclature-citation><tp:taxon-name>
                <tp:taxon-name-part taxon-name-part-type="genus" reg="Pempheris">Pempheris</tp:taxon-name-part>
                <tp:taxon-name-part taxon-name-part-type="species" reg="ufuagari">ufuagari</tp:taxon-name-part>
              </tp:taxon-name><comment><xref ref-type="bibr" rid="B58">Koeda et al. 2013a</xref>: 232, fig. 1a (type locality: Minamidaito-jima Island, Daito Islands, Japan); <xref ref-type="bibr" rid="B51">Koeda and Motomura 2015</xref>: 275; <xref ref-type="bibr" rid="B41">Koeda 2017a</xref>: 11, fig. 2 (lower fig.); <xref ref-type="bibr" rid="B52">Koeda and Motomura 2017a</xref>; <xref ref-type="bibr" rid="B44">Koeda 2018b</xref>: 299, unnumbered fig.</comment></tp:nomenclature-citation><tp:nomenclature-citation><tp:taxon-name>
                <tp:taxon-name-part taxon-name-part-type="genus" reg="Pempheris">Pempheris</tp:taxon-name-part>
                <tp:taxon-name-part taxon-name-part-type="species" reg="oualensis">oualensis</tp:taxon-name-part>
              </tp:taxon-name><comment>(not Cuvier, 1831): <xref ref-type="bibr" rid="B71">Masuda and Kobayashi 1994</xref> (in part); 180, fig. 5; <xref ref-type="bibr" rid="B21">Hatooka 1997</xref> (in part): 380, unnumbered fig. (p. 381, upper left fig.).</comment></tp:nomenclature-citation><tp:nomenclature-citation><tp:taxon-name>
                <tp:taxon-name-part taxon-name-part-type="genus" reg="Pempheris">Pempheris</tp:taxon-name-part>
                <tp:taxon-name-part taxon-name-part-type="species" reg="otaitensis">otaitensis</tp:taxon-name-part>
              </tp:taxon-name><comment>(not Cuvier, 1831): <xref ref-type="bibr" rid="B99">Randall et al. 1997</xref> (in part): 35, pl. 8, fig. F.</comment></tp:nomenclature-citation></tp:nomenclature-citation-list></tp:nomenclature><tp:treatment-sec sec-type="diagnosis" id="SECID0EYECI"><title>Diagnosis.</title><p>Counts of holotype and paratypes are given in Table <xref ref-type="table" rid="T1">1</xref> of <xref ref-type="bibr" rid="B58">Koeda et al. (2013a)</xref>. Dorsal-fin rays VI, 9; anal-fin rays III, 39–43; pectoral-fin rays 17–18; pored lateral-line scales 62–71; scale rows above lateral line 6½–7½ (usually 7½); scale rows below lateral line 15–18; predorsal scales 37–44; circumpeduncular scales 20–22; gill rakers 8–9 + 20–21 = 28–30; head length 26.2–29.9%; body depth 39.7–44.4%; eye diameter 37.5–45.8%; upper jaw length 48.8–53.4%; maximum 197 mm SL, usually &lt; 170 mm SL; scales weakly ctenoid, deciduous, thin, semicircular in shape, far wider than long (<xref ref-type="bibr" rid="B58">Koeda et al. 2013a</xref>: see fig. 2a); body silver; distinct blackish blotch on pectoral-fin base; dorsal fin yellow with tip blackish; blackish band on anal-fin outer margin; caudal fin bright yellow with blackish posterior margin; lacking villiform tooth band extending outside lips; abdomen cross-sectional outline V-shaped.</p></tp:treatment-sec><tp:treatment-sec sec-type="distribution" id="SECID0EKFCI"><title>Distribution.</title><p>Endemic to the Daito and Ogasawara islands (Fig. <xref ref-type="fig" rid="F15">15</xref>). Specimens collected from the crevasses with strong current in coral reef areas of 0–20 m depth.</p><fig id="F14" position="float" orientation="portrait"><object-id xmlns:xlink="http://www.w3.org/1999/xlink" content-type="doi" xlink:type="simple">10.3897/zookeys.1220.126762.figure14</object-id><object-id xmlns:xlink="http://www.w3.org/1999/xlink" content-type="arpha" xlink:type="simple">F7473C62-02DC-53CC-B9E2-A3CFB3E97667</object-id><label>Figure 14.</label><caption><p><italic><tp:taxon-name><tp:taxon-name-part taxon-name-part-type="genus" reg="Pempheris">Pempheris</tp:taxon-name-part><tp:taxon-name-part taxon-name-part-type="species" reg="ufuagari">ufuagari</tp:taxon-name-part></tp:taxon-name></italic><bold>A</bold> fresh specimen (KAUM–I. 74550, Chichi-jima Island, Ogasawara Islands, 170.3 mm SL, photo taken by K. Kuriiwa) and <bold>B</bold> underwater photograph (Dobuiso, Ogasawara Islands, Japan).</p></caption><graphic xmlns:xlink="http://www.w3.org/1999/xlink" xlink:href="zookeys-1220-123_article-126762__-g014.jpg" position="float" orientation="portrait" xlink:type="simple" id="oo_1192477.jpg"><uri content-type="original_file" xlink:type="simple">https://binary.pensoft.net/fig/1192477</uri></graphic></fig><fig id="F15" position="float" orientation="portrait"><object-id xmlns:xlink="http://www.w3.org/1999/xlink" content-type="doi" xlink:type="simple">10.3897/zookeys.1220.126762.figure15</object-id><object-id xmlns:xlink="http://www.w3.org/1999/xlink" content-type="arpha" xlink:type="simple">311B3212-D047-59DA-B22D-A290BFC43F99</object-id><label>Figure 15.</label><caption><p>Distribution of <italic><tp:taxon-name><tp:taxon-name-part taxon-name-part-type="genus" reg="Pempheris">Pempheris</tp:taxon-name-part><tp:taxon-name-part taxon-name-part-type="species" reg="ufuagari">ufuagari</tp:taxon-name-part></tp:taxon-name></italic> (triangles) and <italic><tp:taxon-name><tp:taxon-name-part taxon-name-part-type="genus" reg="Pempheris">P.</tp:taxon-name-part><tp:taxon-name-part taxon-name-part-type="species" reg="vanicolensis">vanicolensis</tp:taxon-name-part></tp:taxon-name></italic> (diamonds) based on the collection localities of the specimens.</p></caption><graphic xmlns:xlink="http://www.w3.org/1999/xlink" xlink:href="zookeys-1220-123_article-126762__-g015.jpg" position="float" orientation="portrait" xlink:type="simple" id="oo_1192478.jpg"><uri content-type="original_file" xlink:type="simple">https://binary.pensoft.net/fig/1192478</uri></graphic></fig></tp:treatment-sec><tp:treatment-sec sec-type="remarks" id="SECID0ETHCI"><title>Remarks.</title><p><italic><tp:taxon-name><tp:taxon-name-part taxon-name-part-type="genus" reg="Pempheris">Pempheris</tp:taxon-name-part><tp:taxon-name-part taxon-name-part-type="species" reg="ufuagari">ufuagari</tp:taxon-name-part></tp:taxon-name></italic> is most similar to <italic><tp:taxon-name><tp:taxon-name-part taxon-name-part-type="genus" reg="Pempheris">P.</tp:taxon-name-part><tp:taxon-name-part taxon-name-part-type="species" reg="otaitensis">otaitensis</tp:taxon-name-part></tp:taxon-name></italic>, known only from French Polynesia and Samoa, sharing a distinct black blotch on the pectoral-fin base, yellow dorsal and caudal fins, and a blackish band on the anal-fin outer margin. However, the former can clearly be distinguished from the latter in having 62–71 pored lateral-line scales (vs 69–79 in <italic><tp:taxon-name><tp:taxon-name-part taxon-name-part-type="genus" reg="Pempheris">P.</tp:taxon-name-part><tp:taxon-name-part taxon-name-part-type="species" reg="otaitensis">otaitensis</tp:taxon-name-part></tp:taxon-name></italic>), 6½–7½ scale rows above lateral line (vs 8½), 37–43 predorsal scales (vs 44–48), and the tip of the dorsal fin blackish (vs anterior margin to tip blackish).</p></tp:treatment-sec><tp:treatment-sec><!--Section generated to contain objects referenced in tp:taxon-treatment.--><supplementary-material xmlns:xlink="http://www.w3.org/1999/xlink" id="S2" position="float" orientation="portrait" xlink:type="simple"><object-id content-type="doi" xlink:type="simple">10.3897/zookeys.1220.126762.suppl2</object-id><object-id content-type="arpha" xlink:type="simple">9146BD56-694D-5BFE-8CF1-062D4D4B28F4</object-id><label>Supplementary material 2</label><caption><p>requency distributions of pored lateral-line scales of species of <italic><tp:taxon-name><tp:taxon-name-part taxon-name-part-type="genus" reg="Pempheris">Pempheris</tp:taxon-name-part></tp:taxon-name></italic> distributed in Japan and Taiwan, with <italic><tp:taxon-name><tp:taxon-name-part taxon-name-part-type="genus" reg="Pempheris">P.</tp:taxon-name-part><tp:taxon-name-part taxon-name-part-type="species" reg="flavicycla">flavicycla</tp:taxon-name-part></tp:taxon-name></italic> for comparison</p></caption><statement content-type="dataType"><label>Data type</label><p>xlsx</p></statement><media xlink:href="zookeys-1220-123_article-126762__-s002.xlsx" mimetype="application" mime-subtype="vnd.openxmlformats-officedocument.spreadsheetml.sheet" position="float" orientation="portrait" xlink:type="simple" id="oo_1192482.xlsx"><uri content-type="original_file" xlink:type="simple">https://binary.pensoft.net/file/1192482</uri></media><permissions><license xlink:type="simple"><license-p>This dataset is made available under the Open Database License (http://opendatacommons.org/licenses/odbl/1.0/). The Open Database License (ODbL) is a license agreement intended to allow users to freely share, modify, and use this Dataset while maintaining this same freedom for others, provided that the original source and author(s) are credited.</license-p></license></permissions><attrib specific-use="authors">Keita Koeda, Manabu Bessho-Uehara</attrib></supplementary-material><table-wrap id="T1" position="float" orientation="portrait"><label>Table 1.</label><caption><p>Counts of <italic><tp:taxon-name><tp:taxon-name-part taxon-name-part-type="genus" reg="Pempheris">Pempheris</tp:taxon-name-part><tp:taxon-name-part taxon-name-part-type="species" reg="nyctereutes">nyctereutes</tp:taxon-name-part></tp:taxon-name></italic> and <italic><tp:taxon-name><tp:taxon-name-part taxon-name-part-type="genus" reg="Pempheris">P.</tp:taxon-name-part><tp:taxon-name-part taxon-name-part-type="species" reg="sasakii">sasakii</tp:taxon-name-part></tp:taxon-name></italic>.</p></caption><table id="TID0E5ODI" rules="all"><tbody><tr><th rowspan="2" colspan="1"/><th rowspan="1" colspan="2">
                    <italic>
                      <tp:taxon-name><tp:taxon-name-part taxon-name-part-type="genus" reg="Pempheris">P.</tp:taxon-name-part><tp:taxon-name-part taxon-name-part-type="species" reg="nyctereutes">nyctereutes</tp:taxon-name-part></tp:taxon-name>
                    </italic>
                  </th><th rowspan="1" colspan="2">
                    <italic>
                      <tp:taxon-name><tp:taxon-name-part taxon-name-part-type="genus" reg="Pempheris">P.</tp:taxon-name-part><tp:taxon-name-part taxon-name-part-type="species" reg="sasakii">sasakii</tp:taxon-name-part></tp:taxon-name>
                    </italic>
                  </th></tr><tr><th rowspan="1" colspan="1">Holotype</th><th rowspan="1" colspan="1">Non-types</th><th rowspan="1" colspan="1">Holotype</th><th rowspan="1" colspan="1">Non-types</th></tr><tr><td rowspan="1" colspan="1">Number of individuals</td><td rowspan="1" colspan="1">1</td><td rowspan="1" colspan="1">18</td><td rowspan="1" colspan="1">1</td><td rowspan="1" colspan="1">47</td></tr><tr><td rowspan="1" colspan="1">Standard length (mm)</td><td rowspan="1" colspan="1">160.5</td><td rowspan="1" colspan="1">100.5–162.4</td><td rowspan="1" colspan="1">93.1</td><td rowspan="1" colspan="1">87.7–169.8</td></tr><tr><td rowspan="1" colspan="1">Dorsal fin rays</td><td rowspan="1" colspan="1">VI, 9</td><td rowspan="1" colspan="1">VI, 9</td><td rowspan="1" colspan="1">VI, 9</td><td rowspan="1" colspan="1">VI–VII, 9–10</td></tr><tr><td rowspan="1" colspan="1">Anal fin rays</td><td rowspan="1" colspan="1">III, 44</td><td rowspan="1" colspan="1">III, 42–44</td><td rowspan="1" colspan="1">III, 43</td><td rowspan="1" colspan="1">III, 40–46</td></tr><tr><td rowspan="1" colspan="1">Pectoral fin rays</td><td rowspan="1" colspan="1">19</td><td rowspan="1" colspan="1">18–20</td><td rowspan="1" colspan="1">19</td><td rowspan="1" colspan="1">17–20</td></tr><tr><td rowspan="1" colspan="1">Left pored lateral-line scales</td><td rowspan="1" colspan="1">79</td><td rowspan="1" colspan="1">72–81</td><td rowspan="1" colspan="1">72</td><td rowspan="1" colspan="1">67–78</td></tr><tr><td rowspan="1" colspan="1">Right pored lateral-line scales</td><td rowspan="1" colspan="1">77</td><td rowspan="1" colspan="1">74–82</td><td rowspan="1" colspan="1">73</td><td rowspan="1" colspan="1">66–78</td></tr><tr><td rowspan="1" colspan="1">Scale above lateral line</td><td rowspan="1" colspan="1">8 1/2</td><td rowspan="1" colspan="1">8 1/2–9 1/2</td><td rowspan="1" colspan="1">8 1/2</td><td rowspan="1" colspan="1">8 1/2–10 1/2</td></tr><tr><td rowspan="1" colspan="1">Scale rows below lateral line</td><td rowspan="1" colspan="1">23</td><td rowspan="1" colspan="1">23–28</td><td rowspan="1" colspan="1">22</td><td rowspan="1" colspan="1">19–22</td></tr><tr><td rowspan="1" colspan="1">Circumpeduncular scales</td><td rowspan="1" colspan="1">22</td><td rowspan="1" colspan="1">22–24</td><td rowspan="1" colspan="1">damaged</td><td rowspan="1" colspan="1">24</td></tr><tr><td rowspan="1" colspan="1">Gill rakers</td><td rowspan="1" colspan="1">8+20</td><td rowspan="1" colspan="1">8+19–20</td><td rowspan="1" colspan="1">8+19</td><td rowspan="1" colspan="1">7–9+19–22</td></tr></tbody></table></table-wrap></tp:treatment-sec><ref-list><ref id="B58"><mixed-citation xmlns:xlink="http://www.w3.org/1999/xlink" xlink:type="simple"><person-group><name name-style="western"><surname>Koeda</surname><given-names>K</given-names></name><name name-style="western"><surname>Yoshino</surname><given-names>T</given-names></name><name name-style="western"><surname>Tachihara</surname><given-names>K</given-names></name></person-group> (<year>2013a</year>) <article-title><italic><tp:taxon-name><tp:taxon-name-part taxon-name-part-type="genus">Pempheris</tp:taxon-name-part><tp:taxon-name-part taxon-name-part-type="species">ufuagari</tp:taxon-name-part></tp:taxon-name></italic> sp. nov., a new species in the genus <italic><tp:taxon-name><tp:taxon-name-part taxon-name-part-type="genus">Pempheris</tp:taxon-name-part></tp:taxon-name></italic> (<tp:taxon-name><tp:taxon-name-part taxon-name-part-type="order">Perciformes</tp:taxon-name-part></tp:taxon-name>, <tp:taxon-name><tp:taxon-name-part taxon-name-part-type="family">Pempheridae</tp:taxon-name-part></tp:taxon-name>) from the oceanic islands of Japan.</article-title><source>Zootaxa</source><volume>3609</volume>: <fpage>231</fpage>–<lpage>238</lpage>. <ext-link xlink:href="10.11646/zootaxa.3609.2.9" ext-link-type="doi" xlink:type="simple">https://doi.org/10.11646/zootaxa.3609.2.9</ext-link></mixed-citation></ref><ref id="B51"><mixed-citation xmlns:xlink="http://www.w3.org/1999/xlink" xlink:type="simple"><person-group><name name-style="western"><surname>Koeda</surname><given-names>K</given-names></name><name name-style="western"><surname>Motomura</surname><given-names>H</given-names></name></person-group> (<year>2015</year>) <article-title>First records of <italic><tp:taxon-name><tp:taxon-name-part taxon-name-part-type="genus">Pempheris</tp:taxon-name-part><tp:taxon-name-part taxon-name-part-type="species">adusta</tp:taxon-name-part></tp:taxon-name></italic> (<tp:taxon-name><tp:taxon-name-part taxon-name-part-type="order">Perciformes</tp:taxon-name-part></tp:taxon-name>: <tp:taxon-name><tp:taxon-name-part taxon-name-part-type="family">Pempheridae</tp:taxon-name-part></tp:taxon-name>) from Kuchierabujima, Nakano-shima, and Tokuno-shima islands in the Satsunan Islands and the Kagoshima mainland, southern Japan with some biological comments.</article-title><source>Nature of Kagoshima</source><volume>41</volume>: <fpage>139</fpage>–<lpage>144</lpage>. [In Japanese]</mixed-citation></ref><ref id="B41"><mixed-citation xmlns:xlink="http://www.w3.org/1999/xlink" xlink:type="simple"><person-group><name name-style="western"><surname>Koeda</surname><given-names>K</given-names></name></person-group> (<year>2017a</year>) <article-title>Fishes of family <tp:taxon-name><tp:taxon-name-part taxon-name-part-type="family">Pempheridae</tp:taxon-name-part></tp:taxon-name> (<tp:taxon-name><tp:taxon-name-part taxon-name-part-type="subclass">Teleostei</tp:taxon-name-part></tp:taxon-name>: <tp:taxon-name><tp:taxon-name-part taxon-name-part-type="order">Perciformes</tp:taxon-name-part></tp:taxon-name>) of the Ogasawara Islands, Japan.</article-title><source>Bulletin of the Biogeographical Society of Japan</source><volume>71</volume>: <fpage>1</fpage>–<lpage>13</lpage>. [In Japanese with English abstract]</mixed-citation></ref><ref id="B52"><mixed-citation xmlns:xlink="http://www.w3.org/1999/xlink" xlink:type="simple"><person-group><name name-style="western"><surname>Koeda</surname><given-names>K</given-names></name><name name-style="western"><surname>Motomura</surname><given-names>H</given-names></name></person-group> (<year>2017a</year>) A new species of <italic><tp:taxon-name><tp:taxon-name-part taxon-name-part-type="genus">Pempheris</tp:taxon-name-part></tp:taxon-name></italic> (<tp:taxon-name><tp:taxon-name-part taxon-name-part-type="order">Perciformes</tp:taxon-name-part></tp:taxon-name>: <tp:taxon-name><tp:taxon-name-part taxon-name-part-type="family">Pempheridae</tp:taxon-name-part></tp:taxon-name>) endemic to the Ogasawara Islands, Japan. Ichthyological Research. <ext-link xlink:href="10.1007/s10228-017-0586-3" ext-link-type="doi" xlink:type="simple">https://doi.org/10.1007/s10228-017-0586-3</ext-link> [also appeared in Ichthyological Research 65: 21–28]</mixed-citation></ref><ref id="B44"><mixed-citation xmlns:xlink="http://www.w3.org/1999/xlink" xlink:type="simple"><person-group><name name-style="western"><surname>Koeda</surname><given-names>K</given-names></name></person-group> (<year>2018b</year>) <article-title><tp:taxon-name><tp:taxon-name-part taxon-name-part-type="family">Pempheridae</tp:taxon-name-part></tp:taxon-name>.</article-title> In: <person-group><name name-style="western"><surname>Nakabo</surname><given-names>T</given-names></name></person-group> (<role>Ed.</role>) <issue-title>The natural history of the fishes of Japan.</issue-title><source>Shogakukan, Tokyo</source>, <fpage>298</fpage>–<lpage>299</lpage>. [In Japanese]</mixed-citation></ref><ref id="B71"><mixed-citation xmlns:xlink="http://www.w3.org/1999/xlink" xlink:type="simple"><person-group><name name-style="western"><surname>Masuda</surname><given-names>H</given-names></name><name name-style="western"><surname>Kobayashi</surname><given-names>Y</given-names></name></person-group> (<year>1994</year>) <source>Grand atlas of fish life modes.</source><publisher-name>Tokai University Press</publisher-name>, <publisher-loc>Tokyo</publisher-loc>, <size units="page">379 pp</size>. [In Japanese]</mixed-citation></ref><ref id="B21"><mixed-citation xmlns:xlink="http://www.w3.org/1999/xlink" xlink:type="simple"><person-group><name name-style="western"><surname>Hatooka</surname><given-names>K</given-names></name></person-group> (<year>1997</year>) <article-title><tp:taxon-name><tp:taxon-name-part taxon-name-part-type="family">Pempheridae</tp:taxon-name-part></tp:taxon-name>.</article-title> In: <person-group><name name-style="western"><surname>Okamura</surname><given-names>O</given-names></name><name name-style="western"><surname>Amaoka</surname><given-names>K</given-names></name></person-group> (<role>Eds</role>) <issue-title>Sea fishes of Japan.</issue-title><source>Yama-kei Publishers co., Ltd., Tokyo</source>, <fpage>380</fpage>–<lpage>381</lpage>. [In Japanese]</mixed-citation></ref><ref id="B99"><mixed-citation xmlns:xlink="http://www.w3.org/1999/xlink" xlink:type="simple"><person-group><name name-style="western"><surname>Randall</surname><given-names>JE</given-names></name><name name-style="western"><surname>Ida</surname><given-names>H</given-names></name><name name-style="western"><surname>Kato</surname><given-names>K</given-names></name><name name-style="western"><surname>Pyle</surname><given-names>RL</given-names></name><name name-style="western"><surname>Earle</surname><given-names>JL</given-names></name></person-group> (<year>1997</year>) <article-title>Annotated checklist of the inshore fishes of the Ogasawara Islands.</article-title><source>National Museum of Nature and Science Monographs</source><volume>11</volume>: <fpage>1</fpage>–<lpage>74</lpage>.</mixed-citation></ref></ref-list></tp:taxon-treatment>
