# Supplementary material for: ﻿A review of the genus Pempheris (Teleostei, Pempheridae) found in Japan and Taiwan
Source: Zookeys. 2024 Dec 9;1220:123–63. doi: 10.3897/zookeys.1220.126762 (PMC11650195; doi:10.3897/zookeys.1220.126762)
Supplement: XML Treatment for Pempheris vanicolensis [file zookeys.1220.126762-treatment10.xml]

<!DOCTYPE tp:taxon-treatment
  PUBLIC "-//TaxonX//DTD Taxonomic Treatment Publishing DTD v0 20100105//EN" "tax-treatment-NSO.dtd">
<tp:taxon-treatment xmlns:tp="http://www.plazi.org/taxpub"><tp:treatment-meta><kwd-group><label>Taxon classification</label><kwd>
              <named-content content-type="kingdom">Animalia</named-content>
            </kwd><kwd>
              <named-content content-type="order">Perciformes</named-content>
            </kwd><kwd>
              <named-content content-type="family">Pempheridae</named-content>
            </kwd></kwd-group><mixed-citation publication-type="journal"><person-group><name><surname>Koeda</surname><given-names>Keita</given-names></name><name><surname>Bessho-Uehara</surname><given-names>Manabu</given-names></name></person-group><article-title>﻿A review of the genus <italic><tp:taxon-name><tp:taxon-name-part taxon-name-part-type="genus" reg="Pempheris">Pempheris</tp:taxon-name-part></tp:taxon-name></italic> (<tp:taxon-name><tp:taxon-name-part taxon-name-part-type="subclass">Teleostei</tp:taxon-name-part></tp:taxon-name>, <tp:taxon-name><tp:taxon-name-part taxon-name-part-type="family">Pempheridae</tp:taxon-name-part></tp:taxon-name>) found in Japan and Taiwan</article-title><source>Zookeys</source><day>09</day><month>12</month><year>2024</year><volume>1220</volume><fpage>123</fpage><lpage>163</lpage><pub-id pub-id-type="doi">10.3897/zookeys.1220.126762</pub-id></mixed-citation></tp:treatment-meta><tp:nomenclature><label>﻿</label><tp:taxon-name>
            <object-id xmlns:xlink="http://www.w3.org/1999/xlink" content-type="arpha" xlink:type="simple">5912D4E8-621D-5DB9-BF5E-91576B60D30B</object-id>
            <tp:taxon-name-part taxon-name-part-type="genus" reg="Pempheris">Pempheris</tp:taxon-name-part>
            <tp:taxon-name-part taxon-name-part-type="species" reg="vanicolensis">vanicolensis</tp:taxon-name-part>
          </tp:taxon-name><tp:taxon-authority>Cuvier, 1831</tp:taxon-authority><xref ref-type="fig" rid="F15">Figs 15</xref><xref ref-type="fig" rid="F16">, 16</xref><xref ref-type="supplementary-material" rid="S2">, Suppl. material 2 Standard Japanese name: Kibire-hatampo</xref><tp:nomenclature-citation-list><tp:nomenclature-citation><tp:taxon-name>
                <tp:taxon-name-part taxon-name-part-type="genus" reg="Pempheris">Pempheris</tp:taxon-name-part>
                <tp:taxon-name-part taxon-name-part-type="species" reg="vanicolensis">vanicolensis</tp:taxon-name-part>
              </tp:taxon-name><comment>Cuvier, 1831: 305 (type locality: Vanikoro Island, Santa Cruz Islands); <xref ref-type="bibr" rid="B107">Shao and Chen 1991</xref>: 163, unnumbered fig.; <xref ref-type="bibr" rid="B108">Shao et al. 1992</xref>: 177, unnumbered fig.; <xref ref-type="bibr" rid="B113">Shen 1993</xref>: 391, pl. 114, fig. 2; <xref ref-type="bibr" rid="B55">Koeda et al. 2010b</xref>: 78, fig. 1; <xref ref-type="bibr" rid="B56">Koeda et al. 2012a</xref>: 71; <xref ref-type="bibr" rid="B58">Koeda et al. 2013a</xref>: 237; <xref ref-type="bibr" rid="B59">Koeda et al. 2013b</xref>: 127; <xref ref-type="bibr" rid="B10">Chiang et al. 2014</xref>: 183, unnumbered fig.; <xref ref-type="bibr" rid="B61">Koeda et al. 2014</xref>: 327; <xref ref-type="bibr" rid="B51">Koeda and Motomura 2015</xref>: 139; <xref ref-type="bibr" rid="B62">Koeda et al. 2015</xref>: 275; <xref ref-type="bibr" rid="B64">Koeda et al. 2016b</xref>: 50, fig. 226; <xref ref-type="bibr" rid="B41">Koeda 2017a</xref>: 5; <xref ref-type="bibr" rid="B44">Koeda 2018b</xref>: 299, unnumbered fig.; <xref ref-type="bibr" rid="B47">Koeda 2019</xref>: 929, unnumbered figs; <xref ref-type="bibr" rid="B66">Koeda et al. 2022</xref>: 11; <xref ref-type="bibr" rid="B91">Nakamura et al. 2022</xref>: 1, fig. 1.</comment></tp:nomenclature-citation><tp:nomenclature-citation><tp:taxon-name>
                <tp:taxon-name-part taxon-name-part-type="genus" reg="Pempheris">Pempheris</tp:taxon-name-part>
              </tp:taxon-name><comment>sp.: <xref ref-type="bibr" rid="B110">Shao et al. 2013</xref> (in part): 161, unnumbered fig. (middle fig.); <xref ref-type="bibr" rid="B109">Shao et al. 2008</xref>: 254; <xref ref-type="bibr" rid="B24">Hatooka and Yagishita 2013</xref> (in part): 984.</comment></tp:nomenclature-citation></tp:nomenclature-citation-list></tp:nomenclature><tp:treatment-sec sec-type="diagnosis" id="SECID0EUNCI"><title>Diagnosis.</title><p>Counts of holotype and non-types are given in Table <xref ref-type="table" rid="T2">2</xref> of <xref ref-type="bibr" rid="B55">Koeda et al. (2010b)</xref>. Dorsal-fin rays VI, 9; anal-fin rays III, 38–43; pectoral-fin rays 17–19; pored lateral-line scales 56–65; scale rows above lateral line 5½–6½, usually 5½; scale rows below lateral line 12–15; predorsal scales 30–35; circumpeduncular scales 16–18; gill rakers 8+19–21 = 27–29; head length 29.1–31.7%; body depth 42.4–46.3%; eye diameter 37.5–42.9%; upper jaw length 48.9–55.3%; maximum 156 mm SL; snout rounded; scales weakly ctenoid, deciduous, thin, semicircular in shape, far wider than long (<xref ref-type="bibr" rid="B58">Koeda et al. 2013a</xref>: see fig. 2a); body silverish to copperish in fresh specimen collected in day time, but silver in night time; tip of dorsal fin distinctly blackish; usually distinct blackish band on outer edge of anal fin; pectoral fin bright yellow (disappear in fixed specimens) with lacking blackish blotch on its base; posterior margin of caudal fin blackish; narrow band of villiform teeth in jaws; abdomen cross-sectional outline V-shaped.</p><fig id="F16" position="float" orientation="portrait"><object-id xmlns:xlink="http://www.w3.org/1999/xlink" content-type="doi" xlink:type="simple">10.3897/zookeys.1220.126762.figure16</object-id><object-id xmlns:xlink="http://www.w3.org/1999/xlink" content-type="arpha" xlink:type="simple">BC34BE5A-6744-540C-BCF4-74A790EE7D94</object-id><label>Figure 16.</label><caption><p><italic><tp:taxon-name><tp:taxon-name-part taxon-name-part-type="genus" reg="Pempheris">Pempheris</tp:taxon-name-part><tp:taxon-name-part taxon-name-part-type="species" reg="vanicolensis">vanicolensis</tp:taxon-name-part></tp:taxon-name></italic><bold>A</bold> fresh specimen (KAUM–I. 65386, 132.7 mm SL, Hengchung, Pingtung, Taiwan) and underwater photograph (Palau).</p></caption><graphic xmlns:xlink="http://www.w3.org/1999/xlink" xlink:href="zookeys-1220-123_article-126762__-g016.jpg" position="float" orientation="portrait" xlink:type="simple" id="oo_1192479.jpg"><uri content-type="original_file" xlink:type="simple">https://binary.pensoft.net/fig/1192479</uri></graphic></fig></tp:treatment-sec><tp:treatment-sec sec-type="distribution" id="SECID0EAPCI"><title>Distribution.</title><p>Widely distributed in the western Pacific Ocean except for small islands and atolls in central Pacific. In Japanese waters, this species is known from Iriomote-jima and Yonaguni-jima islands in the southern Ryukyu Archipelago. In Taiwanese waters, this species is known from Yeh Liu and Wang-li in New Taipei City, and Hengchung and Kenting in Pingtung County (Fig. <xref ref-type="fig" rid="F15">15</xref>). Specimens were collected from 0–2 m depth in Japan but are known from deeper (ca 20 m) in other areas. KK observed a small school of this species at Kuchinoerabu-jima Island (24 Aug. 2016).</p></tp:treatment-sec><tp:treatment-sec sec-type="remarks" id="SECID0EKPCI"><title>Remarks.</title><p>This species was described by <xref ref-type="bibr" rid="B12">Cuvier (1831)</xref>, and the name <italic><tp:taxon-name><tp:taxon-name-part taxon-name-part-type="genus" reg="Pempheris">P.</tp:taxon-name-part><tp:taxon-name-part taxon-name-part-type="species" reg="vanicolensis">vanicolensis</tp:taxon-name-part></tp:taxon-name></italic> has been used for several species, particularly from the Indian Ocean and the Red Sea. However, this species has only been collected from the Pacific Ocean and not from the Indian Ocean as shown in the present study. <xref ref-type="bibr" rid="B32">Jordan and Hubbs (1925)</xref> reported that the “<italic><tp:taxon-name><tp:taxon-name-part taxon-name-part-type="genus" reg="Pempheris">P.</tp:taxon-name-part><tp:taxon-name-part taxon-name-part-type="species" reg="japonica">japonica</tp:taxon-name-part></tp:taxon-name></italic>” documented by <xref ref-type="bibr" rid="B117">Snyder (1912)</xref> from Okinawa Island was a misidentification of <italic><tp:taxon-name><tp:taxon-name-part taxon-name-part-type="genus" reg="Pempheris">P.</tp:taxon-name-part><tp:taxon-name-part taxon-name-part-type="species" reg="vanicolensis">vanicolensis</tp:taxon-name-part></tp:taxon-name></italic>. The early period of modern-day ichthyology in Japan probably followed Jordan and Hubbs (1952), and <italic><tp:taxon-name><tp:taxon-name-part taxon-name-part-type="genus" reg="Pempheris">P.</tp:taxon-name-part><tp:taxon-name-part taxon-name-part-type="species" reg="vanicolensis">vanicolensis</tp:taxon-name-part></tp:taxon-name></italic> was recognized as “Minami-hatampo” in the species lists of Japanese waters (e.g., <xref ref-type="bibr" rid="B93">Okada 1938</xref>; <xref ref-type="bibr" rid="B73">Matsubara 1955</xref>). However, <italic><tp:taxon-name><tp:taxon-name-part taxon-name-part-type="genus" reg="Pempheris">P.</tp:taxon-name-part><tp:taxon-name-part taxon-name-part-type="species" reg="vanicolensis">vanicolensis</tp:taxon-name-part></tp:taxon-name></italic> is very rare in Japan, and re-examination of Snyder’s specimen (SU 22002) revealed that it was a misidentification of <italic><tp:taxon-name><tp:taxon-name-part taxon-name-part-type="genus" reg="Pempheris">P.</tp:taxon-name-part><tp:taxon-name-part taxon-name-part-type="species" reg="schwenkii">schwenkii</tp:taxon-name-part></tp:taxon-name></italic>, which is the most common species around Okinawa Island.</p></tp:treatment-sec><tp:treatment-sec><!--Section generated to contain objects referenced in tp:taxon-treatment.--><fig id="F15" position="float" orientation="portrait"><object-id xmlns:xlink="http://www.w3.org/1999/xlink" content-type="doi" xlink:type="simple">10.3897/zookeys.1220.126762.figure15</object-id><object-id xmlns:xlink="http://www.w3.org/1999/xlink" content-type="arpha" xlink:type="simple">311B3212-D047-59DA-B22D-A290BFC43F99</object-id><label>Figure 15.</label><caption><p>Distribution of <italic><tp:taxon-name><tp:taxon-name-part taxon-name-part-type="genus" reg="Pempheris">Pempheris</tp:taxon-name-part><tp:taxon-name-part taxon-name-part-type="species" reg="ufuagari">ufuagari</tp:taxon-name-part></tp:taxon-name></italic> (triangles) and <italic><tp:taxon-name><tp:taxon-name-part taxon-name-part-type="genus" reg="Pempheris">P.</tp:taxon-name-part><tp:taxon-name-part taxon-name-part-type="species" reg="vanicolensis">vanicolensis</tp:taxon-name-part></tp:taxon-name></italic> (diamonds) based on the collection localities of the specimens.</p></caption><graphic xmlns:xlink="http://www.w3.org/1999/xlink" xlink:href="zookeys-1220-123_article-126762__-g015.jpg" position="float" orientation="portrait" xlink:type="simple" id="oo_1192478.jpg"><uri content-type="original_file" xlink:type="simple">https://binary.pensoft.net/fig/1192478</uri></graphic></fig><supplementary-material xmlns:xlink="http://www.w3.org/1999/xlink" id="S2" position="float" orientation="portrait" xlink:type="simple"><object-id content-type="doi" xlink:type="simple">10.3897/zookeys.1220.126762.suppl2</object-id><object-id content-type="arpha" xlink:type="simple">9146BD56-694D-5BFE-8CF1-062D4D4B28F4</object-id><label>Supplementary material 2</label><caption><p>requency distributions of pored lateral-line scales of species of <italic><tp:taxon-name><tp:taxon-name-part taxon-name-part-type="genus" reg="Pempheris">Pempheris</tp:taxon-name-part></tp:taxon-name></italic> distributed in Japan and Taiwan, with <italic><tp:taxon-name><tp:taxon-name-part taxon-name-part-type="genus" reg="Pempheris">P.</tp:taxon-name-part><tp:taxon-name-part taxon-name-part-type="species" reg="flavicycla">flavicycla</tp:taxon-name-part></tp:taxon-name></italic> for comparison</p></caption><statement content-type="dataType"><label>Data type</label><p>xlsx</p></statement><media xlink:href="zookeys-1220-123_article-126762__-s002.xlsx" mimetype="application" mime-subtype="vnd.openxmlformats-officedocument.spreadsheetml.sheet" position="float" orientation="portrait" xlink:type="simple" id="oo_1192482.xlsx"><uri content-type="original_file" xlink:type="simple">https://binary.pensoft.net/file/1192482</uri></media><permissions><license xlink:type="simple"><license-p>This dataset is made available under the Open Database License (http://opendatacommons.org/licenses/odbl/1.0/). The Open Database License (ODbL) is a license agreement intended to allow users to freely share, modify, and use this Dataset while maintaining this same freedom for others, provided that the original source and author(s) are credited.</license-p></license></permissions><attrib specific-use="authors">Keita Koeda, Manabu Bessho-Uehara</attrib></supplementary-material><table-wrap id="T2" position="float" orientation="portrait"><label>Table 2.</label><caption><p>Counts of <italic><tp:taxon-name><tp:taxon-name-part taxon-name-part-type="genus" reg="Pempheris">Pempheris</tp:taxon-name-part><tp:taxon-name-part taxon-name-part-type="species" reg="schwenkii">schwenkii</tp:taxon-name-part></tp:taxon-name></italic> and <italic><tp:taxon-name><tp:taxon-name-part taxon-name-part-type="genus" reg="Pempheris">P.</tp:taxon-name-part><tp:taxon-name-part taxon-name-part-type="species" reg="xanthoptera">xanthoptera</tp:taxon-name-part></tp:taxon-name></italic>.</p></caption><table id="TID0E43DI" rules="all"><tbody><tr><th rowspan="2" colspan="1"/><th rowspan="1" colspan="2">
                    <italic>
                      <tp:taxon-name><tp:taxon-name-part taxon-name-part-type="genus" reg="Pempheris">P.</tp:taxon-name-part><tp:taxon-name-part taxon-name-part-type="species" reg="schwenkii">schwenkii</tp:taxon-name-part></tp:taxon-name>
                    </italic>
                  </th><th rowspan="1" colspan="2">
                    <italic>
                      <tp:taxon-name><tp:taxon-name-part taxon-name-part-type="genus" reg="Pempheris">P.</tp:taxon-name-part><tp:taxon-name-part taxon-name-part-type="species" reg="xanthoptera">xanthoptera</tp:taxon-name-part></tp:taxon-name>
                    </italic>
                  </th></tr><tr><th rowspan="1" colspan="1">Syntypes</th><th rowspan="1" colspan="1">Non-types</th><th rowspan="1" colspan="1">Holotype</th><th rowspan="1" colspan="1">Non-types</th></tr><tr><td rowspan="1" colspan="1">Number of individuals</td><td rowspan="1" colspan="1">2</td><td rowspan="1" colspan="1">232</td><td rowspan="1" colspan="1">1</td><td rowspan="1" colspan="1">355</td></tr><tr><td rowspan="1" colspan="1">Number of individuals</td><td rowspan="1" colspan="1">87.2, 89.7</td><td rowspan="1" colspan="1">20.4–125.9</td><td rowspan="1" colspan="1">116.8</td><td rowspan="1" colspan="1">28.2–136.6</td></tr><tr><td rowspan="1" colspan="1">Standard length</td><td rowspan="1" colspan="1"/><td rowspan="1" colspan="1"/><td rowspan="1" colspan="1"/><td rowspan="1" colspan="1"/></tr><tr><td rowspan="1" colspan="1">Dorsal fin rays</td><td rowspan="1" colspan="1">VI, 9</td><td rowspan="1" colspan="1">VI–VII, 9–10</td><td rowspan="1" colspan="1">VI, 9</td><td rowspan="1" colspan="1">VI–VII, 9</td></tr><tr><td rowspan="1" colspan="1">Anal fin rays</td><td rowspan="1" colspan="1">III, 35–36</td><td rowspan="1" colspan="1">III, 35–42</td><td rowspan="1" colspan="1">III, 38</td><td rowspan="1" colspan="1">III, 35–42</td></tr><tr><td rowspan="1" colspan="1">Pectoral fin rays</td><td rowspan="1" colspan="1">17–18</td><td rowspan="1" colspan="1">16–18</td><td rowspan="1" colspan="1">18</td><td rowspan="1" colspan="1">16–19</td></tr><tr><td rowspan="1" colspan="1">Left pored lateral-line scales</td><td rowspan="1" colspan="1">48</td><td rowspan="1" colspan="1">44–53</td><td rowspan="1" colspan="1">48</td><td rowspan="1" colspan="1">45–54</td></tr><tr><td rowspan="1" colspan="1">Right pored lateral-line scales</td><td rowspan="1" colspan="1">48–49</td><td rowspan="1" colspan="1">45–53</td><td rowspan="1" colspan="1">47</td><td rowspan="1" colspan="1">46–54</td></tr><tr><td rowspan="1" colspan="1">Scale above lateral line</td><td rowspan="1" colspan="1">3 1/2</td><td rowspan="1" colspan="1">3 1/2–4 1/2</td><td rowspan="1" colspan="1">3 1/2</td><td rowspan="1" colspan="1">3 1/2</td></tr><tr><td rowspan="1" colspan="1">Scale rows below lateral line</td><td rowspan="1" colspan="1">10</td><td rowspan="1" colspan="1">10–13</td><td rowspan="1" colspan="1">10</td><td rowspan="1" colspan="1">10–13</td></tr><tr><td rowspan="1" colspan="1">Circumpeduncular scales</td><td rowspan="1" colspan="1">12</td><td rowspan="1" colspan="1">10–12</td><td rowspan="1" colspan="1">12</td><td rowspan="1" colspan="1">12–14</td></tr><tr><td rowspan="1" colspan="1">Gill rakers</td><td rowspan="1" colspan="1">7+18–19</td><td rowspan="1" colspan="1">6–9+18–22</td><td rowspan="1" colspan="1">N/A</td><td rowspan="1" colspan="1">7–9+18–21</td></tr></tbody></table></table-wrap></tp:treatment-sec><ref-list><ref id="B107"><mixed-citation xmlns:xlink="http://www.w3.org/1999/xlink" xlink:type="simple"><person-group><name name-style="western"><surname>Shao</surname><given-names>K-T</given-names></name><name name-style="western"><surname>Chen</surname><given-names>L-W</given-names></name></person-group> (<year>1991</year>) <source>Field guide to observe nature of Taiwan. Reef angling fish (1).</source><publisher-name>Holiday Press</publisher-name>, <publisher-loc>Taipei</publisher-loc>, <size units="page">235 pp</size>.</mixed-citation></ref><ref id="B108"><mixed-citation xmlns:xlink="http://www.w3.org/1999/xlink" xlink:type="simple"><person-group><name name-style="western"><surname>Shao</surname><given-names>K-T</given-names></name><name name-style="western"><surname>Chen</surname><given-names>J-P</given-names></name><name name-style="western"><surname>Shen</surname><given-names>S-C</given-names></name></person-group> (<year>1992</year>) <source>Marine fishes of the Ken-ting National Park.</source><publisher-name>Ken-Ting National Park Headquarters Construction and Planning Administration</publisher-name>, <publisher-loc>Kenting</publisher-loc>, <size units="page">427 pp</size>.</mixed-citation></ref><ref id="B113"><mixed-citation xmlns:xlink="http://www.w3.org/1999/xlink" xlink:type="simple"><person-group><name name-style="western"><surname>Shen</surname><given-names>S-C</given-names></name></person-group> (<year>1993</year>) <source>Fishes of Taiwan.</source><publisher-name>National Taiwan University</publisher-name>, <publisher-loc>Taipei</publisher-loc>, <size units="page">960 pp</size>.</mixed-citation></ref><ref id="B55"><mixed-citation xmlns:xlink="http://www.w3.org/1999/xlink" xlink:type="simple"><person-group><name name-style="western"><surname>Koeda</surname><given-names>K</given-names></name><name name-style="western"><surname>Yoshino</surname><given-names>T</given-names></name><name name-style="western"><surname>Imai</surname><given-names>H</given-names></name><name name-style="western"><surname>Tachihara</surname><given-names>K</given-names></name></person-group> (<year>2010b</year>) <article-title>Description of new Japanese and northernmost records of pempherid fish, <italic><tp:taxon-name><tp:taxon-name-part taxon-name-part-type="genus">Pempheris</tp:taxon-name-part><tp:taxon-name-part taxon-name-part-type="species">vanicolensis</tp:taxon-name-part></tp:taxon-name></italic>, from Iriomote Island, southern Ryukyu Archipelago.</article-title><source>Biogeography</source><volume>12</volume>: <fpage>77</fpage>–<lpage>82</lpage>.</mixed-citation></ref><ref id="B56"><mixed-citation xmlns:xlink="http://www.w3.org/1999/xlink" xlink:type="simple"><person-group><name name-style="western"><surname>Koeda</surname><given-names>K</given-names></name><name name-style="western"><surname>Yoshino</surname><given-names>T</given-names></name><name name-style="western"><surname>Tachihara</surname><given-names>K</given-names></name></person-group> (<year>2012a</year>) <article-title>First and southernmost records of <italic><tp:taxon-name><tp:taxon-name-part taxon-name-part-type="genus">Pempheris</tp:taxon-name-part><tp:taxon-name-part taxon-name-part-type="species">japonica</tp:taxon-name-part></tp:taxon-name></italic> (<tp:taxon-name><tp:taxon-name-part taxon-name-part-type="family">Pempherididae</tp:taxon-name-part></tp:taxon-name>) from Okinawa Island with the description of juvenile growth.</article-title><source>Bulletin of the Biogeographical Society of Japan</source><volume>67</volume>: <fpage>65</fpage>–<lpage>73</lpage>. [In Japanese with English abstract]</mixed-citation></ref><ref id="B58"><mixed-citation xmlns:xlink="http://www.w3.org/1999/xlink" xlink:type="simple"><person-group><name name-style="western"><surname>Koeda</surname><given-names>K</given-names></name><name name-style="western"><surname>Yoshino</surname><given-names>T</given-names></name><name name-style="western"><surname>Tachihara</surname><given-names>K</given-names></name></person-group> (<year>2013a</year>) <article-title><italic><tp:taxon-name><tp:taxon-name-part taxon-name-part-type="genus">Pempheris</tp:taxon-name-part><tp:taxon-name-part taxon-name-part-type="species">ufuagari</tp:taxon-name-part></tp:taxon-name></italic> sp. nov., a new species in the genus <italic><tp:taxon-name><tp:taxon-name-part taxon-name-part-type="genus">Pempheris</tp:taxon-name-part></tp:taxon-name></italic> (<tp:taxon-name><tp:taxon-name-part taxon-name-part-type="order">Perciformes</tp:taxon-name-part></tp:taxon-name>, <tp:taxon-name><tp:taxon-name-part taxon-name-part-type="family">Pempheridae</tp:taxon-name-part></tp:taxon-name>) from the oceanic islands of Japan.</article-title><source>Zootaxa</source><volume>3609</volume>: <fpage>231</fpage>–<lpage>238</lpage>. <ext-link xlink:href="10.11646/zootaxa.3609.2.9" ext-link-type="doi" xlink:type="simple">https://doi.org/10.11646/zootaxa.3609.2.9</ext-link></mixed-citation></ref><ref id="B59"><mixed-citation xmlns:xlink="http://www.w3.org/1999/xlink" xlink:type="simple"><person-group><name name-style="western"><surname>Koeda</surname><given-names>K</given-names></name><name name-style="western"><surname>Yoshino</surname><given-names>T</given-names></name><name name-style="western"><surname>Tachihara</surname><given-names>K</given-names></name></person-group> (<year>2013b</year>) <article-title>Identificational keys of <italic><tp:taxon-name><tp:taxon-name-part taxon-name-part-type="genus">Pempheris</tp:taxon-name-part><tp:taxon-name-part taxon-name-part-type="species">adusta</tp:taxon-name-part></tp:taxon-name></italic> Bleeker, 1877 (<tp:taxon-name><tp:taxon-name-part taxon-name-part-type="family">Pempheridae</tp:taxon-name-part></tp:taxon-name>) with comments on its standard Japanese name.</article-title><source>Japanese Journal of Ichthyology</source><volume>60</volume>: <fpage>123</fpage>–<lpage>128</lpage>. [In Japanese with English abstract]</mixed-citation></ref><ref id="B10"><mixed-citation xmlns:xlink="http://www.w3.org/1999/xlink" xlink:type="simple"><person-group><name name-style="western"><surname>Chiang</surname><given-names>W-C</given-names></name><name name-style="western"><surname>Lin</surname><given-names>P-L</given-names></name><name name-style="western"><surname>Chen</surname><given-names>W-Y</given-names></name><name name-style="western"><surname>Liu</surname><given-names>D-C</given-names></name></person-group> (<year>2014</year>) Marine Fishes in Eastern Taiwan. Fisheries Research Institute, Keelung, [x +] 337 pp. [In Chinese]</mixed-citation></ref><ref id="B61"><mixed-citation xmlns:xlink="http://www.w3.org/1999/xlink" xlink:type="simple"><person-group><name name-style="western"><surname>Koeda</surname><given-names>K</given-names></name><name name-style="western"><surname>Yoshino</surname><given-names>T</given-names></name><name name-style="western"><surname>Imai</surname><given-names>H</given-names></name><name name-style="western"><surname>Tachihara</surname><given-names>K</given-names></name></person-group> (<year>2014</year>) <article-title>A review of the genus <italic><tp:taxon-name><tp:taxon-name-part taxon-name-part-type="genus">Pempheris</tp:taxon-name-part></tp:taxon-name></italic> (<tp:taxon-name><tp:taxon-name-part taxon-name-part-type="order">Perciformes</tp:taxon-name-part></tp:taxon-name>, <tp:taxon-name><tp:taxon-name-part taxon-name-part-type="family">Pempheridae</tp:taxon-name-part></tp:taxon-name>) of the Red Sea, with description of a new species.</article-title><source>Zootaxa</source><volume>3793</volume>: <fpage>301</fpage>–<lpage>330</lpage>. <ext-link xlink:href="10.11646/zootaxa.3793.3.1" ext-link-type="doi" xlink:type="simple">https://doi.org/10.11646/zootaxa.3793.3.1</ext-link></mixed-citation></ref><ref id="B51"><mixed-citation xmlns:xlink="http://www.w3.org/1999/xlink" xlink:type="simple"><person-group><name name-style="western"><surname>Koeda</surname><given-names>K</given-names></name><name name-style="western"><surname>Motomura</surname><given-names>H</given-names></name></person-group> (<year>2015</year>) <article-title>First records of <italic><tp:taxon-name><tp:taxon-name-part taxon-name-part-type="genus">Pempheris</tp:taxon-name-part><tp:taxon-name-part taxon-name-part-type="species">adusta</tp:taxon-name-part></tp:taxon-name></italic> (<tp:taxon-name><tp:taxon-name-part taxon-name-part-type="order">Perciformes</tp:taxon-name-part></tp:taxon-name>: <tp:taxon-name><tp:taxon-name-part taxon-name-part-type="family">Pempheridae</tp:taxon-name-part></tp:taxon-name>) from Kuchierabujima, Nakano-shima, and Tokuno-shima islands in the Satsunan Islands and the Kagoshima mainland, southern Japan with some biological comments.</article-title><source>Nature of Kagoshima</source><volume>41</volume>: <fpage>139</fpage>–<lpage>144</lpage>. [In Japanese]</mixed-citation></ref><ref id="B62"><mixed-citation xmlns:xlink="http://www.w3.org/1999/xlink" xlink:type="simple"><person-group><name name-style="western"><surname>Koeda</surname><given-names>K</given-names></name><name name-style="western"><surname>Kaburagi</surname><given-names>K</given-names></name><name name-style="western"><surname>Motomura</surname><given-names>H</given-names></name></person-group> (<year>2015</year>) <article-title>Records of <italic><tp:taxon-name><tp:taxon-name-part taxon-name-part-type="genus">Pempheris</tp:taxon-name-part><tp:taxon-name-part taxon-name-part-type="species">oualensis</tp:taxon-name-part></tp:taxon-name></italic> (<tp:taxon-name><tp:taxon-name-part taxon-name-part-type="order">Perciformes</tp:taxon-name-part></tp:taxon-name>: <tp:taxon-name><tp:taxon-name-part taxon-name-part-type="family">Pempheridae</tp:taxon-name-part></tp:taxon-name>) from the Satsunan Islands, Ryukyu Archipelago, Japan.</article-title><source>Bulletin of the Biogeographical Society of Japan</source><volume>70</volume>: <fpage>275</fpage>–<lpage>282</lpage>. [In Japanese with English abstract]</mixed-citation></ref><ref id="B64"><mixed-citation xmlns:xlink="http://www.w3.org/1999/xlink" xlink:type="simple"><person-group><name name-style="western"><surname>Koeda</surname><given-names>K</given-names></name><name name-style="western"><surname>Hibino</surname><given-names>Y</given-names></name><name name-style="western"><surname>Yoshida</surname><given-names>T</given-names></name><name name-style="western"><surname>Kimura</surname><given-names>Y</given-names></name><name name-style="western"><surname>Miki</surname><given-names>R</given-names></name><name name-style="western"><surname>Kunishima</surname><given-names>T</given-names></name><name name-style="western"><surname>Sasaki</surname><given-names>D</given-names></name><name name-style="western"><surname>Furukawa</surname><given-names>T</given-names></name><name name-style="western"><surname>Sakurai</surname><given-names>M</given-names></name><name name-style="western"><surname>Eguchi</surname><given-names>K</given-names></name><name name-style="western"><surname>Suzuki</surname><given-names>H</given-names></name><name name-style="western"><surname>Inaba</surname><given-names>T</given-names></name><name name-style="western"><surname>Uejo</surname><given-names>T</given-names></name><name name-style="western"><surname>Tanaka</surname><given-names>S</given-names></name><name name-style="western"><surname>Fujisawa</surname><given-names>M</given-names></name><name name-style="western"><surname>Wada</surname><given-names>H</given-names></name><name name-style="western"><surname>Uchiyama</surname><given-names>T</given-names></name></person-group> (<year>2016b</year>) <source>Annotated checklist of fishes of Yonagunijima Island, the westernmost island in Japan.</source><publisher-name>The Kagoshima University Museum</publisher-name>, <publisher-loc>Kagoshima</publisher-loc>, <size units="page">119 pp</size>.</mixed-citation></ref><ref id="B41"><mixed-citation xmlns:xlink="http://www.w3.org/1999/xlink" xlink:type="simple"><person-group><name name-style="western"><surname>Koeda</surname><given-names>K</given-names></name></person-group> (<year>2017a</year>) <article-title>Fishes of family <tp:taxon-name><tp:taxon-name-part taxon-name-part-type="family">Pempheridae</tp:taxon-name-part></tp:taxon-name> (<tp:taxon-name><tp:taxon-name-part taxon-name-part-type="subclass">Teleostei</tp:taxon-name-part></tp:taxon-name>: <tp:taxon-name><tp:taxon-name-part taxon-name-part-type="order">Perciformes</tp:taxon-name-part></tp:taxon-name>) of the Ogasawara Islands, Japan.</article-title><source>Bulletin of the Biogeographical Society of Japan</source><volume>71</volume>: <fpage>1</fpage>–<lpage>13</lpage>. [In Japanese with English abstract]</mixed-citation></ref><ref id="B44"><mixed-citation xmlns:xlink="http://www.w3.org/1999/xlink" xlink:type="simple"><person-group><name name-style="western"><surname>Koeda</surname><given-names>K</given-names></name></person-group> (<year>2018b</year>) <article-title><tp:taxon-name><tp:taxon-name-part taxon-name-part-type="family">Pempheridae</tp:taxon-name-part></tp:taxon-name>.</article-title> In: <person-group><name name-style="western"><surname>Nakabo</surname><given-names>T</given-names></name></person-group> (<role>Ed.</role>) <issue-title>The natural history of the fishes of Japan.</issue-title><source>Shogakukan, Tokyo</source>, <fpage>298</fpage>–<lpage>299</lpage>. [In Japanese]</mixed-citation></ref><ref id="B47"><mixed-citation xmlns:xlink="http://www.w3.org/1999/xlink" xlink:type="simple"><person-group><name name-style="western"><surname>Koeda</surname><given-names>K</given-names></name></person-group> (<year>2019</year>) <article-title>Family <tp:taxon-name><tp:taxon-name-part taxon-name-part-type="family">Pempheridae</tp:taxon-name-part></tp:taxon-name>.</article-title> In: <person-group><name name-style="western"><surname>Koeda</surname><given-names>K</given-names></name><name name-style="western"><surname>Ho</surname><given-names>H-C</given-names></name></person-group> (<role>Eds</role>) <issue-title>Fishes of southern Taiwan.</issue-title><source>National Museum of Marine Biology &amp; Aquarium, Pingtung, Taiwan</source>, <fpage>925</fpage>–<lpage>930</lpage>.</mixed-citation></ref><ref id="B66"><mixed-citation xmlns:xlink="http://www.w3.org/1999/xlink" xlink:type="simple"><person-group><name name-style="western"><surname>Koeda</surname><given-names>K</given-names></name><name name-style="western"><surname>Aizawa</surname><given-names>M</given-names></name><name name-style="western"><surname>Sakamoto</surname><given-names>K</given-names></name><name name-style="western"><surname>Ueshima</surname><given-names>R</given-names></name></person-group> (<year>2022</year>) <article-title>Report on specimens of the family <tp:taxon-name><tp:taxon-name-part taxon-name-part-type="family">Pempheridae</tp:taxon-name-part></tp:taxon-name> (<tp:taxon-name><tp:taxon-name-part taxon-name-part-type="subclass">Teleostei</tp:taxon-name-part></tp:taxon-name>: <tp:taxon-name><tp:taxon-name-part taxon-name-part-type="order">Perciformes</tp:taxon-name-part></tp:taxon-name>) deposited in the Department of Zoology, The University Museum, The University of Tokyo.</article-title><source>The University Museum, The University of Tokyo Material Reports</source><volume>128</volume>: <fpage>1</fpage>–<lpage>16</lpage>.</mixed-citation></ref><ref id="B91"><mixed-citation xmlns:xlink="http://www.w3.org/1999/xlink" xlink:type="simple"><person-group><name name-style="western"><surname>Nakamura</surname><given-names>J</given-names></name><name name-style="western"><surname>Koeda</surname><given-names>K</given-names></name><name name-style="western"><surname>Motomura</surname><given-names>H</given-names></name></person-group> (<year>2022</year>) Northernmost record of <italic><tp:taxon-name><tp:taxon-name-part taxon-name-part-type="genus">Pempheris</tp:taxon-name-part><tp:taxon-name-part taxon-name-part-type="species">vanicolensis</tp:taxon-name-part></tp:taxon-name></italic> (<tp:taxon-name><tp:taxon-name-part taxon-name-part-type="order">Perciformes</tp:taxon-name-part></tp:taxon-name>: <tp:taxon-name><tp:taxon-name-part taxon-name-part-type="family">Pempheridae</tp:taxon-name-part></tp:taxon-name>) from Kikai-jima Island, Amami Islands, Japan. Japanese Journal of Ichthyology. <ext-link xlink:href="10.11369/jji.22-004" ext-link-type="doi" xlink:type="simple">https://doi.org/10.11369/jji.22-004</ext-link> [also appeared in Japanese Journal of Ichthyology 69: 219–223]</mixed-citation></ref><ref id="B110"><mixed-citation xmlns:xlink="http://www.w3.org/1999/xlink" xlink:type="simple"><person-group><name name-style="western"><surname>Shao</surname><given-names>K-T</given-names></name><name name-style="western"><surname>Shao</surname><given-names>I-T</given-names></name><name name-style="western"><surname>Lin</surname><given-names>P-L</given-names></name></person-group> (<year>2013</year>) <source>Coral reef fishes of Taiwan. Intimate.</source><publisher-name>, LTD.</publisher-name>, <publisher-loc>Taichung</publisher-loc>, <size units="page">335 pp</size>.</mixed-citation></ref><ref id="B109"><mixed-citation xmlns:xlink="http://www.w3.org/1999/xlink" xlink:type="simple"><person-group><name name-style="western"><surname>Shao</surname><given-names>K-T</given-names></name><name name-style="western"><surname>Ho</surname><given-names>H-C</given-names></name><name name-style="western"><surname>Lin</surname><given-names>P-L</given-names></name><name name-style="western"><surname>Lee</surname><given-names>P-F</given-names></name><name name-style="western"><surname>Lee</surname><given-names>M-Y</given-names></name><name name-style="western"><surname>Tsai</surname><given-names>C-Y</given-names></name><name name-style="western"><surname>Liao</surname><given-names>Y-C</given-names></name><name name-style="western"><surname>Lin</surname><given-names>Y-C</given-names></name></person-group> (<year>2008</year>) <article-title>A checklist of the fishes of southern Taiwan, northern South China Sea.</article-title><source>The Raffles Bulletin of Zoology supplement</source><volume>19</volume>: <fpage>233</fpage>–<lpage>271</lpage>.</mixed-citation></ref><ref id="B24"><mixed-citation xmlns:xlink="http://www.w3.org/1999/xlink" xlink:type="simple"><person-group><name name-style="western"><surname>Hatooka</surname><given-names>K</given-names></name><name name-style="western"><surname>Yagishita</surname><given-names>N</given-names></name></person-group> (<year>2013</year>) <article-title><tp:taxon-name><tp:taxon-name-part taxon-name-part-type="family">Pempheridae</tp:taxon-name-part></tp:taxon-name>.</article-title> In: <person-group><name name-style="western"><surname>Nakabo</surname><given-names>T</given-names></name></person-group> (<role>Ed.</role>) <issue-title>Fishes of Japan with pictorial keys to the species, 3rd edn.</issue-title><source>Tokai University Press, Tokyo, 983–984</source>, <fpage>2020</fpage>–<lpage>2021</lpage>. [In Japanese]</mixed-citation></ref><ref id="B12"><mixed-citation xmlns:xlink="http://www.w3.org/1999/xlink" xlink:type="simple"><person-group><name name-style="western"><surname>Cuvier</surname><given-names>G</given-names></name></person-group> (<year>1831</year>) Des Pemphérides. In: Cuvier G, Valenciennes A (Eds) Historie Naturelle des Poissons, Vol. 7. F. G. Levraut, Paris-Strasbourg, [xx–xxi+]296–309 [191 pls].</mixed-citation></ref><ref id="B32"><mixed-citation xmlns:xlink="http://www.w3.org/1999/xlink" xlink:type="simple"><person-group><name name-style="western"><surname>Jordan</surname><given-names>DS</given-names></name><name name-style="western"><surname>Hubbs</surname><given-names>LC</given-names></name></person-group> (<year>1925</year>) Record of the fishes obtained by David Starr Jordan in Japan, 1922. Mem Carnegie Mus 10(2): 93–346, [pls 5–12]. <ext-link xlink:href="10.5962/p.234844" ext-link-type="doi" xlink:type="simple">https://doi.org/10.5962/p.234844</ext-link></mixed-citation></ref><ref id="B117"><mixed-citation xmlns:xlink="http://www.w3.org/1999/xlink" xlink:type="simple"><person-group><name name-style="western"><surname>Snyder</surname><given-names>JO</given-names></name></person-group> (<year>1912</year>) The fishes of Okinawa, one of the Riu Kiu Islands. Proceedings of the United States National Museum 42: 487–519 [pls 62–70]. <ext-link xlink:href="10.5479/si.00963801.42-1913.487" ext-link-type="doi" xlink:type="simple">https://doi.org/10.5479/si.00963801.42-1913.487</ext-link></mixed-citation></ref><ref id="B93"><mixed-citation xmlns:xlink="http://www.w3.org/1999/xlink" xlink:type="simple"><person-group><name name-style="western"><surname>Okada</surname><given-names>Y</given-names></name></person-group> (<year>1938</year>) A catalogue of vertebrates of Japan. Maruzen, Co. Ltd, Tokyo, [iv +] 412 pp.</mixed-citation></ref><ref id="B73"><mixed-citation xmlns:xlink="http://www.w3.org/1999/xlink" xlink:type="simple"><person-group><name name-style="western"><surname>Matsubara</surname><given-names>K</given-names></name></person-group> (<year>1955</year>) <source>Fish morphology and hierarchy.</source><publisher-name>Ishizaki-shoten</publisher-name>, <publisher-loc>Tokyo</publisher-loc>, <size units="page">789 pp</size>. [In Japanese]</mixed-citation></ref></ref-list></tp:taxon-treatment>
