# Supplementary material for: ﻿A review of the genus Pempheris (Teleostei, Pempheridae) found in Japan and Taiwan
Source: Zookeys. 2024 Dec 9;1220:123–63. doi: 10.3897/zookeys.1220.126762 (PMC11650195; doi:10.3897/zookeys.1220.126762)
Supplement: XML Treatment for Pempheris xanthoptera [file zookeys.1220.126762-treatment11.xml]

<!DOCTYPE tp:taxon-treatment
  PUBLIC "-//TaxonX//DTD Taxonomic Treatment Publishing DTD v0 20100105//EN" "tax-treatment-NSO.dtd">
<tp:taxon-treatment xmlns:tp="http://www.plazi.org/taxpub"><tp:treatment-meta><kwd-group><label>Taxon classification</label><kwd>
              <named-content content-type="kingdom">Animalia</named-content>
            </kwd><kwd>
              <named-content content-type="order">Perciformes</named-content>
            </kwd><kwd>
              <named-content content-type="family">Pempheridae</named-content>
            </kwd></kwd-group><mixed-citation publication-type="journal"><person-group><name><surname>Koeda</surname><given-names>Keita</given-names></name><name><surname>Bessho-Uehara</surname><given-names>Manabu</given-names></name></person-group><article-title>﻿A review of the genus <italic><tp:taxon-name><tp:taxon-name-part taxon-name-part-type="genus" reg="Pempheris">Pempheris</tp:taxon-name-part></tp:taxon-name></italic> (<tp:taxon-name><tp:taxon-name-part taxon-name-part-type="subclass">Teleostei</tp:taxon-name-part></tp:taxon-name>, <tp:taxon-name><tp:taxon-name-part taxon-name-part-type="family">Pempheridae</tp:taxon-name-part></tp:taxon-name>) found in Japan and Taiwan</article-title><source>Zookeys</source><day>09</day><month>12</month><year>2024</year><volume>1220</volume><fpage>123</fpage><lpage>163</lpage><pub-id pub-id-type="doi">10.3897/zookeys.1220.126762</pub-id></mixed-citation></tp:treatment-meta><tp:nomenclature><label>﻿</label><tp:taxon-name>
            <object-id xmlns:xlink="http://www.w3.org/1999/xlink" content-type="arpha" xlink:type="simple">B7992AB5-FDBC-548F-AAD0-E9E07B59971B</object-id>
            <tp:taxon-name-part taxon-name-part-type="genus" reg="Pempheris">Pempheris</tp:taxon-name-part>
            <tp:taxon-name-part taxon-name-part-type="species" reg="xanthoptera">xanthoptera</tp:taxon-name-part>
          </tp:taxon-name><tp:taxon-authority>Tominaga, 1963</tp:taxon-authority><xref ref-type="fig" rid="F13">Figs 13</xref><xref ref-type="fig" rid="F17">, 17</xref><xref ref-type="supplementary-material" rid="S2">, Suppl. material 2 New standard Japanese name: Mizuho-hatampo</xref><tp:nomenclature-citation-list><tp:nomenclature-citation><tp:taxon-name>
                <tp:taxon-name-part taxon-name-part-type="genus" reg="Pempheris">Pempheris</tp:taxon-name-part>
                <tp:taxon-name-part taxon-name-part-type="species" reg="xanthoptera">xanthoptera</tp:taxon-name-part>
              </tp:taxon-name><comment>Tominaga, 1963: 286, fig. 12 (type locality: Manazuri, Kanagawa Prefecture, Japan); <xref ref-type="bibr" rid="B26">Hiyama and Yasuda 1971</xref>: 204, fig. 440; <xref ref-type="bibr" rid="B72">Masuda et al. 1975</xref>: 199, pl. 33-C; <xref ref-type="bibr" rid="B25">Hayashi 1984</xref>: 160, pl. 151-D; <xref ref-type="bibr" rid="B67">Kohno 1986</xref>: 135, fig. 1; <xref ref-type="bibr" rid="B99">Randall et al. 1997</xref>: 35; <xref ref-type="bibr" rid="B66">Koeda et al. 2022</xref>: 11.</comment></tp:nomenclature-citation><tp:nomenclature-citation><tp:taxon-name>
                <tp:taxon-name-part taxon-name-part-type="genus" reg="Pempheris">Pempheris</tp:taxon-name-part>
                <tp:taxon-name-part taxon-name-part-type="species" reg="molucca">molucca</tp:taxon-name-part>
              </tp:taxon-name><comment>(not Cuvier, 1829): Temminck and Schlegel 1844: 85, pl. 44, fig. 3.</comment></tp:nomenclature-citation><tp:nomenclature-citation><tp:taxon-name>
                <tp:taxon-name-part taxon-name-part-type="genus" reg="Pempheris">Pempheris</tp:taxon-name-part>
                <tp:taxon-name-part taxon-name-part-type="species" reg="oualensis">oualensis</tp:taxon-name-part>
              </tp:taxon-name><comment>(not Cuvier, 1831): <xref ref-type="bibr" rid="B76">Mochizuki 1995</xref>: 389, unnumbered fig. (in part).</comment></tp:nomenclature-citation><tp:nomenclature-citation><tp:taxon-name>
                <tp:taxon-name-part taxon-name-part-type="genus" reg="Pempheris">Pempheris</tp:taxon-name-part>
                <tp:taxon-name-part taxon-name-part-type="species" reg="schwenkii">schwenkii</tp:taxon-name-part>
              </tp:taxon-name><comment>(not Bleeker, 1855): <xref ref-type="bibr" rid="B71">Masuda and Kobayashi 1994</xref>: 180, fig. 6; <xref ref-type="bibr" rid="B76">Mochizuki 1995</xref>: 389, unnumbered fig.; <xref ref-type="bibr" rid="B21">Hatooka 1997</xref> (in part): 380, unnumbered fig. (p. 381, lower left fig.); <xref ref-type="bibr" rid="B23">Hatooka 2002</xref> (in part): 878; <xref ref-type="bibr" rid="B121">Takayama et al. 2003</xref>: 1317, fig. 2; <xref ref-type="bibr" rid="B105">Senou et al. 2006b</xref>: 463; <xref ref-type="bibr" rid="B3">Aramata 2007</xref>: 172, unnumbered figs; <xref ref-type="bibr" rid="B138">Yoshino 2008</xref> (in part): 211; <xref ref-type="bibr" rid="B119">Takagi et al. 2010</xref>: 69, unnumbered figs; <xref ref-type="bibr" rid="B68">Kohno et al. 2011</xref>: 208, unnumbered fig.; Senou et al. 2012: 212; <xref ref-type="bibr" rid="B24">Hatooka and Yagishita 2013</xref> (in part): 984; <xref ref-type="bibr" rid="B58">Koeda et al. 2013a</xref>: 237; <xref ref-type="bibr" rid="B84">Motomura et al. 2013</xref> (in part): 168, unnumbered fig.; <xref ref-type="bibr" rid="B37">Kawano et al. 2014</xref>: 48; <xref ref-type="bibr" rid="B61">Koeda et al. 2014</xref>: 327; <xref ref-type="bibr" rid="B29">Ikeda and Nakabo 2015</xref>: 160, figs 1–3; <xref ref-type="bibr" rid="B123">Takeuchi et al. 2015</xref>: 8; Iwatsubo et al. 2016: 22, unnumbered figs; <xref ref-type="bibr" rid="B34">Kaburagi 2016</xref>: 98, lower fig. (without scientific name; indicated as “Minami-hatampo”); <xref ref-type="bibr" rid="B39">Kimura et al. 2017</xref> (in part): 120, fig. 2; <xref ref-type="bibr" rid="B41">Koeda 2017a</xref>: 9, fig. 2 (middle); <xref ref-type="bibr" rid="B42">Koeda 2017b</xref>: 190, unnumbered fig.; <xref ref-type="bibr" rid="B52">Koeda and Motomura 2017a</xref>; <xref ref-type="bibr" rid="B35">Kagoshima City Aquarium Foundation 2018</xref>: 210, unnumbered fig.; <xref ref-type="bibr" rid="B44">Koeda 2018b</xref>: 298, unnumbered fig. (lower left fig.); <xref ref-type="bibr" rid="B45">Koeda 2018c</xref>: 343, unnumbered figs; <xref ref-type="bibr" rid="B87">Murase et al. 2019</xref>: 132, fig. 284; <xref ref-type="bibr" rid="B48">Koeda 2020a</xref>: 407, unnumbered figs; <xref ref-type="bibr" rid="B88">Murase et al. 2021</xref>: 166, fig. 340; <xref ref-type="bibr" rid="B50">Koeda 2022</xref>: 158, unnumbered fig.; <xref ref-type="bibr" rid="B80">Motomura 2023</xref>: 129 (in part).</comment></tp:nomenclature-citation><tp:nomenclature-citation><tp:taxon-name>
                <tp:taxon-name-part taxon-name-part-type="genus" reg="Pempheris">Pempheris</tp:taxon-name-part>
                <tp:taxon-name-part taxon-name-part-type="species" reg="vanicolensis">vanicolensis</tp:taxon-name-part>
              </tp:taxon-name><comment>(not Cuvier, 1831): <xref ref-type="bibr" rid="B93">Okada 1938</xref>: 179 (in part); <xref ref-type="bibr" rid="B94">Okada and Matsubara 1938</xref>: 179 (in part); <xref ref-type="bibr" rid="B73">Matsubara 1955</xref>: 590 (in part); <xref ref-type="bibr" rid="B1">Abekawa and Nishi 1969</xref>: 24.</comment></tp:nomenclature-citation><tp:nomenclature-citation><tp:taxon-name>
                <tp:taxon-name-part taxon-name-part-type="genus" reg="Pempheris">Pempheris</tp:taxon-name-part>
                <tp:taxon-name-part taxon-name-part-type="species" reg="japonica">japonica</tp:taxon-name-part>
              </tp:taxon-name><comment>(not Döderlein, 1883): Nakamura 1993: 148, fig. 6.</comment></tp:nomenclature-citation></tp:nomenclature-citation-list></tp:nomenclature><tp:treatment-sec sec-type="diagnosis" id="SECID0EJ2CI"><title>Diagnosis.</title><p>Counts of of holotype and paratypes are given in Table <xref ref-type="table" rid="T2">2</xref>. Dorsal-fin rays VI–VII, 9; anal-fin rays III, 35–42; pectoral-fin rays 16–19; pored lateral-line scales 45–54; scale rows above lateral line 3 1/2; scale rows below lateral line 10–13; predorsal scales 23–28; circumpeduncular scales 12–14; gill rakers 7–9+18–21 = 25–27; head length 27.9–31.9%; body depth 39.3–45.4%; eye diameter 36.4–44.1%; upper jaw length 48.3–57.1%; maximum 137 mm SL; scales weakly ctenoid, very deciduous, thin, semicircular in shape, far wider than long (see <xref ref-type="bibr" rid="B58">Koeda et al. 2013a</xref>: fig. 2a); body golden in daytime, but silver in night time; no blackish blotch on; tip of dorsal fin distinctly blackish; anal-fin base zonal blackish, and margin very faintly blackish; caudal fin yellow (disappears in fixed specimens); pectoral and pelvic fin hyaline or pink; posterior margin of caudal fin dusky; body light brown to dark brown in fixed specimen; black pigmentation on each fins usually persistent; no blackish blotch on pectoral-fin base; posterior nostril usually open, not compressed; narrow band of villiform teeth in jaws; abdomen cross-sectional outline V-shaped.</p><fig id="F17" position="float" orientation="portrait"><object-id xmlns:xlink="http://www.w3.org/1999/xlink" content-type="doi" xlink:type="simple">10.3897/zookeys.1220.126762.figure17</object-id><object-id xmlns:xlink="http://www.w3.org/1999/xlink" content-type="arpha" xlink:type="simple">5D43F23B-06A2-54EC-861E-043090D6B483</object-id><label>Figure 17.</label><caption><p>Fresh specimen of <italic><tp:taxon-name><tp:taxon-name-part taxon-name-part-type="genus" reg="Pempheris">Pempheris</tp:taxon-name-part><tp:taxon-name-part taxon-name-part-type="species" reg="xanthoptera">xanthoptera</tp:taxon-name-part></tp:taxon-name></italic>, KBF-I 00268, 123.0 mm SL, Amaji, Otsuki, Kochi.</p></caption><graphic xmlns:xlink="http://www.w3.org/1999/xlink" xlink:href="zookeys-1220-123_article-126762__-g017.jpg" position="float" orientation="portrait" xlink:type="simple" id="oo_1192480.jpg"><uri content-type="original_file" xlink:type="simple">https://binary.pensoft.net/fig/1192480</uri></graphic></fig></tp:treatment-sec><tp:treatment-sec sec-type="distribution" id="SECID0EP3CI"><title>Distribution.</title><p>Endemic to the Northwest Pacific, recorded only from Japan, Jeju Island in Korea (<xref ref-type="bibr" rid="B38">Kim and Sakai 2004</xref>), and China. In Japanese waters, this species is known from Pacific coast (north to Boso Peninsula in Chiba Prefecture, south to Kagoshima Prefecture), Tsushima Island, East China Sea coast (north to Goto Islands in Nagasaki Prefecture, south to Kagoshima Prefecture), Izu-oshima, Miyake-jima and Hachijo-jima islands in Izu Islands, Chichi-jima, Haha-jima, Ototo-jima islands in Ogasawara Islands, Tanega-shima, Yaku-shima, Kuchinoerabu-jima, Iou-jima and Take-shima islands in northern Ryukyu Archipelago (Fig. <xref ref-type="fig" rid="F13">13</xref>).</p></tp:treatment-sec><tp:treatment-sec sec-type="remarks" id="SECID0E43CI"><title>Remarks.</title><p>Although <xref ref-type="bibr" rid="B128">Tominaga (1963)</xref> described <italic><tp:taxon-name><tp:taxon-name-part taxon-name-part-type="genus" reg="Pempheris">P.</tp:taxon-name-part><tp:taxon-name-part taxon-name-part-type="species" reg="xanthoptera">xanthoptera</tp:taxon-name-part></tp:taxon-name></italic> based on its differences in fin color and distributional pattern from <italic><tp:taxon-name><tp:taxon-name-part taxon-name-part-type="genus" reg="Pempheris">P.</tp:taxon-name-part><tp:taxon-name-part taxon-name-part-type="species" reg="schwenkii">schwenkii</tp:taxon-name-part></tp:taxon-name></italic>, the former has been usually considered as a junior synonym of the latter in recent publications in Japan (see the synonym list) without any discussion. Our genetic analysis revealed apparent differences between these two species with high node support values (Fig. <xref ref-type="fig" rid="F3">3</xref>). The morphological comparison showed the additional small difference between these two species, such as <italic><tp:taxon-name><tp:taxon-name-part taxon-name-part-type="genus" reg="Pempheris">P.</tp:taxon-name-part><tp:taxon-name-part taxon-name-part-type="species" reg="xanthoptera">xanthoptera</tp:taxon-name-part></tp:taxon-name></italic> has the posterior nostril usually open, not compressed (vs slit-like; see <xref ref-type="bibr" rid="B61">Koeda et al. 2014</xref>: fig. 8), and caudal fin yellow (vs pink to brown). The validity of <italic><tp:taxon-name><tp:taxon-name-part taxon-name-part-type="genus" reg="Pempheris">P.</tp:taxon-name-part><tp:taxon-name-part taxon-name-part-type="species" reg="xanthoptera">xanthoptera</tp:taxon-name-part></tp:taxon-name></italic> was discussed in the remarks of <italic><tp:taxon-name><tp:taxon-name-part taxon-name-part-type="genus" reg="Pempheris">P.</tp:taxon-name-part><tp:taxon-name-part taxon-name-part-type="species" reg="schwenkii">schwenkii</tp:taxon-name-part></tp:taxon-name></italic>.</p><p>The standard Japanese name “Minami-hatampo” was used for both species and caused confusion, but this name should be adopted for <italic><tp:taxon-name><tp:taxon-name-part taxon-name-part-type="genus" reg="Pempheris">P.</tp:taxon-name-part><tp:taxon-name-part taxon-name-part-type="species" reg="schwenkii">schwenkii</tp:taxon-name-part></tp:taxon-name></italic> (see remarks of <italic><tp:taxon-name><tp:taxon-name-part taxon-name-part-type="genus" reg="Pempheris">P.</tp:taxon-name-part><tp:taxon-name-part taxon-name-part-type="species" reg="schwenkii">schwenkii</tp:taxon-name-part></tp:taxon-name></italic>). Therefore, a new standard Japanese “Mizuho-hatampo” is proposed for <italic><tp:taxon-name><tp:taxon-name-part taxon-name-part-type="genus" reg="Pempheris">P.</tp:taxon-name-part><tp:taxon-name-part taxon-name-part-type="species" reg="xanthoptera">xanthoptera</tp:taxon-name-part></tp:taxon-name></italic>. “Mizuho” is an alternative name for Japan that frequently appears in ancient Japanese mythology and poetry, and it derives from the fact that the species is primarily distributed across the Japanese mainland.</p></tp:treatment-sec><tp:treatment-sec><!--Section generated to contain objects referenced in tp:taxon-treatment.--><fig id="F13" position="float" orientation="portrait"><object-id xmlns:xlink="http://www.w3.org/1999/xlink" content-type="doi" xlink:type="simple">10.3897/zookeys.1220.126762.figure13</object-id><object-id xmlns:xlink="http://www.w3.org/1999/xlink" content-type="arpha" xlink:type="simple">B77FE5CD-4B4C-5835-B7A8-28493BF5F147</object-id><label>Figure 13.</label><caption><p>Distribution of <italic><tp:taxon-name><tp:taxon-name-part taxon-name-part-type="genus" reg="Pempheris">Pempheris</tp:taxon-name-part><tp:taxon-name-part taxon-name-part-type="species" reg="schwenkii">schwenkii</tp:taxon-name-part></tp:taxon-name></italic> (diamonds) and <italic><tp:taxon-name><tp:taxon-name-part taxon-name-part-type="genus" reg="Pempheris">P.</tp:taxon-name-part><tp:taxon-name-part taxon-name-part-type="species" reg="xanthoptera">xanthoptera</tp:taxon-name-part></tp:taxon-name></italic> (solid triangles and star for type locality) based on the collection locality of the specimens. Open triangles for literature records of <italic><tp:taxon-name><tp:taxon-name-part taxon-name-part-type="genus" reg="Pempheris">P.</tp:taxon-name-part><tp:taxon-name-part taxon-name-part-type="species" reg="xanthoptera">xanthoptera</tp:taxon-name-part></tp:taxon-name></italic>.</p></caption><graphic xmlns:xlink="http://www.w3.org/1999/xlink" xlink:href="zookeys-1220-123_article-126762__-g013.jpg" position="float" orientation="portrait" xlink:type="simple" id="oo_1192476.jpg"><uri content-type="original_file" xlink:type="simple">https://binary.pensoft.net/fig/1192476</uri></graphic></fig><supplementary-material xmlns:xlink="http://www.w3.org/1999/xlink" id="S2" position="float" orientation="portrait" xlink:type="simple"><object-id content-type="doi" xlink:type="simple">10.3897/zookeys.1220.126762.suppl2</object-id><object-id content-type="arpha" xlink:type="simple">9146BD56-694D-5BFE-8CF1-062D4D4B28F4</object-id><label>Supplementary material 2</label><caption><p>requency distributions of pored lateral-line scales of species of <italic><tp:taxon-name><tp:taxon-name-part taxon-name-part-type="genus" reg="Pempheris">Pempheris</tp:taxon-name-part></tp:taxon-name></italic> distributed in Japan and Taiwan, with <italic><tp:taxon-name><tp:taxon-name-part taxon-name-part-type="genus" reg="Pempheris">P.</tp:taxon-name-part><tp:taxon-name-part taxon-name-part-type="species" reg="flavicycla">flavicycla</tp:taxon-name-part></tp:taxon-name></italic> for comparison</p></caption><statement content-type="dataType"><label>Data type</label><p>xlsx</p></statement><media xlink:href="zookeys-1220-123_article-126762__-s002.xlsx" mimetype="application" mime-subtype="vnd.openxmlformats-officedocument.spreadsheetml.sheet" position="float" orientation="portrait" xlink:type="simple" id="oo_1192482.xlsx"><uri content-type="original_file" xlink:type="simple">https://binary.pensoft.net/file/1192482</uri></media><permissions><license xlink:type="simple"><license-p>This dataset is made available under the Open Database License (http://opendatacommons.org/licenses/odbl/1.0/). The Open Database License (ODbL) is a license agreement intended to allow users to freely share, modify, and use this Dataset while maintaining this same freedom for others, provided that the original source and author(s) are credited.</license-p></license></permissions><attrib specific-use="authors">Keita Koeda, Manabu Bessho-Uehara</attrib></supplementary-material><table-wrap id="T2" position="float" orientation="portrait"><label>Table 2.</label><caption><p>Counts of <italic><tp:taxon-name><tp:taxon-name-part taxon-name-part-type="genus" reg="Pempheris">Pempheris</tp:taxon-name-part><tp:taxon-name-part taxon-name-part-type="species" reg="schwenkii">schwenkii</tp:taxon-name-part></tp:taxon-name></italic> and <italic><tp:taxon-name><tp:taxon-name-part taxon-name-part-type="genus" reg="Pempheris">P.</tp:taxon-name-part><tp:taxon-name-part taxon-name-part-type="species" reg="xanthoptera">xanthoptera</tp:taxon-name-part></tp:taxon-name></italic>.</p></caption><table id="TID0E43DI" rules="all"><tbody><tr><th rowspan="2" colspan="1"/><th rowspan="1" colspan="2">
                    <italic>
                      <tp:taxon-name><tp:taxon-name-part taxon-name-part-type="genus" reg="Pempheris">P.</tp:taxon-name-part><tp:taxon-name-part taxon-name-part-type="species" reg="schwenkii">schwenkii</tp:taxon-name-part></tp:taxon-name>
                    </italic>
                  </th><th rowspan="1" colspan="2">
                    <italic>
                      <tp:taxon-name><tp:taxon-name-part taxon-name-part-type="genus" reg="Pempheris">P.</tp:taxon-name-part><tp:taxon-name-part taxon-name-part-type="species" reg="xanthoptera">xanthoptera</tp:taxon-name-part></tp:taxon-name>
                    </italic>
                  </th></tr><tr><th rowspan="1" colspan="1">Syntypes</th><th rowspan="1" colspan="1">Non-types</th><th rowspan="1" colspan="1">Holotype</th><th rowspan="1" colspan="1">Non-types</th></tr><tr><td rowspan="1" colspan="1">Number of individuals</td><td rowspan="1" colspan="1">2</td><td rowspan="1" colspan="1">232</td><td rowspan="1" colspan="1">1</td><td rowspan="1" colspan="1">355</td></tr><tr><td rowspan="1" colspan="1">Number of individuals</td><td rowspan="1" colspan="1">87.2, 89.7</td><td rowspan="1" colspan="1">20.4–125.9</td><td rowspan="1" colspan="1">116.8</td><td rowspan="1" colspan="1">28.2–136.6</td></tr><tr><td rowspan="1" colspan="1">Standard length</td><td rowspan="1" colspan="1"/><td rowspan="1" colspan="1"/><td rowspan="1" colspan="1"/><td rowspan="1" colspan="1"/></tr><tr><td rowspan="1" colspan="1">Dorsal fin rays</td><td rowspan="1" colspan="1">VI, 9</td><td rowspan="1" colspan="1">VI–VII, 9–10</td><td rowspan="1" colspan="1">VI, 9</td><td rowspan="1" colspan="1">VI–VII, 9</td></tr><tr><td rowspan="1" colspan="1">Anal fin rays</td><td rowspan="1" colspan="1">III, 35–36</td><td rowspan="1" colspan="1">III, 35–42</td><td rowspan="1" colspan="1">III, 38</td><td rowspan="1" colspan="1">III, 35–42</td></tr><tr><td rowspan="1" colspan="1">Pectoral fin rays</td><td rowspan="1" colspan="1">17–18</td><td rowspan="1" colspan="1">16–18</td><td rowspan="1" colspan="1">18</td><td rowspan="1" colspan="1">16–19</td></tr><tr><td rowspan="1" colspan="1">Left pored lateral-line scales</td><td rowspan="1" colspan="1">48</td><td rowspan="1" colspan="1">44–53</td><td rowspan="1" colspan="1">48</td><td rowspan="1" colspan="1">45–54</td></tr><tr><td rowspan="1" colspan="1">Right pored lateral-line scales</td><td rowspan="1" colspan="1">48–49</td><td rowspan="1" colspan="1">45–53</td><td rowspan="1" colspan="1">47</td><td rowspan="1" colspan="1">46–54</td></tr><tr><td rowspan="1" colspan="1">Scale above lateral line</td><td rowspan="1" colspan="1">3 1/2</td><td rowspan="1" colspan="1">3 1/2–4 1/2</td><td rowspan="1" colspan="1">3 1/2</td><td rowspan="1" colspan="1">3 1/2</td></tr><tr><td rowspan="1" colspan="1">Scale rows below lateral line</td><td rowspan="1" colspan="1">10</td><td rowspan="1" colspan="1">10–13</td><td rowspan="1" colspan="1">10</td><td rowspan="1" colspan="1">10–13</td></tr><tr><td rowspan="1" colspan="1">Circumpeduncular scales</td><td rowspan="1" colspan="1">12</td><td rowspan="1" colspan="1">10–12</td><td rowspan="1" colspan="1">12</td><td rowspan="1" colspan="1">12–14</td></tr><tr><td rowspan="1" colspan="1">Gill rakers</td><td rowspan="1" colspan="1">7+18–19</td><td rowspan="1" colspan="1">6–9+18–22</td><td rowspan="1" colspan="1">N/A</td><td rowspan="1" colspan="1">7–9+18–21</td></tr></tbody></table></table-wrap><fig id="F3" position="float" orientation="portrait"><object-id xmlns:xlink="http://www.w3.org/1999/xlink" content-type="doi" xlink:type="simple">10.3897/zookeys.1220.126762.figure3</object-id><object-id xmlns:xlink="http://www.w3.org/1999/xlink" content-type="arpha" xlink:type="simple">10C17F5D-EDBB-569E-A04D-F4E79F94B865</object-id><label>Figure 3.</label><caption><p>The Maximum-Likelihood (<abbrev xmlns:xlink="http://www.w3.org/1999/xlink" xlink:title="maximum-likelihood" id="ABBRID0EOYAG" xlink:type="simple">ML</abbrev>) tree of <italic><tp:taxon-name><tp:taxon-name-part taxon-name-part-type="genus" reg="Pempheris">Pempheris</tp:taxon-name-part></tp:taxon-name></italic> species recovered from mitochondria <italic><abbrev xmlns:xlink="http://www.w3.org/1999/xlink" xlink:title="mitochondrial 16S ribosomal RNA" id="ABBRID0E1YAG" xlink:type="simple">16S</abbrev></italic> and <italic><abbrev xmlns:xlink="http://www.w3.org/1999/xlink" xlink:title="cytochrome oxidase I" id="ABBRID0E6YAG" xlink:type="simple">COI</abbrev></italic>. Values of the Shimodaira–Hasegawa-like approximate likelihood ratio test (SH-aLRT) for the <abbrev xmlns:xlink="http://www.w3.org/1999/xlink" xlink:title="maximum-likelihood" id="ABBRID0EDZAG" xlink:type="simple">ML</abbrev> tree, bootstrap values (BS) of the <abbrev xmlns:xlink="http://www.w3.org/1999/xlink" xlink:title="neighbor-joining" id="ABBRID0EHZAG" xlink:type="simple">NJ</abbrev> tree, and the posterior probability (PP) for the <abbrev xmlns:xlink="http://www.w3.org/1999/xlink" xlink:title="Bayesian inference" id="ABBRID0ELZAG" xlink:type="simple">BI</abbrev> tree are indicated at the nodes unless the branch lengths are &lt; 0.01. The museum voucher number of specimens are listed next to the taxon name.</p></caption><graphic xmlns:xlink="http://www.w3.org/1999/xlink" xlink:href="zookeys-1220-123_article-126762__-g003.jpg" position="float" orientation="portrait" xlink:type="simple" id="oo_1192466.jpg"><uri content-type="original_file" xlink:type="simple">https://binary.pensoft.net/fig/1192466</uri></graphic></fig></tp:treatment-sec><ref-list><ref id="B26"><mixed-citation xmlns:xlink="http://www.w3.org/1999/xlink" xlink:type="simple"><person-group><name name-style="western"><surname>Hiyama</surname><given-names>Y</given-names></name><name name-style="western"><surname>Yasuda</surname><given-names>T</given-names></name></person-group> (<year>1971</year>) <source>Living fishes of the Japanese coastal waters.</source><publisher-name>Kodansha</publisher-name>, <publisher-loc>Tokyo</publisher-loc>, <size units="page">337 pp</size>. [In Japanese]</mixed-citation></ref><ref id="B72"><mixed-citation xmlns:xlink="http://www.w3.org/1999/xlink" xlink:type="simple"><person-group><name name-style="western"><surname>Masuda</surname><given-names>H</given-names></name><name name-style="western"><surname>Araga</surname><given-names>C</given-names></name><name name-style="western"><surname>Yoshino</surname><given-names>T</given-names></name></person-group> (<year>1975</year>) <source>Coastal fishes of southern Japan.</source><publisher-name>Tokai University Press</publisher-name>, <publisher-loc>Tokyo</publisher-loc>, <size units="page">379 pp</size>. [In Japanese]</mixed-citation></ref><ref id="B25"><mixed-citation xmlns:xlink="http://www.w3.org/1999/xlink" xlink:type="simple"><person-group><name name-style="western"><surname>Hayashi</surname><given-names>Y</given-names></name></person-group> (<year>1984</year>) <tp:taxon-name><tp:taxon-name-part taxon-name-part-type="family">Pempheridae</tp:taxon-name-part></tp:taxon-name>. In: Masuda H, Amaoka K, Araga C, Uyeno T, Yoshino T (Eds) The fishes of the Japanese Archipelago. Tokai University Press, Tokyo, 160–161 [pls 151, 350]. [In Japanese]</mixed-citation></ref><ref id="B67"><mixed-citation xmlns:xlink="http://www.w3.org/1999/xlink" xlink:type="simple"><person-group><name name-style="western"><surname>Kohno</surname><given-names>H</given-names></name></person-group> (<year>1986</year>) <article-title>Larvae and juveniles of pempherid fishes, <italic><tp:taxon-name><tp:taxon-name-part taxon-name-part-type="genus">Pempheris</tp:taxon-name-part><tp:taxon-name-part taxon-name-part-type="species">xanthoptera</tp:taxon-name-part></tp:taxon-name></italic> and <italic><tp:taxon-name><tp:taxon-name-part taxon-name-part-type="genus">P.</tp:taxon-name-part><tp:taxon-name-part taxon-name-part-type="species">japonica</tp:taxon-name-part></tp:taxon-name></italic>.</article-title><source>Japanese Journal of Ichthyology</source><volume>33</volume>: <fpage>135</fpage>–<lpage>144</lpage>. <ext-link xlink:href="10.1007/BF02905841" ext-link-type="doi" xlink:type="simple">https://doi.org/10.1007/BF02905841</ext-link></mixed-citation></ref><ref id="B99"><mixed-citation xmlns:xlink="http://www.w3.org/1999/xlink" xlink:type="simple"><person-group><name name-style="western"><surname>Randall</surname><given-names>JE</given-names></name><name name-style="western"><surname>Ida</surname><given-names>H</given-names></name><name name-style="western"><surname>Kato</surname><given-names>K</given-names></name><name name-style="western"><surname>Pyle</surname><given-names>RL</given-names></name><name name-style="western"><surname>Earle</surname><given-names>JL</given-names></name></person-group> (<year>1997</year>) <article-title>Annotated checklist of the inshore fishes of the Ogasawara Islands.</article-title><source>National Museum of Nature and Science Monographs</source><volume>11</volume>: <fpage>1</fpage>–<lpage>74</lpage>.</mixed-citation></ref><ref id="B66"><mixed-citation xmlns:xlink="http://www.w3.org/1999/xlink" xlink:type="simple"><person-group><name name-style="western"><surname>Koeda</surname><given-names>K</given-names></name><name name-style="western"><surname>Aizawa</surname><given-names>M</given-names></name><name name-style="western"><surname>Sakamoto</surname><given-names>K</given-names></name><name name-style="western"><surname>Ueshima</surname><given-names>R</given-names></name></person-group> (<year>2022</year>) <article-title>Report on specimens of the family <tp:taxon-name><tp:taxon-name-part taxon-name-part-type="family">Pempheridae</tp:taxon-name-part></tp:taxon-name> (<tp:taxon-name><tp:taxon-name-part taxon-name-part-type="subclass">Teleostei</tp:taxon-name-part></tp:taxon-name>: <tp:taxon-name><tp:taxon-name-part taxon-name-part-type="order">Perciformes</tp:taxon-name-part></tp:taxon-name>) deposited in the Department of Zoology, The University Museum, The University of Tokyo.</article-title><source>The University Museum, The University of Tokyo Material Reports</source><volume>128</volume>: <fpage>1</fpage>–<lpage>16</lpage>.</mixed-citation></ref><ref id="B76"><mixed-citation xmlns:xlink="http://www.w3.org/1999/xlink" xlink:type="simple"><person-group><name name-style="western"><surname>Mochizuki</surname><given-names>K</given-names></name></person-group> (<year>1995</year>) <article-title><tp:taxon-name><tp:taxon-name-part taxon-name-part-type="family">Pempheridae</tp:taxon-name-part></tp:taxon-name>.</article-title> In: <person-group><name name-style="western"><surname>Konishi</surname><given-names>H</given-names></name></person-group> (<role>Ed.</role>) <issue-title>Fishes-new color guide for sportfishermen.</issue-title><source>Weekly Sunday Fishing Co. Ltd, Osaka</source>, <fpage>389</fpage>–<lpage>389</lpage>.</mixed-citation></ref><ref id="B71"><mixed-citation xmlns:xlink="http://www.w3.org/1999/xlink" xlink:type="simple"><person-group><name name-style="western"><surname>Masuda</surname><given-names>H</given-names></name><name name-style="western"><surname>Kobayashi</surname><given-names>Y</given-names></name></person-group> (<year>1994</year>) <source>Grand atlas of fish life modes.</source><publisher-name>Tokai University Press</publisher-name>, <publisher-loc>Tokyo</publisher-loc>, <size units="page">379 pp</size>. [In Japanese]</mixed-citation></ref><ref id="B21"><mixed-citation xmlns:xlink="http://www.w3.org/1999/xlink" xlink:type="simple"><person-group><name name-style="western"><surname>Hatooka</surname><given-names>K</given-names></name></person-group> (<year>1997</year>) <article-title><tp:taxon-name><tp:taxon-name-part taxon-name-part-type="family">Pempheridae</tp:taxon-name-part></tp:taxon-name>.</article-title> In: <person-group><name name-style="western"><surname>Okamura</surname><given-names>O</given-names></name><name name-style="western"><surname>Amaoka</surname><given-names>K</given-names></name></person-group> (<role>Eds</role>) <issue-title>Sea fishes of Japan.</issue-title><source>Yama-kei Publishers co., Ltd., Tokyo</source>, <fpage>380</fpage>–<lpage>381</lpage>. [In Japanese]</mixed-citation></ref><ref id="B23"><mixed-citation xmlns:xlink="http://www.w3.org/1999/xlink" xlink:type="simple"><person-group><name name-style="western"><surname>Hatooka</surname><given-names>K</given-names></name></person-group> (<year>2002</year>) <tp:taxon-name><tp:taxon-name-part taxon-name-part-type="family">Pempheridae</tp:taxon-name-part></tp:taxon-name>. In: Nakabo T (Ed.) Fishes of Japan with pictorial keys to the species, English edition. Tokai University Press, Tokyo, 878–879, 1562.</mixed-citation></ref><ref id="B121"><mixed-citation xmlns:xlink="http://www.w3.org/1999/xlink" xlink:type="simple"><person-group><name name-style="western"><surname>Takayama</surname><given-names>M</given-names></name><name name-style="western"><surname>Onuki</surname><given-names>A</given-names></name><name name-style="western"><surname>Yoshino</surname><given-names>T</given-names></name><name name-style="western"><surname>Yoshimoto</surname><given-names>M</given-names></name><name name-style="western"><surname>Ito</surname><given-names>H</given-names></name><name name-style="western"><surname>Kohbara</surname><given-names>J</given-names></name><name name-style="western"><surname>Somiya</surname><given-names>H</given-names></name></person-group> (<year>2003</year>) <article-title>Sound characteristics and the sound producing system in silver sweeper, <italic><tp:taxon-name><tp:taxon-name-part taxon-name-part-type="genus">Pempheris</tp:taxon-name-part><tp:taxon-name-part taxon-name-part-type="species">schwenkii</tp:taxon-name-part></tp:taxon-name></italic> (<tp:taxon-name><tp:taxon-name-part taxon-name-part-type="order">Perciformes</tp:taxon-name-part></tp:taxon-name>: <tp:taxon-name><tp:taxon-name-part taxon-name-part-type="family">Pempheridae</tp:taxon-name-part></tp:taxon-name>).</article-title><source>Journal of the Marine Biological Association of the UK</source><volume>83</volume>: <fpage>1317</fpage>–<lpage>1320</lpage>. <ext-link xlink:href="10.1017/S0025315403008750" ext-link-type="doi" xlink:type="simple">https://doi.org/10.1017/S0025315403008750</ext-link></mixed-citation></ref><ref id="B105"><mixed-citation xmlns:xlink="http://www.w3.org/1999/xlink" xlink:type="simple"><person-group><name name-style="western"><surname>Senou</surname><given-names>H</given-names></name><name name-style="western"><surname>Matsuura</surname><given-names>K</given-names></name><name name-style="western"><surname>Shinohara</surname><given-names>G</given-names></name></person-group> (<year>2006b</year>) <article-title>Checklist of fishes in the Sagami Sea with zoogeographical comments on shallow water fishes occurring along the coastlines under the influence of Kuroshio Current.</article-title><source>Memoirs of the National Science Museum (Tokyo)</source><volume>41</volume>: <fpage>389</fpage>–<lpage>542</lpage>.</mixed-citation></ref><ref id="B3"><mixed-citation xmlns:xlink="http://www.w3.org/1999/xlink" xlink:type="simple"><person-group><name name-style="western"><surname>Aramata</surname><given-names>H</given-names></name></person-group> (<year>2007</year>) <source>The Aramata atlas of wonder fishes.</source><publisher-name>Shinshokan</publisher-name>, <publisher-loc>Tokyo</publisher-loc>, <size units="page">390 pp</size>. [In Japanese]</mixed-citation></ref><ref id="B138"><mixed-citation xmlns:xlink="http://www.w3.org/1999/xlink" xlink:type="simple"><person-group><name name-style="western"><surname>Yoshino</surname><given-names>Y</given-names></name></person-group> (<year>2008</year>) <source>Marine fishes of Japan. Yama-kei Publishers co.</source><publisher-name>, LTD</publisher-name>, <publisher-loc>Tokyo</publisher-loc>, <size units="page">543 pp</size>.</mixed-citation></ref><ref id="B119"><mixed-citation xmlns:xlink="http://www.w3.org/1999/xlink" xlink:type="simple"><person-group><name name-style="western"><surname>Takagi</surname><given-names>M</given-names></name><name name-style="western"><surname>Hirata</surname><given-names>T</given-names></name><name name-style="western"><surname>Hirata</surname><given-names>S</given-names></name><name name-style="western"><surname>Nakata</surname><given-names>C</given-names></name></person-group> (<year>2010</year>) <source>Fishes of Ainan Ehime.</source><publisher-name>Soufusha shuppan</publisher-name>, <publisher-loc>Matsuyama</publisher-loc>, <size units="page">250 pp</size>.</mixed-citation></ref><ref id="B68"><mixed-citation xmlns:xlink="http://www.w3.org/1999/xlink" xlink:type="simple"><person-group><name name-style="western"><surname>Kohno</surname><given-names>H</given-names></name><name name-style="western"><surname>Konou</surname><given-names>K</given-names></name><name name-style="western"><surname>Tokoo</surname><given-names>T</given-names></name></person-group> (<year>2011</year>) <source>A photographic guide to the fishes in Tokyo Bay.</source><publisher-name>Heibonsha</publisher-name>, <publisher-loc>Tokyo</publisher-loc>, <size units="page">374 pp</size>. [In Japanese]</mixed-citation></ref><ref id="B24"><mixed-citation xmlns:xlink="http://www.w3.org/1999/xlink" xlink:type="simple"><person-group><name name-style="western"><surname>Hatooka</surname><given-names>K</given-names></name><name name-style="western"><surname>Yagishita</surname><given-names>N</given-names></name></person-group> (<year>2013</year>) <article-title><tp:taxon-name><tp:taxon-name-part taxon-name-part-type="family">Pempheridae</tp:taxon-name-part></tp:taxon-name>.</article-title> In: <person-group><name name-style="western"><surname>Nakabo</surname><given-names>T</given-names></name></person-group> (<role>Ed.</role>) <issue-title>Fishes of Japan with pictorial keys to the species, 3rd edn.</issue-title><source>Tokai University Press, Tokyo, 983–984</source>, <fpage>2020</fpage>–<lpage>2021</lpage>. [In Japanese]</mixed-citation></ref><ref id="B58"><mixed-citation xmlns:xlink="http://www.w3.org/1999/xlink" xlink:type="simple"><person-group><name name-style="western"><surname>Koeda</surname><given-names>K</given-names></name><name name-style="western"><surname>Yoshino</surname><given-names>T</given-names></name><name name-style="western"><surname>Tachihara</surname><given-names>K</given-names></name></person-group> (<year>2013a</year>) <article-title><italic><tp:taxon-name><tp:taxon-name-part taxon-name-part-type="genus">Pempheris</tp:taxon-name-part><tp:taxon-name-part taxon-name-part-type="species">ufuagari</tp:taxon-name-part></tp:taxon-name></italic> sp. nov., a new species in the genus <italic><tp:taxon-name><tp:taxon-name-part taxon-name-part-type="genus">Pempheris</tp:taxon-name-part></tp:taxon-name></italic> (<tp:taxon-name><tp:taxon-name-part taxon-name-part-type="order">Perciformes</tp:taxon-name-part></tp:taxon-name>, <tp:taxon-name><tp:taxon-name-part taxon-name-part-type="family">Pempheridae</tp:taxon-name-part></tp:taxon-name>) from the oceanic islands of Japan.</article-title><source>Zootaxa</source><volume>3609</volume>: <fpage>231</fpage>–<lpage>238</lpage>. <ext-link xlink:href="10.11646/zootaxa.3609.2.9" ext-link-type="doi" xlink:type="simple">https://doi.org/10.11646/zootaxa.3609.2.9</ext-link></mixed-citation></ref><ref id="B84"><mixed-citation xmlns:xlink="http://www.w3.org/1999/xlink" xlink:type="simple"><person-group><name name-style="western"><surname>Motomura</surname><given-names>H</given-names></name><name name-style="western"><surname>Dewa</surname><given-names>S</given-names></name><name name-style="western"><surname>Furuta</surname><given-names>K</given-names></name><name name-style="western"><surname>Matsuura</surname><given-names>K</given-names></name></person-group> (<year>2013</year>) <source>Fishes of Iou-jima and Take-shima islands, Mishima, Kagoshima, Japan.</source><publisher-name>The Kagoshima University Museum</publisher-name>, <publisher-loc>Kagoshima and the National Museum of Nature and Science, Tsukuba</publisher-loc>, <size units="page">390 pp</size>.</mixed-citation></ref><ref id="B37"><mixed-citation xmlns:xlink="http://www.w3.org/1999/xlink" xlink:type="simple"><person-group><name name-style="western"><surname>Kawano</surname><given-names>M</given-names></name><name name-style="western"><surname>Doi</surname><given-names>H</given-names></name><name name-style="western"><surname>Hori</surname><given-names>S</given-names></name></person-group> (<year>2014</year>) <article-title>List of the fishes in the southwestern Japan Sea off Yamaguchi Prefecture.</article-title><source>Bulletin of Yamaguchi Prefecture Fisheries Research Center</source><volume>11</volume>: <fpage>1</fpage>–<lpage>30</lpage>. [In Japanese with English abstract]</mixed-citation></ref><ref id="B61"><mixed-citation xmlns:xlink="http://www.w3.org/1999/xlink" xlink:type="simple"><person-group><name name-style="western"><surname>Koeda</surname><given-names>K</given-names></name><name name-style="western"><surname>Yoshino</surname><given-names>T</given-names></name><name name-style="western"><surname>Imai</surname><given-names>H</given-names></name><name name-style="western"><surname>Tachihara</surname><given-names>K</given-names></name></person-group> (<year>2014</year>) <article-title>A review of the genus <italic><tp:taxon-name><tp:taxon-name-part taxon-name-part-type="genus">Pempheris</tp:taxon-name-part></tp:taxon-name></italic> (<tp:taxon-name><tp:taxon-name-part taxon-name-part-type="order">Perciformes</tp:taxon-name-part></tp:taxon-name>, <tp:taxon-name><tp:taxon-name-part taxon-name-part-type="family">Pempheridae</tp:taxon-name-part></tp:taxon-name>) of the Red Sea, with description of a new species.</article-title><source>Zootaxa</source><volume>3793</volume>: <fpage>301</fpage>–<lpage>330</lpage>. <ext-link xlink:href="10.11646/zootaxa.3793.3.1" ext-link-type="doi" xlink:type="simple">https://doi.org/10.11646/zootaxa.3793.3.1</ext-link></mixed-citation></ref><ref id="B29"><mixed-citation xmlns:xlink="http://www.w3.org/1999/xlink" xlink:type="simple"><person-group><name name-style="western"><surname>Ikeda</surname><given-names>H</given-names></name><name name-style="western"><surname>Nakabo</surname><given-names>T</given-names></name></person-group> (<year>2015</year>) <source>Fishes of the Pacific coasts of southern Japan.</source><publisher-name>Tokai University Press</publisher-name>, <publisher-loc>Hadano</publisher-loc>, <size units="page">597 pp</size>. [In Japanese]</mixed-citation></ref><ref id="B123"><mixed-citation xmlns:xlink="http://www.w3.org/1999/xlink" xlink:type="simple"><person-group><name name-style="western"><surname>Takeuchi</surname><given-names>N</given-names></name><name name-style="western"><surname>Senou</surname><given-names>H</given-names></name><name name-style="western"><surname>Seino</surname><given-names>H</given-names></name></person-group> (<year>2015</year>) <article-title>Fish fauna of Tsushima Island, Nagasaki Prefecture, Japan -researches from 1948 to 2015.</article-title><source>Bulletin of the Biogeographical Society of Japan</source><volume>70</volume>: <fpage>1</fpage>–<lpage>11</lpage>.</mixed-citation></ref><ref id="B34"><mixed-citation xmlns:xlink="http://www.w3.org/1999/xlink" xlink:type="simple"><person-group><name name-style="western"><surname>Kaburagi</surname><given-names>K</given-names></name></person-group> (<year>2016</year>) <source>Field guide to fishes of Tanega-shima Island collected by line and hook.</source><publisher-name>Tamashidasha</publisher-name>, <publisher-loc>Nishinoomote</publisher-loc>, <size units="page">158 pp</size>. [In Japanese]</mixed-citation></ref><ref id="B39"><mixed-citation xmlns:xlink="http://www.w3.org/1999/xlink" xlink:type="simple"><person-group><name name-style="western"><surname>Kimura</surname><given-names>Y</given-names></name><name name-style="western"><surname>Hibino</surname><given-names>Y</given-names></name><name name-style="western"><surname>Miki</surname><given-names>R</given-names></name><name name-style="western"><surname>Minetoma</surname><given-names>T</given-names></name><name name-style="western"><surname>Koeda</surname><given-names>K</given-names></name></person-group> (<year>2017</year>) <source>Field guide to fishes of Kuchinoerabu-jima Island in the Osumi Group, Kagoshima, southern Japan.</source><publisher-name>The Kagoshima University Museum</publisher-name>, <publisher-loc>Kagoshima</publisher-loc>, <size units="page">200 pp</size>. [In Japanese]</mixed-citation></ref><ref id="B41"><mixed-citation xmlns:xlink="http://www.w3.org/1999/xlink" xlink:type="simple"><person-group><name name-style="western"><surname>Koeda</surname><given-names>K</given-names></name></person-group> (<year>2017a</year>) <article-title>Fishes of family <tp:taxon-name><tp:taxon-name-part taxon-name-part-type="family">Pempheridae</tp:taxon-name-part></tp:taxon-name> (<tp:taxon-name><tp:taxon-name-part taxon-name-part-type="subclass">Teleostei</tp:taxon-name-part></tp:taxon-name>: <tp:taxon-name><tp:taxon-name-part taxon-name-part-type="order">Perciformes</tp:taxon-name-part></tp:taxon-name>) of the Ogasawara Islands, Japan.</article-title><source>Bulletin of the Biogeographical Society of Japan</source><volume>71</volume>: <fpage>1</fpage>–<lpage>13</lpage>. [In Japanese with English abstract]</mixed-citation></ref><ref id="B42"><mixed-citation xmlns:xlink="http://www.w3.org/1999/xlink" xlink:type="simple"><person-group><name name-style="western"><surname>Koeda</surname><given-names>K</given-names></name></person-group> (<year>2017b</year>) <article-title><tp:taxon-name><tp:taxon-name-part taxon-name-part-type="family">Pempheridae</tp:taxon-name-part></tp:taxon-name>.</article-title> In: <person-group><name name-style="western"><surname>Iwatsubo</surname><given-names>H</given-names></name><name name-style="western"><surname>Motomura</surname><given-names>H</given-names></name></person-group> (<role>Eds</role>) <issue-title>Field guide to fishes of Kagoshima Bay in southern Kyushu, Japan.</issue-title><source>Kagoshima Museum of Aquatic Biodiversity, Kagoshima and the Kagoshima University Museum, Kagoshima</source>, <fpage>189</fpage>–<lpage>190</lpage>. [In Japanese]</mixed-citation></ref><ref id="B52"><mixed-citation xmlns:xlink="http://www.w3.org/1999/xlink" xlink:type="simple"><person-group><name name-style="western"><surname>Koeda</surname><given-names>K</given-names></name><name name-style="western"><surname>Motomura</surname><given-names>H</given-names></name></person-group> (<year>2017a</year>) A new species of <italic><tp:taxon-name><tp:taxon-name-part taxon-name-part-type="genus">Pempheris</tp:taxon-name-part></tp:taxon-name></italic> (<tp:taxon-name><tp:taxon-name-part taxon-name-part-type="order">Perciformes</tp:taxon-name-part></tp:taxon-name>: <tp:taxon-name><tp:taxon-name-part taxon-name-part-type="family">Pempheridae</tp:taxon-name-part></tp:taxon-name>) endemic to the Ogasawara Islands, Japan. Ichthyological Research. <ext-link xlink:href="10.1007/s10228-017-0586-3" ext-link-type="doi" xlink:type="simple">https://doi.org/10.1007/s10228-017-0586-3</ext-link> [also appeared in Ichthyological Research 65: 21–28]</mixed-citation></ref><ref id="B35"><mixed-citation xmlns:xlink="http://www.w3.org/1999/xlink" xlink:type="simple">Kagoshima City Aquarium Foundation (<year>2018</year>) <source>Fishes collected with set nets in Kagoshima and confirmed by Kagoshima City Aquarium, 2<sup>nd</sup> edn.</source><publisher-name>Kagoshima City Aquarium Foundation</publisher-name>, <publisher-loc>Kagoshima</publisher-loc>, <size units="page">335 pp</size>. [In Japanese]</mixed-citation></ref><ref id="B44"><mixed-citation xmlns:xlink="http://www.w3.org/1999/xlink" xlink:type="simple"><person-group><name name-style="western"><surname>Koeda</surname><given-names>K</given-names></name></person-group> (<year>2018b</year>) <article-title><tp:taxon-name><tp:taxon-name-part taxon-name-part-type="family">Pempheridae</tp:taxon-name-part></tp:taxon-name>.</article-title> In: <person-group><name name-style="western"><surname>Nakabo</surname><given-names>T</given-names></name></person-group> (<role>Ed.</role>) <issue-title>The natural history of the fishes of Japan.</issue-title><source>Shogakukan, Tokyo</source>, <fpage>298</fpage>–<lpage>299</lpage>. [In Japanese]</mixed-citation></ref><ref id="B45"><mixed-citation xmlns:xlink="http://www.w3.org/1999/xlink" xlink:type="simple"><person-group><name name-style="western"><surname>Koeda</surname><given-names>K</given-names></name></person-group> (<year>2018c</year>) <article-title><tp:taxon-name><tp:taxon-name-part taxon-name-part-type="family">Pempheridae</tp:taxon-name-part></tp:taxon-name>.</article-title> In: <person-group><name name-style="western"><surname>Koeda</surname><given-names>K</given-names></name><name name-style="western"><surname>Hata</surname><given-names>H</given-names></name><name name-style="western"><surname>Yamada</surname><given-names>M</given-names></name><name name-style="western"><surname>Motomura</surname><given-names>H</given-names></name></person-group> (<role>Eds</role>) <issue-title>Field guide to fishes landed at Uchinoura Fishing Port, Kagoshima, Japan.</issue-title><source>The Kagoshima University Museum, Kagoshima</source>, <fpage>339</fpage>–<lpage>343</lpage>. [In Japanese]</mixed-citation></ref><ref id="B87"><mixed-citation xmlns:xlink="http://www.w3.org/1999/xlink" xlink:type="simple"><person-group><name name-style="western"><surname>Murase</surname><given-names>A</given-names></name><name name-style="western"><surname>Miki</surname><given-names>R</given-names></name><name name-style="western"><surname>Wada</surname><given-names>M</given-names></name><name name-style="western"><surname>Senou</surname><given-names>H</given-names></name></person-group> (<year>2019</year>) <source>Coastal and market fishes around Kadogawa Bay, northern part of Miyazaki Prefecture, southern Japan.</source><publisher-name>Nobeoka Marine Science Station</publisher-name>, <publisher-loc>Field Science Center, University of Miyazaki, Nobeoka</publisher-loc>, <size units="page">207 pp</size>. [In Japanese]</mixed-citation></ref><ref id="B48"><mixed-citation xmlns:xlink="http://www.w3.org/1999/xlink" xlink:type="simple"><person-group><name name-style="western"><surname>Koeda</surname><given-names>K</given-names></name></person-group> (<year>2020a</year>) <article-title><tp:taxon-name><tp:taxon-name-part taxon-name-part-type="family">Pempheridae</tp:taxon-name-part></tp:taxon-name>.</article-title> In: <person-group><name name-style="western"><surname>Koeda</surname><given-names>K</given-names></name><name name-style="western"><surname>Hata</surname><given-names>H</given-names></name><name name-style="western"><surname>Yamada</surname><given-names>M</given-names></name><name name-style="western"><surname>Motomura</surname><given-names>H</given-names></name></person-group> (<role>Eds</role>) <issue-title>Fishes from markets in Osumi Peninsula, Kagoshima, Japan.</issue-title><source>The Kagoshima University Museum, Kagoshima</source>, <fpage>406</fpage>–<lpage>411</lpage>. [In Japanese]</mixed-citation></ref><ref id="B88"><mixed-citation xmlns:xlink="http://www.w3.org/1999/xlink" xlink:type="simple"><person-group><name name-style="western"><surname>Murase</surname><given-names>A</given-names></name><name name-style="western"><surname>Ogata</surname><given-names>Y</given-names></name><name name-style="western"><surname>Yamasaki</surname><given-names>Y</given-names></name><name name-style="western"><surname>Miki</surname><given-names>R</given-names></name><name name-style="western"><surname>Wada</surname><given-names>M</given-names></name><name name-style="western"><surname>Senou</surname><given-names>H</given-names></name></person-group> (<year>2021</year>) <source>Coastal, shelf and deep-sea fishes around Kadogawa Bay, northern part of Miyazaki Prefecture, southern Japan.</source><publisher-name>Nobeoka Marine Science Station</publisher-name>, <publisher-loc>Field Science Center, University of Miyazaki, Nobeoka</publisher-loc>, <size units="page">357 pp</size>. [In Japanese]</mixed-citation></ref><ref id="B50"><mixed-citation xmlns:xlink="http://www.w3.org/1999/xlink" xlink:type="simple"><person-group><name name-style="western"><surname>Koeda</surname><given-names>K</given-names></name></person-group> (<year>2022</year>) <article-title>Family <tp:taxon-name><tp:taxon-name-part taxon-name-part-type="family">Pempheridae</tp:taxon-name-part></tp:taxon-name>.</article-title> In: <person-group><name name-style="western"><surname>Iwatsubo</surname><given-names>H</given-names></name><name name-style="western"><surname>Ito</surname><given-names>M</given-names></name><name name-style="western"><surname>Yamada</surname><given-names>M</given-names></name><name name-style="western"><surname>Motomura</surname><given-names>H</given-names></name></person-group> (<role>Eds</role>) <issue-title>Field guide to fishes of the East China Sea side of Satsuma Peninsula in Kagoshima, southern Kyushu, Japan.</issue-title><source>Kagoshima Museum of Aquatic Biodiversity, Kagoshima and the Kagoshima University Museum, Kagoshima</source>, <fpage>158</fpage>–<lpage>158</lpage>.</mixed-citation></ref><ref id="B80"><mixed-citation xmlns:xlink="http://www.w3.org/1999/xlink" xlink:type="simple"><person-group><name name-style="western"><surname>Motomura</surname><given-names>H</given-names></name></person-group> (<year>2023</year>) <article-title>An annotated checklist of marine and freshwater fishes of Tanega-shima amd Mage-shima islands in the Osumi Islands, Kagoshima, southern Japan, with 536 new records.</article-title><source>Bulletin of the Kagoshima University Museum</source><volume>20</volume>: <fpage>1</fpage>–<lpage>250</lpage>.</mixed-citation></ref><ref id="B93"><mixed-citation xmlns:xlink="http://www.w3.org/1999/xlink" xlink:type="simple"><person-group><name name-style="western"><surname>Okada</surname><given-names>Y</given-names></name></person-group> (<year>1938</year>) A catalogue of vertebrates of Japan. Maruzen, Co. Ltd, Tokyo, [iv +] 412 pp.</mixed-citation></ref><ref id="B94"><mixed-citation xmlns:xlink="http://www.w3.org/1999/xlink" xlink:type="simple"><person-group><name name-style="western"><surname>Okada</surname><given-names>Y</given-names></name><name name-style="western"><surname>Matsubara</surname><given-names>K</given-names></name></person-group> (<year>1938</year>) Key to the fishes and fish-like animals of Japan. Sanseido, Tokyo.</mixed-citation></ref><ref id="B73"><mixed-citation xmlns:xlink="http://www.w3.org/1999/xlink" xlink:type="simple"><person-group><name name-style="western"><surname>Matsubara</surname><given-names>K</given-names></name></person-group> (<year>1955</year>) <source>Fish morphology and hierarchy.</source><publisher-name>Ishizaki-shoten</publisher-name>, <publisher-loc>Tokyo</publisher-loc>, <size units="page">789 pp</size>. [In Japanese]</mixed-citation></ref><ref id="B1"><mixed-citation xmlns:xlink="http://www.w3.org/1999/xlink" xlink:type="simple"><person-group><name name-style="western"><surname>Abekawa</surname><given-names>Y</given-names></name><name name-style="western"><surname>Nishi</surname><given-names>G</given-names></name></person-group> (<year>1969</year>) <article-title>Fish fauna of Hanaze, Ibusuki-gun, Kagoshima Prefecture.</article-title><source>KYANOΣ OIKΣ</source><volume>13</volume>: <fpage>23</fpage>–<lpage>27</lpage>. [In Japanese]</mixed-citation></ref><ref id="B38"><mixed-citation xmlns:xlink="http://www.w3.org/1999/xlink" xlink:type="simple"><person-group><name name-style="western"><surname>Kim</surname><given-names>B-J</given-names></name><name name-style="western"><surname>Sakai</surname><given-names>K</given-names></name></person-group> (<year>2004</year>) <article-title>On the occurrence of <italic><tp:taxon-name><tp:taxon-name-part taxon-name-part-type="genus">Pempheris</tp:taxon-name-part><tp:taxon-name-part taxon-name-part-type="species">schwenkii</tp:taxon-name-part></tp:taxon-name></italic> (<tp:taxon-name><tp:taxon-name-part taxon-name-part-type="family">Pempheridae</tp:taxon-name-part></tp:taxon-name>) at Jeju Island: an addition to Korean ichthyofauna.</article-title><source>Korean Journal of Ichthyology</source><volume>16</volume>(<issue>2</issue>): <fpage>181</fpage>–<lpage>184</lpage>.</mixed-citation></ref><ref id="B128"><mixed-citation xmlns:xlink="http://www.w3.org/1999/xlink" xlink:type="simple"><person-group><name name-style="western"><surname>Tominaga</surname><given-names>Y</given-names></name></person-group> (<year>1963</year>) <article-title>A revision of the fishes of the family <tp:taxon-name><tp:taxon-name-part taxon-name-part-type="family">Pempheridae</tp:taxon-name-part></tp:taxon-name> of Japan.</article-title><source>Journal of the Faculty of Science, the University of Tokyo</source><volume>10</volume>: <fpage>269</fpage>–<lpage>290</lpage>.</mixed-citation></ref></ref-list></tp:taxon-treatment>
