# Supplementary material for: ﻿A review of the genus Pempheris (Teleostei, Pempheridae) found in Japan and Taiwan
Source: Zookeys. 2024 Dec 9;1220:123–63. doi: 10.3897/zookeys.1220.126762 (PMC11650195; doi:10.3897/zookeys.1220.126762)
Supplement: Supplementary material 1 — Preserved specimens of genus Pempheris examined in the present study [file zookeys-1220-123_article-126762__-s001.xlsx]

## Sheet: Sheet1
Species	Catalog number	Type	Number of specimens	SL (range)	Country	Area	Locality	Depth	Collection date
P. adusta	AMS I. 13102	Non-type	3	21.1-40.5	Vanuatu	New Hebrides			Aug. 1914
P. adusta	AMS I. 17096-012*	Non-type	1	113.7	Papua New Guinea		Trobriand Island		8 June 1970
P. adusta	AMS I. 17102-019	Non-type	1	77.61	Papua New Guinea		Trobriand Island		17 June 1970
P. adusta	AMS I. 17360-002	Non-type	1	104.19	Australia	Lord Howe Island			Feb. 1973
P. adusta	AMS I. 17445-117	Non-type	2	69.9-71.1	Australia	Queensland	One Three Island		19 Sept. 1968
P. adusta	AMS I. 19455-031	Non-type	8	95.1-134.6	Australia	Queensland	Lizard Island		Nov. 1975
P. adusta	AMS I. 19456-016	Non-type	1	99.81	Australia	Queensland	Lizard Island		Nov. 1975
P. adusta	AMS I. 19472-014	Non-type	1	123.75	Australia	Queensland	Lizard Island		Nov. 1975
P. adusta	AMS I. 19917-001	Non-type	1	90.76	Vanuatu	New Hebrides	Epi Island, Ringdove Bay		Aug. 1914
P. adusta	AMS I. 21961-018	Non-type	25	18.1-38.0	Australia	Northern Territory	Gove Peninsula	0-5	25 Nov. 1980
P. adusta	AMS I. 22574-024	Non-type	1	142.53	Australia	Queensland	Escape Reef		27 Oct. 1981
P. adusta	AMS I. 22612-002	Non-type	1	136.13	Australia	Queensland	Escape Reef		1 Nov. 1981
P. adusta	AMS I. 23847-026	Non-type	1	121.76	Australia	Queensland	Lizard Island	8	6 Jan. 1975
P. adusta	AMS I. 27149-021	Non-type	4	137.3-147.0	Australia	Queensland	Elizabeth Reef		10 Dec. 1987
P. adusta	AMS I. 34323-054*	Non-type	1	83.42	Australia	Queensland	Freashwater Beach	0-6	18 Sept. 1993
P. adusta	AMS I. 37315-047	Non-type	1	88.66	Vanuatu		Erromango Island, Port Narvin	0-6	28 May 1996
P. adusta	AMS I. 37335-005*	Non-type	1	90.3	Vanuatu		Lamen Island, Apae area	1-18	14 June 1996
P. adusta	AMS I. 37335-027	Non-type	3	112.9-134.39	Vanuatu		Lamen Island, Apae area	1-18	14 June 1996
P. adusta	AMS I. 37337-047*	Non-type	1	85.73	Vanuatu	New Hebrides	Epi Island, Ringdove Bay	1-11.6	15 June 1996
P. adusta	AMS I. 37934-050	Non-type	2	117.6-125.9	Vanuatu	Banks Islands		1-5	23 May 1997
P. adusta	AMS I. 37936-010	Non-type	2	82.4-126.1	Vanuatu		Maewe Island, Lakrere Bay		27 May 1997
P. adusta	AMS I. 39342-001	Non-type	1	123.17	Marianas	Guam	Agat		22 June 1962
P. adusta	AMS I. 39664-001	Non-type	3	86.8-111.3	Marianas	Guam	Shark hole		13 Feb. 1963
P. adusta	AMS I. 39764-001	Non-type	6	84.5-115.16	Marianas	Tinian Island			15 Aug. 1970
P. adusta	AMS I. 39767-001*	Non-type	1	121.33	Marianas	Guam	Agat		3 Feb. 1965
P. adusta	AMS IB. 484	Non-type	1	87.41	Australia	Northern Territory	Arnhem Coast		1940
P. adusta	AMS IB. 7721	Non-type	1	109.31	Australia	Queensland	North East Cay		13 Nov. 1964
P. adusta	AMS IB. 7740	Non-type	1	122.61	Australia	Queensland	North East Cay		13 May 1964
P. adusta	AMS IB. 7821	Non-type	1	115.71	Australia	Queensland	North East Cay		13 Nov. 1964
P. adusta	ASIZP 55080	Non-type	2	115.8-128.92	Taiwan	Taitung	Lanyu, Dongcing		19 Aug. 1978
P. adusta	ASIZP 58989	Non-type	1	89.7	Taiwan	Pingtung	Maobitou		1 Dec. 1975
P. adusta	ASIZP 59262	Non-type	1	108.51	Taiwan	Pingtung	Maobitou		10 Mar. 1975
P. adusta	ASIZP 61398	Non-type	1	138.1	Taiwan	Yunlin	Boziliao, Sihhu		5 May 2002
P. adusta	ASIZP 66060	Non-type	1	146.02	Taiwan	Yilan	Daxi		7 Mar. 2005
P. adusta	ASIZP 73018	Non-type	1	5.94	Taiwan	Pingtung	Maobitou		6 Nov. 2014
P. adusta	ASIZP uncataloged	Non-type	4	79.0-86.1	Taiwan	Pingtung	Maobitou		1 Oct. 1975
P. adusta	BMNH 1858.4.21.23	Non-type	1	108.42	Indonesia		Ambon Island
P. adusta	BMNH 1858.4.21.94	Non-type	1	105.42	Indonesia		Ambon Island
P. adusta	BMNH 1933.3.11.401	Non-type	1	131.04	Philipinnes		Culion		May 1931
P. adusta	BMNH 1974.5.25.2486	Non-type	1	107.93	Papua New Guinea		Trobriand Island, Kiriwinna		8 May 1970
P. adusta	BMNH 1984.1.18:160	Non-type	1	127.45	Singapore
P. adusta	BMNH 1987.8.24.7	Non-type	1	104.71	Philipinnes
P. adusta	BPBM 07266	Non-type	3	92.8-114.5	Japan	Okinawa	Ishigaki-jima Island		23 May 1968
P. adusta	BPBM 23340	Non-type	3	103.9-120.9	Taiwan				16 July 1978
P. adusta	BSKU 006035	Non-type	1	56.6	Japan	Kagoshima	Kikai-jima Island, Onotsu		1956
P. adusta	BSKU 006288	Non-type	1	53.8	Japan	Kagoshima	Kikai-jima Island, Hayamachi		1956
P. adusta	BSKU 012521	Non-type	1	109	Japan	Kagoshima	Yoron-jima Island, Chabana		22 July 1967
P. adusta	BSKU 017831	Non-type	1	127.6	Japan	Ogasawara Islands			1971
P. adusta	BSKU 022179	Non-type	1	130.3	Japan	Okinawa	Ishigaki-jima Island		1973
P. adusta	BSKU 055664	Non-type	1	115	Japan	Kochi	Tosashimizu, Ashizuri Port		5 Sept. 2001
P. adusta	BSKU 067415	Non-type	1	107.5	Japan	Kochi	Tosashimizu, Ashizuri Port		16 Sept. 2003
P. adusta	BSKU 118131	Non-type	1		Japan	Amami Islands	Amami-oshima Island, Koniya
P. adusta	CMNH-ZF 07364	Non-type	1	132.9	Japan	Okinawa	probably Okinawa-jima Island		11 May 1992
P. adusta	FAKU 71765	Non-type	1	110.83	Japan	Kochi	Iburi
P. adusta	FAKU 71766	Non-type	1	117.52	Japan	Kochi	Iburi
P. adusta	FAKU 71789	Non-type	1	93.84	Japan	Kochi	Iburi
P. adusta	FAKU 72275	Non-type	1	95.65	Japan	Kochi	Iburi
P. adusta	FAKU 72276	Non-type	1	93.54	Japan	Kochi	Iburi
P. adusta	FMNH 110437*	Non-type	1	92.91	Philippine		Iliilo, Lawigan, Tiolas, San Joaquin		25 Sept. 1995
P. adusta	FMNH 110438	Non-type	1	101	Philippines		Sicogon Island, Estancia Bay		25 Sept. 1995
P. adusta	FMNH 119998	Non-type	2	63.8-65.1	Solomon Islands				25 Sept. 1998
P. adusta	FMNH 119999*	Non-type	1	67.02	Solomon Islands				25 Sept. 1998
P. adusta	FMNH 120001	Non-type	1	117.34	Philippine		Busuanga Island		11 Mar. 2003
P. adusta	FMNH 120002	Non-type	9	86.3-136.0	Philippine		Busuanga Island		10 Mar. 2003
P. adusta	FMNH 120005	Non-type	2	103.8-107.6	Philippine		Busuanga Island		13 Mar. 2003
P. adusta	FMNH 120006	Non-type	2	110.8-117.3	Philippine		Busuanga Island		13 Mar. 2003
P. adusta	FMNH 120007	Non-type	6	99.7-118.5	Philippine		Busuanga Island		5 Mar. 2003
P. adusta	FMNH 120009	Non-type	1	110.74	Philippine		Busuanga Island		11 Mar. 2003
P. adusta	FRLM 24687	Non-type	1	118.07	Indonesia	Sulawesi	Lembeh Island, Bitung		19 Jan. 2000
P. adusta	FRLM 42814	Non-type	1	124.22	Japan	Kagoshima	Yoron-jima Island, Tomori		23 Oct. 2012
P. adusta	KAUM–I. 002047	Non-type	1	90.84	Japan	Kagoshima	Okierabu-jima Island
P. adusta	KAUM–I. 008582	Non-type	1	138.7	Japan	Kagoshima	Amami-oshima Island
P. adusta	KAUM–I. 008583	Non-type	1	135.12	Japan	Kagoshima	Amami-oshima Island
P. adusta	KAUM–I. 031640	Non-type	1	148.86	Japan	Kagoshima	Iwo-jima Island
P. adusta	KAUM–I. 037785	Non-type	1	126.15	Japan	Kagoshima	Take-shima Island
P. adusta	KAUM–I. 039207	Non-type	1	56.1	Taiwan	Pingtung	Hobihu
P. adusta	KAUM–I. 039917	Non-type	1	44.17	Japan	Kagoshima	Yoron-jima Island, Mugiya
P. adusta	KAUM–I. 039919	Non-type	1	29.8	Japan	Kagoshima	Yoron-jima Island, Mugiya
P. adusta	KAUM–I. 051245	Non-type	1	17.9	Japan	Kagoshima	Yoron-jima Island, Tomori
P. adusta	KAUM–I. 051553	Non-type	1	71.3	Japan	Kagoshima	Yoron-jima Island, Maehama
P. adusta	KAUM–I. 063360	Non-type	1	122.3	Japan	Kagoshima	Nakano-shima Island
P. adusta	KAUM–I. 063361	Non-type	1	128.1	Japan	Kagoshima	Nakano-shima Island
P. adusta	KAUM–I. 065387	Non-type	1	139.07	Taiwan	Pingtung	Kenthing		22 June 2014
P. adusta	KAUM–I. 065388	Non-type	1	120.15	Taiwan	Pingtung	Kenthing		22 June 2014
P. adusta	KAUM–I. 065389	Non-type	1	122.9	Taiwan	Pingtung	Kenthing		22 June 2014
P. adusta	KAUM–I. 065390	Non-type	1	119.26	Taiwan	Pingtung	Kenthing		22 June 2014
P. adusta	KAUM–I. 065391	Non-type	1	125.18	Taiwan	Pingtung	Kenthing		22 June 2014
P. adusta	KAUM–I. 065392	Non-type	1	123.28	Taiwan	Pingtung	Kenthing		22 June 2014
P. adusta	KAUM–I. 065393	Non-type	1	127.41	Taiwan	Pingtung	Kenthing		22 June 2014
P. adusta	KAUM–I. 065394	Non-type	1	124.83	Taiwan	Pingtung	Kenthing		22 June 2014
P. adusta	KAUM–I. 065395	Non-type	1	122.62	Taiwan	Pingtung	Kenthing		22 June 2014
P. adusta	KAUM–I. 065396	Non-type	1	117.4	Taiwan	Pingtung	Kenthing		22 June 2014
P. adusta	KAUM–I. 065397	Non-type	1	125.27	Taiwan	Pingtung	Kenthing		22 June 2014
P. adusta	KAUM–I. 065398	Non-type	1	113.93	Taiwan	Pingtung	Kenthing		22 June 2014
P. adusta	KAUM–I. 065399	Non-type	1	103.42	Taiwan	Pingtung	Kenthing		22 June 2014
P. adusta	KAUM–I. 065400	Non-type	1	118.52	Taiwan	Pingtung	Kenthing		22 June 2014
P. adusta	KAUM–I. 065401	Non-type	1	112.28	Taiwan	Pingtung	Kenthing		22 June 2014
P. adusta	KAUM–I. 065402	Non-type	1	119.9	Taiwan	Pingtung	Kenthing		22 June 2014
P. adusta	KAUM–I. 065403	Non-type	1	113.15	Taiwan	Pingtung	Kenthing		22 June 2014
P. adusta	KAUM–I. 065404	Non-type	1	115.27	Taiwan	Pingtung	Kenthing		22 June 2014
P. adusta	KAUM–I. 065405	Non-type	1	123.96	Taiwan	Pingtung	Kenthing		22 June 2014
P. adusta	KAUM–I. 065406	Non-type	1	122.97	Taiwan	Pingtung	Kenthing		22 June 2014
P. adusta	KAUM–I. 065407	Non-type	1	127.41	Taiwan	Pingtung	Kenthing		22 June 2014
P. adusta	KAUM–I. 065411	Non-type	1	114.4	Taiwan	Pingtung	Kenthing		27 June 2014
P. adusta	KAUM–I. 065412	Non-type	1	124.9	Taiwan	Pingtung	Kenthing		27 June 2014
P. adusta	KAUM–I. 065413	Non-type	1	109.6	Taiwan	Pingtung	Kenthing		27 June 2014
P. adusta	KAUM–I. 065414	Non-type	1	123.5	Taiwan	Pingtung	Kenthing		27 June 2014
P. adusta	KAUM–I. 065416	Non-type	1	106.7	Taiwan	Pingtung	Kenthing		27 June 2014
P. adusta	KAUM–I. 065417	Non-type	1	105.4	Taiwan	Pingtung	Kenthing		27 June 2014
P. adusta	KAUM–I. 065418	Non-type	1	118.1	Taiwan	Pingtung	Kenthing		27 June 2014
P. adusta	KAUM–I. 065419	Non-type	1	105.2	Taiwan	Pingtung	Kenthing		27 June 2014
P. adusta	KAUM–I. 065420	Non-type	1	116.9	Taiwan	Pingtung	Kenthing		27 June 2014
P. adusta	KAUM–I. 065421	Non-type	1	107.9	Taiwan	Pingtung	Kenthing		27 June 2014
P. adusta	KAUM–I. 065846	Non-type	1	125.3	Japan	Kagoshima	Tokuno-shima Island, Amagi	10	29 Sept. 2014
P. adusta	KAUM–I. 065846	Non-type	1	123.42	Japan	Kagoshima	Tokuno-shima Island
P. adusta	KAUM–I. 065847	Non-type	1	57.0	Japan	Kagoshima	Tokuno-shima Island, Amagi	10	29 Sept. 2014
P. adusta	KAUM–I. 065847	Non-type	1	55.25	Japan	Kagoshima	Tokuno-shima Island
P. adusta	KAUM–I. 065848	Non-type	1	50.7	Japan	Kagoshima	Tokuno-shima Island, Amagi	10	29 Sept. 2014
P. adusta	KAUM–I. 065848	Non-type	1	48.9	Japan	Kagoshima	Tokuno-shima Island
P. adusta	KAUM–I. 065849	Non-type	1	52.1	Japan	Kagoshima	Tokuno-shima Island, Amagi	10	29 Sept. 2014
P. adusta	KAUM–I. 065849	Non-type	1	51.7	Japan	Kagoshima	Tokuno-shima Island
P. adusta	KAUM–I. 065850	Non-type	1	57.47	Japan	Kagoshima	Tokuno-shima Island
P. adusta	KAUM–I. 066550	Non-type	1	57.7	Japan	Kagoshima	Tokuno-shima Island, Amagi	2	18 Sept. 2014
P. adusta	KAUM–I. 066699	Non-type	1	159.5	Japan	Kagoshima	Uchinoura Bay
P. adusta	KAUM–I. 067801	Non-type	1	128.1	Japan	Kagoshima	Kuchierabu-jima Island
P. adusta	KAUM–I. 074511	Non-type	1	6.5	Japan	Ogasawara Islands	Haha-jima Island		26 June 2015
P. adusta	KAUM–I. 074512	Non-type	1	6.9	Japan	Ogasawara Islands	Haha-jima Island		26 June 2015
P. adusta	KAUM–I. 074567	Non-type	1	182.7	Japan	Ogasawara Islands	Chichi-jima Island		2 July 2015
P. adusta	KAUM–I. 077889	Non-type	1	174.8	Japan	Ogasawara Islands	Haha-jima Island		28 June 2015
P. adusta	KAUM–I. 087246	Non-type	1	87.7	Japan	Kagoshima	Okinoerabu-jima Ialsnd
P. adusta	KAUM–I. 089190	Non-type	1	126.5	Japan	Kagoshima	Yoro-jima Island		11 May 2016
P. adusta	KAUM–I. 723334	Non-type	1	8.7	Japan	Kagoshima	Kikai-jima Island, Onotsu		5 May 2015
P. adusta	KK-39	Non-type	1		Taiwan	Pingtung	Kenthing		27 June 2014
P. adusta	KPM-NI 47294	Non-type	1	112.3	Japan	Miyazaki	Kadogawa Bay	8	14 July 2017
P. adusta	KPM-NI 50830	Non-type	1	92.2	Japan	Miyazaki	Kadogawa Bay	8	9 July 2016
P. adusta	MNHN-1980-585	Non-type	3	111.5-127.5	New Caledonia	Loyalty Islands			Jan. 1979
P. adusta	MNHN-1980-877	Non-type	4	97.7-133.9	New Caledonia
P. adusta	MNHN-2004-2013	Non-type	1	125.51	Vietnam		Inconnu
P. adusta	NMMB-P 00092	Non-type	1	100.52	Taiwan	Pingtung	Maobitou		8 Mar. 1985
P. adusta	NMMB-P 00779	Non-type	1	106.96	Taiwan	Penghu	Penghu		8 June 1984
P. adusta	NMMB-P 01200	Non-type	5	81.0-83.6	Taiwan	Taitung	Lanyu		17 Apr. 2002
P. adusta	NMMB-P 01478	Non-type	43	6.7-10.5	Taiwan	Pingtung	Wan-li-ton		3 Nov. 1984
P. adusta	NMMB-P 01937	Non-type	1	100.11	Taiwan	Pingtung	Che-cheng		4 May 2003
P. adusta	NMMB-P 02462	Non-type	1	106.5	Taiwan	Taitung	Lanyu		1 Apr. 2002
P. adusta	NMMB-P 02462	Non-type	1	81.7	Taiwan	Taitung	Lanyu		1 Apr. 2002
P. adusta	NMMB-P 02462	Non-type	1	88.6	Taiwan	Taitung	Lanyu		1 Apr. 2002
P. adusta	NMMB-P 02462	Non-type	1	82	Taiwan	Taitung	Lanyu		1 Apr. 2002
P. adusta	NMMB-P 02462	Non-type	1	78.8	Taiwan	Taitung	Lanyu		1 Apr. 2002
P. adusta	NMMB-P 02539	Non-type	1	119.58	Taiwan	Pingtung	Siang-chau-wan		7 Oct. 1985
P. adusta	NMMB-P 02997	Non-type	1	81.6	Taiwan	Tainan	Chigu		1 July 2002
P. adusta	NMMB-P 03168	Non-type	1	104.41	Taiwan	Taitung	Lanyu		18 Apr. 2002
P. adusta	NMMB-P 03168	Non-type	1	119.61	Taiwan	Taitung	Lanyu		18 Apr. 2002
P. adusta	NMMB-P 04442	Non-type	159	28.5-71.7	Taiwan	Taipei	Yea-lu		2 Oct. 1960
P. adusta	NMMB-P 05325	Non-type	2	80.1-85.6	Taiwan	Tainan			2 Apr. 1963
P. adusta	NMMB-P 12520	Non-type	2	124.1-130.4	Vietnam	Nha Trang			13 Apr. 2011
P. adusta	NMMB-P 12727	Non-type	1	79.23	Unknown				20 Apr. 2002
P. adusta	NMMB-P 13808	Non-type	1	126.9	Taiwan	Pingtung	Hengchun		14 June 2011
P. adusta	NMMB-P 19327	Non-type	1	105.25	Taiwan	Pingtung	Hai-kou		10 Nov. 2011
P. adusta	NMMB-P 26566	Non-type	1	111	Taiwan	Pingtung	Hengchun		21 Apr. 2017
P. adusta	NMMB-P 26566	Non-type		111	Taiwan	Pingtung	Hengchun
P. adusta	NMMB-P 27004	Non-type	1	129.6	Taiwan	Pingtung	Hengchun		30 Sept. 2017
P. adusta	NMMB-P 27004	Non-type		129.6	Taiwan	Pingtung	Hengchun		21 Apr. 2017
P. adusta	NMMB-P 27016	Non-type	1	84.2	Taiwan	Pingtung	Hengchun		30 Sept. 2017
P. adusta	NMMB-P 27016	Non-type		84.2	Taiwan	Pingtung	Hengchun		30 Sept. 2017
P. adusta	NMMB-P 27467	Non-type		162.9	Taiwan	Pingtung	Hengchun		17 Nov. 2017
P. adusta	NMMB-P 27823	Non-type	1	123	Taiwan	Pingtung	Hengchun		17 Nov. 2017
P. adusta	NMMB-P 27823	Non-type		122.7	Taiwan	Pingtung	Hengchun		30 Sept. 2017
P. adusta	NMMB-P 27824	Non-type	1	108.6	Taiwan	Pingtung	Hengchun		17 Nov. 2017
P. adusta	NMMB-P 27824	Non-type		108.6	Taiwan	Pingtung	Hengchun		17 Nov. 2017
P. adusta	NSMT uncataloged	Non-type	1	111.2	Indonesia	Lombok	Trawangan	10	6 Feb. 1994
P. adusta	NSMT-P 102553	Non-type	1	119.25	Japan	Okinawa	Okinawa-jima Island, Mizugama		19 Oct. 2009
P. adusta	NSMT-P 30706	Non-type	1	104.05	Japan	Tokyo	Miyake-jima Island
P. adusta	NSMT-P 45948	Non-type	1	112.09	Indonesia		Ambon Island		29 Jan. 1993
P. adusta	NSMT-P 49902	Non-type	7	125.4-158.4	Indonesia	Lombok	Meno Island	10	24 July 1996
P. adusta	NSMT-P 55645	Non-type	1	121.73	China		Hainan Island	5	1 Mar. 1997
P. adusta	NSMT-P 67753	Non-type	3	90.9-135.1	Vietnam	Nha Trang	Mun Island	9	18 Jan. 2002
P. adusta	NSMT-P 91373*	Non-type	2	39.7-103.7	Japan	Kagoshima	Yaku-shima Island, Kurio		12 Aug. 2008
P. adusta	PMBC 21185	Non-type	1	110.2	Thailand	Phuket	Kata Nai,
P. adusta	RMNH 15417	Non-type	1	107.03	Indonesia		Ambon Island
P. adusta	RMNH 15424-1	Non-type	4	135.5	Unknown				Nov. 1923
P. adusta	RMNH 15424-2	Non-type	1	114.67	Unknown				Feb. 1929
P. adusta	RMNH 15424-3	Non-type	1	115.07	Unknown				Dec. 1929
P. adusta	RMNH 15424-4	Non-type	1	133.68	Unknown				Oct. 1930
P. adusta	RMNH 25180	Non-type	1	77.22	Western East Indies				Mar. 1925
P. adusta	RMNH 36260	Non-type	3	58.0-109.2	Philippines	Palawan	Sabang
P. adusta	RMNH 36261←15419	Non-type	1	130.18	Indonesia	Jakarta			Oct. 1930
P. adusta	RMNH 6157	Non-type	2	124.5-133.2	Unknown
P. adusta	RMNH 6161	Holotype	1	130.36	Indonesia		Ambon Island
P. adusta	SMNS 19828	Non-type	2	122.7-123.3	New Caledonia		Malé	0-3	12 Nov. 1997
P. adusta	SMNS 22860	Non-type	2	108.7-112.2	New Caledonia		Ile des Pins	0-3	17 May 2000
P. adusta	SMNS 22940*	Non-type	2	61.7-66.2	New Caledonia	Loyalty Islands	Lifou Island	0-3.5	20 May 2000
P. adusta	URIL 00360	Non-type	1	132	Taiwan	Yilan	Daxi		14 Mar. 2023
P. adusta	URIL 00361	Non-type	1	131	Taiwan	Yilan	Daxi		14 Mar. 2023
P. adusta	URIL 00362	Non-type	1	123	Taiwan	Yilan	Daxi		14 Mar. 2023
P. adusta	URIL 00379	Non-type	1		Taiwan	Yilan	Daxi		15 Mar. 2023
P. adusta	URIL 00380	Non-type	1		Taiwan	Yilan	Daxi		15 Mar. 2023
P. adusta	URIL 00381	Non-type	1		Taiwan	Yilan	Daxi		15 Mar. 2023
P. adusta	URM-P 045430	Non-type	1	118.7	Japan	Okinawa	Okinawa-jima Island, Ginowan Port		8 July 2009
P. adusta	URM-P 045431	Non-type	1	146.93	Japan	Okinawa	Okinawa-jima Island, Mizugama		8 July 2009
P. adusta	URM-P 045432	Non-type	1	126.82	Japan	Okinawa	Okinawa-jima Island, Ginowan Port		4 Dec. 2008
P. adusta	URM-P 045433	Non-type	1	138.95	Japan	Okinawa	Okinawa-jima Island, Mizugama		16 July 2009
P. adusta	URM-P 045434	Non-type	1	128.37	Japan	Okinawa	Okinawa-jima Island, Odo Beach		14 June 2009
P. adusta	URM-P 045435	Non-type	1	132.19	Japan	Okinawa	Okinawa-jima Island, Mizugama		16 July 2009
P. adusta	URM-P 045436	Non-type	1	146.26	Japan	Okinawa	Okinawa-jima Island, Mizugama		20 June 2009
P. adusta	URM-P 045437	Non-type	1	127.06	Japan	Okinawa	Okinawa-jima Island, Ginowan Port		15 Nov. 2008
P. adusta	URM-P 045438	Non-type	1	135.01	Japan	Okinawa	Okinawa-jima Island, Mizugama		28 Feb. 2009
P. adusta	URM-P 045439	Non-type	1	147.06	Japan	Okinawa	Okinawa-jima Island, Mizugama		5 Nov. 2008
P. adusta	URM-P 045440	Non-type	1	133.14	Japan	Okinawa	Okinawa-jima Island, Mizugama		16 July 2009
P. adusta	URM-P 045441	Non-type	1	144.3	Japan	Okinawa	Okinawa-jima Island, Kape Maeda		11 July 2006
P. adusta	URM-P 045442	Non-type	1	138.08	Japan	Okinawa	Okinawa-jima Island, Odo Beach		10 Mar. 2009
P. adusta	URM-P 045443	Non-type	1	135.88	Japan	Okinawa	Okinawa-jima Island, Mizugama		16 May 2009
P. adusta	URM-P 045444	Non-type	1	135.29	Japan	Okinawa	Okinawa-jima Island, Odo Beach		24 June 2009
P. adusta	URM-P 045445	Non-type	1	139.33	Japan	Okinawa	Okinawa-jima Island, Mizugama		16 July 2009
P. adusta	URM-P 045446	Non-type	1	120	Japan	Okinawa	Okinawa-jima Island, Ginowan Port		4 Dec. 2008
P. adusta	URM-P 045447	Non-type	1	136.63	Japan	Okinawa	Okinawa-jima Island, Mizugama		16 July 2009
P. adusta	URM-P 045448	Non-type	1	128.47	Japan	Okinawa	Okinawa-jima Island, Odo Beach		24 July 2008
P. adusta	URM-P 045449	Non-type	1	124.77	Japan	Okinawa	Okinawa-jima Island, Odo Beach		24 July 2008
P. adusta	URM-P 045450	Non-type	1	103.67	Japan	Okinawa	Okinawa-jima Island, Odo Beach		24 July 2008
P. adusta	URM-P 045451	Non-type	1	128.31	Japan	Okinawa	Okinawa-jima Island, Odo Beach		24 July 2008
P. adusta	URM-P 045452	Non-type	1	132.01	Japan	Okinawa	Okinawa-jima Island, Mizugama		8 Oct. 2008
P. adusta	URM-P 045453	Non-type	1	120.73	Japan	Okinawa	Okinawa-jima Island, Odo Beach		24 July 2008
P. adusta	URM-P 045454	Non-type	1	108.6	Japan	Okinawa	Okinawa-jima Island, Kape Maeda		24 July 2006
P. adusta	URM-P 045455	Non-type	1	126.95	Japan	Okinawa	Okinawa-jima Island, Ginowan Port		4 Dec. 2008
P. adusta	URM-P 045456	Non-type	1	126.69	Japan	Okinawa	Okinawa-jima Island, Odo Beach		24 July 2008
P. adusta	URM-P 045457	Non-type	1	130.74	Japan	Okinawa	Okinawa-jima Island, Odo Beach		10 Mar. 2009
P. adusta	URM-P 045458	Non-type	1	97.69	Japan	Okinawa	Okinawa-jima Island, Ginowan Port		15 Nov. 2008
P. adusta	URM-P 045459	Non-type	1	128.43	Japan	Okinawa	Okinawa-jima Island, Ginowan Port		4 Dec. 2008
P. adusta	URM-P 045460	Non-type	1	78.12	Japan	Okinawa	Okinawa-jima Island, Odo Beach		10 Mar. 2009
P. adusta	URM-P 045461	Non-type	1	87.8	Japan	Okinawa	Okinawa-jima Island, Mizugama		16 May 2009
P. adusta	URM-P 045462	Non-type	1	99.25	Japan	Okinawa	Okinawa-jima Island, Mizugama		20 June 2009
P. adusta	URM-P 045463	Non-type	1	141.66	Japan	Okinawa	Okinawa-jima Island, Ginowan Port		15 Nov. 2008
P. adusta	URM-P 045464	Non-type	1	98.02	Japan	Okinawa	Okinawa-jima Island, Ginowan Port		4 Dec. 2008
P. adusta	URM-P 045465	Non-type	1	107.58	Japan	Okinawa	Okinawa-jima Island, Ginowan Port		4 Dec. 2008
P. adusta	URM-P 045466	Non-type	1	141.55	Japan	Okinawa	Okinawa-jima Island, Mizugama		20 June 2009
P. adusta	URM-P 045467	Non-type	1	136.57	Japan	Okinawa	Okinawa-jima Island, Mizugama		16 July 2009
P. adusta	URM-P 045468	Non-type	1	87.19	Japan	Okinawa	Okinawa-jima Island, Kape Maeda		10 May 2006
P. adusta	URM-P 045469	Non-type	1	92.74	Japan	Okinawa	Okinawa-jima Island, Kape Maeda		10 May 2006
P. adusta	URM-P 045470	Non-type	1	132.36	Japan	Okinawa	Okinawa-jima Island, Odo Beach		24 July 2008
P. adusta	URM-P 045471	Non-type	1	116.82	Japan	Okinawa	Okinawa-jima Island, Ginowan Port		15 Nov. 2008
P. adusta	URM-P 045472	Non-type	1	103.32	Japan	Okinawa	Okinawa-jima Island, Ginowan Port		8 July 2009
P. adusta	URM-P 045473	Non-type	1	84.75	Japan	Okinawa	Okinawa-jima Island, Odo Beach		10 Mar. 2009
P. adusta	URM-P 045474	Non-type	1	121.89	Japan	Okinawa	Okinawa-jima Island, Odo Beach		24 July 2008
P. adusta	URM-P 045475	Non-type	1	138.1	Japan	Okinawa	Okinawa-jima Island, Mizugama		23 July 2009
P. adusta	URM-P 045476	Non-type	1	87.27	Japan	Okinawa	Okinawa-jima Island, Odo Beach		10 Mar. 2009
P. adusta	URM-P 045477	Non-type	1	101.82	Japan	Okinawa	Okinawa-jima Island, Kape Maeda		3 May 2006
P. adusta	URM-P 045478	Non-type	1	139.3	Japan	Okinawa	Okinawa-jima Island, Kape Maeda		26 Apr. 2007
P. adusta	URM-P 045479	Non-type	1	112.2	Japan	Okinawa	Okinawa-jima Island, Kape Maeda		24 July 2006
P. adusta	URM-P 045480	Non-type	1	95.79	Japan	Okinawa	Okinawa-jima Island, Mizugama		16 May 2009
P. adusta	URM-P 045481	Non-type	1	100.58	Japan	Okinawa	Okinawa-jima Island, Kape Maeda		3 May 2006
P. adusta	URM-P 045482	Non-type	1	125.85	Japan	Okinawa	Okinawa-jima Island, Ginowan Port		4 Dec. 2008
P. adusta	URM-P 045683	Non-type	1		Japan	Okinawa	Iriomote-jima Island, Nakanohama Beach		11 Feb. 2010
P. adusta	URM-P 045684	Non-type	1		Japan	Okinawa	Iriomote-jima Island, Nakanohama Beach		11 Feb. 2010
P. adusta	URM-P 045685	Non-type	1		Japan	Okinawa	Iriomote-jima Island, Nakanohama Beach		11 Feb. 2010
P. adusta	URM-P 045686	Non-type	1		Japan	Okinawa	Iriomote-jima Island, Nakanohama Beach		11 Feb. 2010
P. adusta	URM-P 045687	Non-type	1		Japan	Okinawa	Iriomote-jima Island, Nakanohama Beach		11 Feb. 2010
P. adusta	URM-P 045717	Non-type	1	97.06	Taiwan	Pingtung	Houwan
P. adusta	URM-P 045719	Non-type	1	138.79	Taiwan	Taitung
P. adusta	URM-P 045720	Non-type	1	125.41	Taiwan	Taitung
P. adusta	URM-P 045721	Non-type	1	110.98	Taiwan	Taitung
P. adusta	URM-P 045722	Non-type	1	106.96	Taiwan	Taitung
P. adusta	URM-P 045724	Non-type	1	104.3	Taiwan	Pingtung	Houwan
P. adusta	URM-P 045725	Non-type	1	67.13	Taiwan	Pingtung	Houwan
P. adusta	URM-P 045726	Non-type	1	63.31	Taiwan	Pingtung	Houwan
P. adusta	URM-P 045727	Non-type	1	67.67	Taiwan	Pingtung	Houwan
P. adusta	URM-P 045728	Non-type	1	62.37	Taiwan	Pingtung	Houwan
P. adusta	URM-P 045840	Non-type	1	123.74	Taiwan	Taitung	Fugang		6 Sept. 2010
P. adusta	URM-P 045841	Non-type	1	117.69	Taiwan	Taitung	Fugang		6 Sept. 2010
P. adusta	URM-P 045844	Non-type	1	122.17	Taiwan	Taitung	Fugang		6 Sept. 2010
P. adusta	URM-P 045845	Non-type	1	109.31	Taiwan	Taitung	Fugang		6 Sept. 2010
P. adusta	URM-P 045848	Non-type	1	121.42	Taiwan	Taitung	Fugang		6 Sept. 2010
P. adusta	URM-P 045849	Non-type	1	124.46	Taiwan		Ludao		8 Sept. 2010
P. adusta	URM-P 045850	Non-type	1	111.49	Taiwan		Ludao		8 Sept. 2010
P. adusta	URM-P 045877	Non-type	1	125.04	Thailand		Thao Island	10-15	26 Oct. 2010
P. adusta	URM-P 045878	Non-type	1	107.52	Thailand		Thao Island	10-15	26 Oct. 2010
P. adusta	URM-P 045879	Non-type	1	108.57	Thailand		Thao Island	10-15	26 Oct. 2010
P. adusta	URM-P 045880	Non-type	1	109.86	Thailand		Thao Island	10-15	26 Oct. 2010
P. adusta	URM-P 045884	Non-type	1	105.53	Thailand		Thao Island	10-15	26 Oct. 2010
P. adusta	URM-P 045885	Non-type	1	103.49	Thailand		Thao Island	10-15	26 Oct. 2010
P. adusta	URM-P 045886	Non-type	1	105	Thailand		Thao Island	10-15	26 Oct. 2010
P. adusta	URM-P 045887	Non-type	1	96.53	Thailand		Thao Island	10-15	26 Oct. 2010
P. adusta	URM-P 045888	Non-type	1	77.66	Thailand		Thao Island	10-15	26 Oct. 2010
P. adusta	URM-P 045892	Non-type	1	110.04	Thailand		Thao Island	10-15	28 Oct. 2010
P. adusta	URM-P 045893	Non-type	1	127.53	Thailand		Thao Island	10-15	28 Oct. 2010
P. adusta	URM-P 46312	Non-type	1	135.94	Japan	Okinawa	Minamidaito-jima Island
P. adusta	URM-P 46346	Non-type	1	22.64	Japan	Shizuoka	Yaizu		16 Aug. 2010
P. adusta	URM-P 46441	Non-type	1	119.82	Japan	Kagoshima	Tanega-shima Island, Hamatsuwaki		7 Oct. 2011
P. adusta	URM-P 47552	Non-type	1	127.16	Japan	Yaeyama Islands	Yonaguni-jima Island, Kubura		23 July 2013
P. adusta	URM-P 47553	Non-type	1	124.62	Japan	Yaeyama Islands	Yonaguni-jima Island, Kubura		23 July 2013
P. adusta	URM-P 47554	Non-type	1	97.44	Japan	Yaeyama Islands	Yonaguni-jima Island, Kubura		23 July 2013
P. adusta	URM-P 47555	Non-type	1	127.97	Japan	Yaeyama Islands	Yonaguni-jima Island, Kubura		23 July 2013
P. adusta	URM-P 47556	Non-type	1	121.37	Japan	Yaeyama Islands	Yonaguni-jima Island, Kubura		23 July 2013
P. adusta	URM-P 47557	Non-type	1	125.42	Japan	Yaeyama Islands	Yonaguni-jima Island, Kubura		23 July 2013
P. adusta	URM-P 47558	Non-type	1	129.26	Japan	Yaeyama Islands	Yonaguni-jima Island, Kubura		23 July 2013
P. adusta	URM-P 47559	Non-type	1	107.16	Japan	Yaeyama Islands	Yonaguni-jima Island, Kubura		23 July 2013
P. adusta	URM-P 47560	Non-type	1	121.93	Japan	Yaeyama Islands	Yonaguni-jima Island, Kubura		23 July 2013
P. adusta	URM-P 47561	Non-type	1	130.88	Japan	Yaeyama Islands	Yonaguni-jima Island, Kubura		23 July 2013
P. adusta	URM-P 47562	Non-type	1	123.33	Japan	Yaeyama Islands	Yonaguni-jima Island, Kubura		23 July 2013
P. adusta	URM-P 47563	Non-type	1	132.79	Japan	Yaeyama Islands	Yonaguni-jima Island, Kubura		23 July 2013
P. adusta	URM-P 47564	Non-type	1	122.03	Japan	Yaeyama Islands	Yonaguni-jima Island, Kubura		23 July 2013
P. adusta	URM-P 47565	Non-type	1	117.63	Japan	Yaeyama Islands	Yonaguni-jima Island, Kubura		23 July 2013
P. adusta	URM-P 47566	Non-type	1	128.97	Japan	Yaeyama Islands	Yonaguni-jima Island, Kubura		24 July 2013
P. adusta	URM-P 47567	Non-type	1	123.04	Japan	Yaeyama Islands	Yonaguni-jima Island, Kubura		24 July 2013
P. adusta	URM-P 47568	Non-type	1	116.5	Japan	Yaeyama Islands	Yonaguni-jima Island, Kubura		24 July 2013
P. adusta	URM-P 47585	Non-type	1	135.33	Japan	Okinawa	Minamidaito-jima Island		30 Aug. 2013
P. adusta	USNM 173533	Non-type	1	100.51	Australia	Northern Territory	Yirrhala		14 July 1948
P. adusta	USNM 173533	Non-type	64	109.21	Australia	Northern Territory	Yirrhala		14 July 1948
P. adusta	USNM 180487	Non-type	1	110.01	Philipinnes		Palawan Island, Wreck Bay		8 Apr. 1909
P. adusta	USNM 227081	Non-type	1	79.58	Philipinnes		Palawan, Puerto Princesa		Sept. 1978
P. adusta	USNM 227894*	Non-type	2	121.5-127.7	Indonesia		Halmahera I., Jailolo		1 June 1979
P. adusta	USNM 258896*	Non-type	3	139.0-155.6	Fiji	Moala Islands	Totoya Island		27 Apr. 1982
P. adusta	USNM 287857	Non-type	3	88.4-115.4	Fiji		Rotuna Island		12 May 1986
P. adusta	USNM 287863*	Non-type	27	31.1-107.3	Fiji		Rotuna Island, Sumi		9 May 1986
P. adusta	USNM 295707	Non-type	13	85.0-118.6	Philipinnes		Batan Island, White Beach		22 Apr. 1987
P. adusta	USNM 295725	Non-type	2	92.9-111.2	Philipinnes	Batanes	Batan Island		1 May 1987
P. adusta	USNM 307585*	Non-type	2		Taiwan	Pingtung	Maobitou		4 May 1968
P. adusta	USNM 322273*	Non-type	1	87.22	Philipinnes	Babuyan Islands	Fuga Island		11 May 1990
P. adusta	USNM 324221	Non-type	2	132.0-144.0	New Caledonia	Loyalty Islands	Ouvea Atoll		16 Nov. 1991
P. adusta	USNM 324222	Non-type	3	118.0-121.12	New Caledonia	Loyalty Islands	Ouvea Atoll		17 Nov. 1991
P. adusta	USNM 324223	Non-type	3	96.0-126.1	New Caledonia	Loyalty Islands	Ouvea Atoll		19 Nov. 1991
P. adusta	USNM 330072*	Non-type	13	ca. 80.0	Philipinnes	Babuyan Islands	Fuga Island, Naguilian Barrio		11 Mar. 1990
P. adusta	USNM 331695*	Non-type	3	99.1-110.2	Philipinnes	Batanes	Batan Island		6 June 1985
P. adusta	USNM 331696*	Non-type	23		Philipinnes		Batan Island, Mananioy Bay		6 June 1985
P. adusta	USNM 333937	Non-type	1	108.5-146.9	Tonga		Tongatapu Island, Atata Island		22 Oct. 1993
P. adusta	USNM 333938	Non-type	1	125.44	Tonga		Ha'atafu Beach		26 Oct. 1993
P. adusta	USNM 334189	Non-type	1	150.84	Tonga		Malinoa Island		27 Oct. 1993
P. adusta	USNM 336803	Non-type	2	129.7-134.7	Tonga	Ha'apai Group	Tuaniu Reef		10 Nov. 1993
P. adusta	USNM 336804	Non-type	3	112.2-137.8	Tonga		Eua Island		2 Nov. 1993
P. adusta	USNM 338115	Non-type	2	120.0-128.1	Tonga	Vava'u Group	Ovaka Island		17 Nov. 1993
P. adusta	USNM 338744*	Non-type	3	103.3-129.4	Tonga	Vava'u Group	Vava'u Island		18 Nov. 1993
P. adusta	USNM 343689*	Non-type	3	ca. 90.0	Vanuatu		Epi Island		14 June 1996
P. adusta	USNM 343778*	Non-type	3	112.79	Papua New Guenia		Massas Island		6 Nov. 1978
P. adusta	USNM 343781*	Non-type	5	87.9-127.0	Vanuatu		Epi Island		14 June 1996
P. adusta	USNM 343782	Non-type	9	73.1-122.52	Vanuatu		Erromango Island, Port Narevin		28 May 1996
P. adusta	USNM 343785*	Non-type	1		Vanuatu		Erromango Island, Dillon's Bay		26 May 1996
P. adusta	USNM 343805	Non-type	2	103.0-112.0	Taiwan		Maobitou		4 May 1968
P. adusta	USNM 344376*	Non-type	1		Philipinnes		Panay Island		25 Sept. 1995
P. adusta	USNM 354578*	Non-type	29	115.82	Solomon Islands	Santa Cruz Islands	Tomotu Island		24 Sept. 1998
P. adusta	USNM 363877	Non-type	4	123.37	Vanuatu		Maewo Island, Lakrere Bay		25 May 1997
P. adusta	USNM 380671*	Non-type	1	82.94	Solomon Islands	Santa Cruz Islands	Tomotu Island		29 Sept. 1998
P. adusta	USNM 397603	Non-type	6	55.0-66.7	Japan	Okinawa	Okinawa-jima Island		1 Nov. 1964
P. adusta	USNM 402191	Non-type	2	93.5-103.5	Papua New Guinea		New Island		20-25 Jan. 1976
P. adusta	USNM 402197	Non-type	1	133.16	Taiwan	New Taipei City	Yeh-lin		16 Sept. 1969
P. adusta	USNM 402207	Non-type	64	70.5-118.1	Taiwan	Pingtung	Kenting		23 Apr. 1968
P. adusta	USNM 402209	Non-type	2	104.7-119.0	Papua New Guinea	Trobriand Islands	Kiriwina		8 June 1970
P. adusta	USNM 402210	Non-type	9	96.1-119.36	Taiwan		Kenting		8 May 1968
P. adusta	USNM 402212	Non-type	1	95.78	Taiwan		Kenting		26 Apr. 1968
P. adusta	USNM 402213	Non-type	1	86.57	Taiwan	Pingtung	Kenting		1 May 1968
P. adusta	USNM 402225	Non-type	2	124.9-127.71	Indonesia	Banda Islands	Api Island		7 May 1974
P. adusta	USNM 402238	Non-type	2		Indonesia		Karimundjawa Island		29 Mar. 1974
P. adusta	USNM 402239	Non-type	1	98.35	Philipinnes		Palawan, Cocoro Island		26 May 1978
P. adusta	USNM 402240	Non-type	1	110.23	Philipinnes		Palawan, Puerto Princesa		2 July 1979
P. adusta	USNM 402241	Non-type	3	87.2-122.9	Philipinnes		Palawan, Rita Island		6 Aug. 1979
P. adusta	USNM 402244	Non-type	1	127.61	Indonesia		Mentawei Island		6 Dec. 1963
P. adusta	USNM 402250	Non-type	10	100.4-119.7	Taiwan	Pingtung	Kenting		24 Apr. 1968
P. adusta	USNM 402251	Non-type	16		Tonga		Nivatobutabu		31 May 1965
P. adusta	USNM 402271	Non-type	2	72.4-75.2	Taiwan		Kenting		8 May 1968
P. adusta	USNM 402274	Non-type	9		Taiwan	Pingtung	Kenting		23 Apr. 1968
P. adusta	USNM 75468①	Non-type	1	114.54	Japan	Okinawa	Okinawa-jima Island, Naha		12 Feb. 1914
P. adusta	USNM 75468②	Non-type	1	113.78	Japan	Okinawa	Okinawa-jima Island, Naha		12 Feb. 1914
P. adusta	WAM P. 30308-007	Non-type	3	105.5-118.0	Australia	Western Australia	Long Reef	10-12	17 Aug. 1991
P. adusta	WAM P. 30309-011	Non-type	1	94.78	Australia	Western Australia	Cassini Island	3-15	18 Aug. 1991
P. adusta	WAM P. 33277-001	Non-type	1	105.6	Australia	Western Australia	Adele Island	14.2	18 Oct. 2009
P. adusta	YCM 15782	Non-type	3	126.0-141.5	Unknown
P. adusta	YCM 16291*	Non-type	1	14.5	Unknown
P. adusta	YCM 23209*	Non-type	1		Japan	Shizuoka
P. adusta	YCM 29068	Non-type	1	129.2	Japan	Amami Islands	Amami-oshima Island, Hamasaki		30 Aug. 1993
P. adusta	YCM 34047	Non-type	1	103.8	Japan	Amami Islands	Amami-oshima Island, Sukomobanare Island
P. adusta	YCM 34119	Non-type	1	132.6	Japan	Amami Islands	Amami-oshima Island, Hamasaki		28 Aug. 1994
P. adusta	YCM 34213	Non-type	1	140.9	Japan	Amami Islands	Amami-oshima Island, Hamasaki		29 Aug. 1994
P. adusta	YCM 36290①	Non-type	1	137.2	Japan	Amami Islands	Amami-oshima Island, Saneku		23 Aug. 1995
P. adusta	YCM 36290②	Non-type	1	152.3	Japan	Amami Islands	Amami-oshima Island, Saneku		23 Aug. 1995
P. adusta	ZMA 133.446①	Non-type	1	135.25	Indonesia
P. adusta	ZMA 133.446②	Non-type	1	115.02	Indonesia
P. adusta	ZMA 133.447	Non-type	1	119.34	Unknown
P. adusta	ZMA 133.448①	Non-type	1	124.37	Indonesia	Surawesi?	Peboya?
P. adusta	ZMA 133.448②	Non-type	1	116.61	Indonesia	Surawesi?	Peboya?
P. adusta	ZMA 145.001←133.453②	Non-type	1	101.28	Indonesia
P. adusta	ZMH 16314④	Non-type	1	125.09	Samoa		Upolu Island, Apia		6 Apr. 1910
P. adusta	ZUMT 16872	Non-type	1	128.1	Japan	Okinawa Islands	Okinawa-jima Island, Onna
P. adusta	ZUMT 16873	Non-type	1	112.5	Japan	Okinawa Islands	Okinawa-jima Island, Onna
P. adusta	ZUMT 17033	Non-type	1	134.2	Japan	Okinawa Islands	Okinawa-jima Island, Itoman
P. adusta	ZUMT 17034	Non-type	1	104.2	Japan	Okinawa Islands	Okinawa-jima Island, Itoman
P. adusta	ZUMT 17035	Non-type	1	101.4	Japan	Okinawa Islands	Okinawa-jima Island, Itoman
P. adusta	ZUMT 19167	Non-type	1	114.1	Japan	Izu Islands	Hachijo-jima Island		6 July
P. adusta	ZUMT 25487	Non-type	1	125.4	Philippines
P. adusta	ZUMT 37425	Non-type	1	87.7	Taiwan	Penghu			July 1906
P. adusta	ZUMT 55442	Non-type	134	8.0-38.3	Japan	Okinawa	Iriomote-jima Island		13 July 1986
P. adusta	ZUMT 55719	Non-type	1	138.18	Papua New Guinea		Manana Volcano		20 Oct. 1969
P. adusta	ZUMT 55720	Non-type	1	122.54	Papua New Guinea		Manana Volcano		20 Oct. 1969
P. adusta	ZUMT 55723	Non-type	1	114.56	Malaysia		Mersing		26 Nov. 1972
P. adusta	ZUMT 55724	Non-type	1	119.78	Malaysia		Mersing		26 Nov. 1972
P. adusta	ZUMT 55725	Non-type	1	113.81	Malaysia		Mersing		26 Nov. 1972
P. adusta	ZUMT 55726	Non-type	1	116.13	Malaysia		Mersing		26 Nov. 1972
P. adusta	ZUMT 55727	Non-type	1	105.61	Malaysia		Mersing		26 Nov. 1972
P. adusta	ZUMT 55728	Non-type	1	84.96	Malaysia		Mersing		26 Nov. 1972
P. adusta	ZUMT 55729	Non-type	1	119.28	Malaysia		Mersing		26 Nov. 1972
P. adusta	ZUMT 55730	Non-type	1	110.52	Malaysia		Mersing		26 Nov. 1972
P. adusta	ZUMT 55731	Non-type	1	90.95	Malaysia		Mersing		26 Nov. 1972
P. adusta	ZUMT 55732	Non-type	1	108.38	Malaysia		Mersing		26 Nov. 1972
P. adusta	ZUMT 55733	Non-type	1	120.03	Malaysia		Mersing		26 Nov. 1972
P. adusta	ZUMT 55734	Non-type	1	112.71	Malaysia		Mersing		26 Nov. 1972
P. adusta	ZUMT 55735	Non-type	1	107.68	Malaysia		Mersing		26 Nov. 1972
P. adusta	ZUMT 55736	Non-type	1	89.49	Malaysia		Mersing		26 Nov. 1972
P. adusta	ZUMT 55737	Non-type	1	78.01	Malaysia		Mersing		26 Nov. 1972
P. adusta	ZUMT 55739	Non-type	1	65.8	Japan	Kagoshima	Yaku-shima Island, Kusugawa		27 Sept. 1974
P. adusta	ZUMT 55742	Non-type	1	127.7	Japan	Kagoshima	Tanega-shima Island, Urata		25 Aug. 1973
P. adusta	ZUMT 55787	Non-type	1	106.4	Japan	Okinawa	Okinawa-jima Island, Itoman		2 May 1964
P. adusta	ZUMT 55788	Non-type	1	64.7	Japan	Okinawa	Okinawa-jima Island, Itoman		2 May 1964
P. adusta	ZUMT 55803	Non-type	1	122	Japan	Okinawa	Ishigaki-jima Island		2 Nov. 1967
P. adusta	ZUMT 62034	Non-type	4	56.8-67.2	Japan	Kagoshima	Yaku-shima Island, Kusugawa		27 Sept. 1974
P. adusta	ZUMT 62301	Non-type	1	161.6	Japan	Kochi	Otsuki, Nishidomari	3	6 Sept. 2021
P. familia	KAUM–I. 074713	Paratype	1	153.1	Japan	Ogasawara Islands	Ototo-jima Island		6 July 2015
P. familia	NSMT-P 124563	Holotype	1	139.5	Japan	Ogasawara Islands	Ototo-jima Island		6 July 2015
P. flavicycla	AMS I. 28101-016	Non-type	3	126.4-141.9	Mauritius		Senneville	0.2-1.5	1 Nov. 1988
P. flavicycla	BMNH 1982.11.26.182	Non-type	1	143.23	Seychelles		Aldabra
P. flavicycla	BMNH 1982.11.26.183	Non-type	1	111.89	Seychelles		Aldabra
P. flavicycla	BMNH 1982.11.26.184	Non-type	1	108.89	Seychelles		Aldabra
P. flavicycla	BMNH 1982.11.26.185	Non-type	1	104.61	Seychelles		Aldabra
P. flavicycla	BMNH 1987.5.11.127	Non-type	1	104.56	Sudanese		Aqiq
P. flavicycla	BMNH 1998.3.6.1	Non-type	1	131.02	Maldives		Malé		26 June 1997
P. flavicycla	BPBM 17633	Holotype	3	108.1-137.0	Tanzania		Mafia Island, Chole Bay		11 Dec. 1973
P. flavicycla	BPBM 27210	Non-type	2	105.7-135.1	Maldives		Villingili		8 Mar. 1979
P. flavicycla	BPBM 32902	Non-type	1	129.47	Maldives		North malé Atoll, Villingili Island		15 Mar. 1988
P. flavicycla	BPBM 36372	Non-type	5	30.7-58.4	Oman		Rahah Bay		8 Feb. 1993
P. flavicycla	BPBM 36372*	Non-type	1	130.98	Oman		Rahah Bay		8 Feb. 1993
P. flavicycla	BPBM 41062	Non-type	1	118.17	Sri Lanka		Trincomalee		2 Apr. 1975
P. flavicycla	FMNH 89627	Non-type	1	104.33	Maldives		Dunidu Island		18 Mar. 1964
P. flavicycla	FMNH 90684	Non-type	2	127.5-131.6	Maldives		Dunidu Island		18 Mar. 1964
P. flavicycla	HUJ 10979	Non-type	1	126.81	Egipt	Gulf of Aquaba			3 Aug. 1976
P. flavicycla	HUJ 16369	Non-type	5	100.8-111.0	Eritria	Dahlaks Archipelago	Cundabilu Island		25 Mar. 1962
P. flavicycla	MNHN-1977-717	Non-type	1	105.9	Djibouti		Gulf of Tadjourah
P. flavicycla	MNHN-1977-718	Non-type	2	86.1-94.3	Yemen		Aden Bay	12-15
P. flavicycla	MNHN-1977-719	Non-type	6	85.4-114.8	Yemen		Aden Bay	15-17
P. flavicycla	MNHN-1977-973	Non-type	2	91.9-114.8	Israel				Apr. 1977
P. flavicycla	MNHN-A226	Non-type	1	117.78	Red sea
P. flavicycla	MNHN-A227	Non-type	2	110.1-118.4	Red sea
P. flavicycla	MNHN-A911	Non-type	1	118.48	Red sea
P. flavicycla	PMBC 21184	Non-type	1	114.8	Thailand	Phuket	Tangkhen Bay
P. flavicycla	SAIAB 77856	Non-type	1	122.61	Seychelles		Conception Island		23 Apr. 2005
P. flavicycla	SMF 33624	Non-type	1	71.82	Saudi Arabia		Rabigh
P. flavicycla	SMF 33625	Non-type	1	79.52	Saudi Arabia		Rabigh
P. flavicycla	SMF 33626	Non-type	1	71.66	Saudi Arabia		Rabigh
P. flavicycla	SMF 33627	Non-type	1	66.88	Saudi Arabia		Rabigh
P. flavicycla	SMF 33628	Non-type	1		Saudi Arabia		Rabigh
P. flavicycla	SMF 33630	Non-type	1	102.37	Saudi Arabia		Rabigh
P. flavicycla	SMF 33631	Non-type	1	116.15	Saudi Arabia		Rabigh
P. flavicycla	SMF 33632	Non-type	1	109.19	Saudi Arabia		Rabigh
P. flavicycla	SMF nonumber	Non-type	1	111.88	Saudi Arabia		Rabigh
P. flavicycla	SMNS 26606	Non-type	4	88.9-107.1	Egypt		Kosseir		1894
P. flavicycla	URM-P 045851	Non-type	1	100.08	Thailand		Phuket	0-5	19 Oct. 2010
P. flavicycla	URM-P 045861	Non-type	1	125.68	Thailand		Phuket	0-5	22 Oct. 2010
P. flavicycla	URM-P 045862	Non-type	1	112.33	Thailand		Phuket	0-5	22 Oct. 2010
P. flavicycla	URM-P 045863	Non-type	1	100.66	Thailand		Phuket	0-5	22 Oct. 2010
P. flavicycla	URM-P 045864	Non-type	1	88.16	Thailand		Phuket, Aeo Island	0-5	20 Oct. 2010
P. flavicycla	URM-P 045865	Non-type	1	85.57	Thailand		Phuket, Aeo Island	0-5	20 Oct. 2010
P. flavicycla	URM-P 045866	Non-type	1	83.11	Thailand		Phuket, Aeo Island	0-5	20 Oct. 2010
P. flavicycla	URM-P 045867	Non-type	1	84.78	Thailand		Phuket, Aeo Island	0-5	20 Oct. 2010
P. flavicycla	URM-P 045868	Non-type	1	84.37	Thailand		Phuket, Aeo Island	0-5	20 Oct. 2010
P. flavicycla	URM-P 045869	Non-type	1	87	Thailand		Phuket, Aeo Island	0-5	20 Oct. 2010
P. flavicycla	URM-P 46527	Non-type	1	134.14	Indonesia		We Island		20 Nov. 2011
P. flavicycla	URM-P 46528	Non-type	1	123.69	Indonesia		We Island		20 Nov. 2011
P. flavicycla	URM-P 46529	Non-type	1	123.48	Indonesia		We Island		20 Nov. 2011
P. flavicycla	URM-P 46530	Non-type	1	123.89	Indonesia		We Island		20 Nov. 2011
P. flavicycla	URM-P 46531	Non-type	1	125.66	Indonesia		We Island		20 Nov. 2011
P. flavicycla	URM-P 46532	Non-type	1	116.83	Indonesia		We Island		20 Nov. 2011
P. flavicycla	URM-P 46533	Non-type	1	120.73	Indonesia		We Island		20 Nov. 2011
P. flavicycla	URM-P 46534	Non-type	1	116.73	Indonesia		We Island		20 Nov. 2011
P. flavicycla	URM-P 46535	Non-type	1	119.36	Indonesia		We Island		20 Nov. 2011
P. flavicycla	URM-P 46536	Non-type	1	127.88	Indonesia		We Island		20 Nov. 2011
P. flavicycla	URM-P 46537	Non-type	1	119.23	Indonesia		We Island		20 Nov. 2011
P. flavicycla	URM-P 46538	Non-type	1	127.36	Indonesia		We Island		20 Nov. 2011
P. flavicycla	URM-P 46539	Non-type	1	114.72	Indonesia		We Island		20 Nov. 2011
P. flavicycla	URM-P 46540	Non-type	1	120.98	Indonesia		We Island		20 Nov. 2011
P. flavicycla	URM-P 46541	Non-type	1	118.62	Indonesia		We Island		20 Nov. 2011
P. flavicycla	URM-P 46542	Non-type	1	120.81	Indonesia		We Island		20 Nov. 2011
P. flavicycla	URM-P 46543	Non-type	1	115.3	Indonesia		We Island		20 Nov. 2011
P. flavicycla	URM-P 46544	Non-type	1	126.82	Indonesia		We Island		20 Nov. 2011
P. flavicycla	URM-P 46545	Non-type	1	115.15	Indonesia		We Island		20 Nov. 2011
P. flavicycla	URM-P 46546	Non-type	1	122.73	Indonesia		We Island		20 Nov. 2011
P. flavicycla	URM-P 46547	Non-type	1	119.32	Indonesia		We Island		20 Nov. 2011
P. flavicycla	URM-P 46548	Non-type	1	127	Indonesia		We Island		20 Nov. 2011
P. flavicycla	URM-P 46549	Non-type	1	124.96	Indonesia		We Island		20 Nov. 2011
P. flavicycla	URM-P 46550	Non-type	1	92.88	Indonesia		We Island		20 Nov. 2011
P. flavicycla	URM-P 46551	Non-type	1	113.99	Indonesia		We Island		20 Nov. 2011
P. flavicycla	URM-P 46552	Non-type	1	124.34	Indonesia		We Island		20 Nov. 2011
P. flavicycla	URM-P 46553	Non-type	1	114.53	Indonesia		We Island		20 Nov. 2011
P. flavicycla	URM-P 46554	Non-type	1	133.03	Indonesia		We Island		20 Nov. 2011
P. flavicycla	URM-P 46555	Non-type	1	135.91	Indonesia		We Island		20 Nov. 2011
P. flavicycla	URM-P 46556	Non-type	1	118.26	Indonesia		We Island		20 Nov. 2011
P. flavicycla	URM-P 46557	Non-type	1	134.79	Indonesia		We Island		20 Nov. 2011
P. flavicycla	URM-P 46558	Non-type	1	127.94	Indonesia		We Island		20 Nov. 2011
P. flavicycla	URM-P 46559	Non-type	1	113.1	Indonesia		We Island		20 Nov. 2011
P. flavicycla	URM-P 46560	Non-type	1	103.92	Indonesia		We Island		20 Nov. 2011
P. flavicycla	URM-P 46561	Non-type	1	121.5	Indonesia		We Island		20 Nov. 2011
P. flavicycla	URM-P 46562	Non-type	1	112.72	Indonesia		We Island		20 Nov. 2011
P. flavicycla	URM-P 46563	Non-type	1	119.86	Indonesia		We Island		20 Nov. 2011
P. flavicycla	URM-P 46564	Non-type	1	132.05	Indonesia		We Island		20 Nov. 2011
P. flavicycla	URM-P 46565	Non-type	1	114.29	Indonesia		We Island		20 Nov. 2011
P. flavicycla	URM-P 46566	Non-type	1	117.87	Indonesia		We Island		20 Nov. 2011
P. flavicycla	USNM 344241	Non-type	4	140.8-148.8	Mauritius	Cargados Corajos	Cargados Corajos Shoals, In surge channel about 100 yds off Paphael on west side, 16'26S, 59'36E		2 Apr. 1976
P. flavicycla	USNM 371831	Non-type	1	123.77	Sri Lanka		Trincomalee		17 May 1970
P. flavicycla	USNM 371832	Non-type	1	123.04	Sri Lanka		Trincomalee		27 June 1969
P. flavicycla	USNM 371834	Non-type	1	109.06	Sri Lanka				3 Apr. 1970
P. flavicycla	USNM 379413	Non-type	1	127.07	Sri Lanka		Trincomalee		1 July 1969
P. flavicycla	USNM 402211	Non-type	1	104.87	Egipt		Jubal Island		26 Sept. 1969
P. flavicycla	USNM 402218	Non-type	4	118.2-131.2	Israel	Gulf of Aqaba			23 July 1969
P. flavicycla	USNM 402247	Non-type	1	118.52	Thailand	Similan Islands	Goh huyong		3 Nov. 1963
P. flavicycla	USNM 402247	Non-type	1	103.55	Thailand	Similan Islands	Goh huyong		3 Nov. 1963
P. flavicycla	USNM 402254	Non-type	1		Sri Lanka		Trincomalee		26 June 1969
P. flavicycla	USNM 402260	Non-type	1	95.24	Eritria		Isola Delemme		7 Aug. 1969
P. flavicycla	USNM 402267	Non-type	58		Eritria		Shumma Island		9 Aug. 1969
P. flavicycla	USNM 402278	Non-type	1	122.21	Comoros		Anjouan Island		21 Aug. 1964
P. flavicycla	ZMA 133.443	Non-type	1	49.36	Indonesia		We Island, Sabang		20 Dec. 1932
P. flavicycla	ZMA 133.444①	Non-type	1	56.97	Indonesia		We Island, Sabang		20 Dec. 1932
P. flavicycla	ZMA 133.444②	Non-type	1	57.07	Indonesia		We Island, Sabang		20 Dec. 1932
P. flavicycla	ZMH 16309	Non-type	1	136.36	Mauritius				1885
P. flavicycla	ZMH 16313	Non-type	1	111.25	Egypt
P. flavicycla	ZMH 9407	Non-type	1	124.24	Egypt
P. flavicycla	ZMH 9409	Non-type	1	94.15	Egypt	Saint Catherine	Tor
P. japonica	BMNH 1862.11.1.179	Non-type	1	127.99	China
P. japonica	BMNH 1891.5.26.7	Syntype	1	125.94	Japan	Tokyo	Tokyo Bay		26 May 1891
P. japonica	BMNH 1891.5.26.8	Syntype	1	108.49	Japan	Tokyo	Tokyo Bay
P. japonica	BPBM 18972	Non-type	4	99.9-126.1	Japan	Izu Islands	Miyake-jima Island, Abenohama		19 May 1975
P. japonica	BPBM 39279	Non-type	1	110.66	Japan	Izu Islands	Miyake-jima Island		12 Aug. 1985
P. japonica	BSKU 001334	Non-type	1	92.4	Japan	Kochi	Susaki		24 June 1951
P. japonica	BSKU 004713	Non-type	1	103.7	Japan	Kochi	Tosa, Usa		11 July 1955
P. japonica	BSKU 008883	Non-type	1	113.7	Japan	Kochi	Otsuki, Kashiwa-jima Island		3 Apr. 1960
P. japonica	BSKU 012544	Non-type	1	44.6	Japan	Kochi	Tosa, Usa		10 July 1966
P. japonica	BSKU 012545	Non-type	1	62.2	Japan	Kochi	Tosa, Usa		10 July 1966
P. japonica	BSKU 038417	Non-type	1	111.4	Japan	Wakayama	Kushimoto		14 Dec. 1982
P. japonica	BSKU 038485	Non-type	1	120	Japan	Wakayama	Kushimoto		7 Dec. 1982
P. japonica	BSKU 053754	Non-type	13	58.7	Japan	Kochi	Tosa, Shiranohana		22 June 2001
P. japonica	BSKU 053755	Non-type	1	63.8	Japan	Kochi	Tosa, Shiranohana		22 June 2001
P. japonica	BSKU 055663	Non-type	1	130.2	Japan	Kochi	Tosashimizu, Ashizuri		5 Sept. 2001
P. japonica	BSKU 060474	Non-type	1	45.1	Japan	Kochi	Muroto, Kiragawa		23 July 2002
P. japonica	BSKU 060475	Non-type	1	48.6	Japan	Kochi	Muroto, Kiragawa		23 July 2002
P. japonica	BSKU 060476	Non-type	1	50.4	Japan	Kochi	Muroto, Kiragawa		23 July 2002
P. japonica	BSKU 060477	Non-type	1	64.3	Japan	Kochi	Muroto, Kiragawa		23 July 2002
P. japonica	BSKU 060478	Non-type	1	58.5	Japan	Kochi	Muroto, Kiragawa		23 July 2002
P. japonica	BSKU 060479	Non-type	1	38.9	Japan	Kochi	Muroto, Kiragawa		23 July 2002
P. japonica	BSKU 062943	Non-type	1	117.8	Japan	Kochi	Tosa, Usa		27 May 2002
P. japonica	BSKU 065861	Non-type	1	129.8	Japan	Mie	Owase Bay		8 Aug. 2003
P. japonica	BSKU 065886	Non-type	1	97.4	Japan	Mie	Owase Bay		6 Aug. 2003
P. japonica	BSKU 067412	Non-type	1	128.8	Japan	Kochi	Tosashimizu, Ashizuri		16 Sept. 2003
P. japonica	BSKU 086782	Non-type	1	95.6	Japan	Kochi	Tosashimizu, Iburi		22 Oct. 1999
P. japonica	BSKU 086783	Non-type	1	90.8	Japan	Kochi	Tosashimizu, Iburi		22 Oct. 1999
P. japonica	BSKU 086784	Non-type	1	93.4	Japan	Kochi	Tosashimizu, Iburi		22 Oct. 1999
P. japonica	BSKU 086785	Non-type	1	93.7	Japan	Kochi	Tosashimizu, Iburi		22 Oct. 1999
P. japonica	BSKU 086896	Non-type	1	101	Japan	Kochi	Tosashimizu, Iburi		23 June 1999
P. japonica	BSKU 087621	Non-type	1	112.4	Japan	Kochi	Shimanto, Okitsu		23 Aug. 1999
P. japonica	BSKU 088009	Non-type	1	57.5	Japan	Kochi	Tosashimizu, Tosashimizu Port		22 Sept. 2006
P. japonica	BSKU 088171	Non-type	1	124.6	Japan	Kochi	Tosashimizu, Ashizuri		14 Sept. 2004
P. japonica	BSKU 095269?	Non-type	1	24	Unknown
P. japonica	BSKU 096158	Non-type	1	121.6	Japan	Kochi	Kuroshio, Saga		17 Sept. 2008
P. japonica	BSKU 098395	Non-type	1	128.7	Japan	Kochi	Otsuki, Tomariura		23 Aug. 2002
P. japonica	BSKU 098722	Non-type	1	79.8	Japan	Kochi	Tosa, Usa		23 Dec. 1978
P. japonica	BSKU 099850	Non-type	1	80.6	Japan	Kochi	Tosashimizu, Iburi		10 Sept. 2009
P. japonica	BSKU 107884	Non-type	1	25.9	Japan	Kochi	Tosa, Shiranohana		4 July 2012
P. japonica	BSKU 112372	Non-type	1	114.6	Japan	Wakayama	Minabe, Sakai		9 May 2014
P. japonica	BSKU 112375	Non-type	1	126.8	Japan
P. japonica	CBM-ZF 03183	Non-type	1	95	Japan	Chiba	Minamiboso, Chitose		23 Oct. 1992
P. japonica	CMNH-ZF 01509	Non-type	1	93	Japan	Chiba	Kamogawa		22 Nov. 2000
P. japonica	CMNH-ZF 01510	Non-type	1	91.8	Japan	Chiba	Kamogawa		22 Nov. 2000
P. japonica	CMNH-ZF 01604	Non-type	1	96.2	Japan	Chiba	Kamogawa		23 Nov. 2000
P. japonica	CMNH-ZF 11411	Non-type	1	115.5	Japan	Chiba	Katsuura		10 Aug. 2004
P. japonica	CMNH-ZF 12214	Non-type	1	24.5	Japan	Chiba	Ubara Island		3 Mar. 2005
P. japonica	CMNH-ZF 16466	Non-type	1	69.1	Japan	Chiba	Tateyama, Hazama Beach		1 Dec. 2008
P. japonica	FAKU 65182	Non-type	1	133.51	Japan	Kochi	Iburi
P. japonica	FAKU 65183	Non-type	1	133.85	Japan	Kochi	Iburi
P. japonica	FAKU 69539	Non-type	1	82.4	Japan	Kochi	Iburi
P. japonica	FAKU 72219	Non-type	1	80.72	Japan	Kochi	Iburi
P. japonica	FAKU 81139	Non-type	2	95.4-98.7	Korea	Jeju Island	Seogwipo		9 July 2001
P. japonica	FMNH 57237	Non-type	1	108.65	Japan	Kanagawa	Misaki
P. japonica	FMNH 89228	Non-type	1	127.54	Japan	Kanagawa	Misaki		Jan. 1903
P. japonica	FMNH 90820	Non-type	3	118.5-134.1	Japan	Kanagawa	Misaki		Feb. 1904
P. japonica	FRLM 02462	Non-type	1	68.52	Japan	Mie	Shima		5 Mar. 1980
P. japonica	FRLM 02463	Non-type	1	67.75	Japan	Mie	Shima		5 Mar. 1980
P. japonica	FRLM 02464	Non-type	1	65.87	Japan	Mie	Shima		5 Mar. 1980
P. japonica	FRLM 03146	Non-type	1	98.74	Japan	Mie	Shima, Wagu		5 Aug.
P. japonica	FRLM 03661	Non-type	1	99.82	Japan	Mie	Shima, Wagu		5 Aug.
P. japonica	FRLM 05213	Non-type	1	131.31	Japan	Mie	Shima, Ago Bay		6 May 1986
P. japonica	FRLM 06467	Non-type	1	43.3	Japan	Mie	Zaga-shima Island		29 Jan. 1987
P. japonica	FRLM 06468	Non-type	1	45.05	Japan	Mie	Zaga-shima Island		29 Jan. 1987
P. japonica	FRLM 06884	Non-type	1	117.61	Japan	Mie	Shima, Wagu		26 Jan. 1988
P. japonica	FRLM 09007	Non-type	1	120.59	Japan
P. japonica	FRLM 09070	Non-type	1	119.34	Japan
P. japonica	FRLM 09071	Non-type	1	120.76	Japan
P. japonica	FRLM 09393	Non-type	1	126.23	Japan
P. japonica	FRLM 17492	Non-type	1	122.5	Japan	Mie	Shima, Ago Bay		9 Apr. 1997
P. japonica	FRLM 24438	Non-type	1	126.3	Japan	Mie	Shima, Wagu		13 Oct. 1999
P. japonica	FRLM 24477	Non-type	1	124.76	Japan	Mie	Shima, Wagu		5 Nov. 1999
P. japonica	FRLM 26239	Non-type	1	126.97	Japan	Mie	Shima, Wagu		18 Oct. 2000
P. japonica	FRLM 34074	Non-type	1	94.92	Japan	Mie	Owase		4 Oct. 2007
P. japonica	FRLM 36944	Non-type	1	138.51	Japan	Mie	Shima		14 Oct. 2010
P. japonica	FRLM 37326	Non-type	1	82.66	Japan	Mie	Shima, Ago Bay		17 Dec. 2010
P. japonica	FRLM 37327	Non-type	1	69.26	Japan	Mie	Shima, Ago Bay		17 Dec. 2010
P. japonica	FRLM 37328	Non-type	1	77.89	Japan	Mie	Shima, Ago Bay		17 Dec. 2010
P. japonica	FRLM 39880	Non-type	1	123.27	Japan	Mie	Shima, Ago Bay		28 Nov. 2011
P. japonica	FRLM 40261	Non-type	1	105.15	Japan	Mie	Owase		26 Dec. 2011
P. japonica	FRLM 40262	Non-type	1	90.08	Japan	Mie	Owase		26 Dec. 2011
P. japonica	KAUM–I. 001462	Non-type	1	109.8	Japan	Kagoshima	Uchinoura Bay
P. japonica	KAUM–I. 003242	Non-type	1	85	Japan	Kagoshima	Minamisatsuma, Kasasa
P. japonica	KAUM–I. 007080	Non-type	1	107.2	Japan	Kagoshima	Minamisatsuma, Kasasa
P. japonica	KAUM–I. 009568	Non-type	1	114.6	Japan	Miyazaki	Nango, Meitsu
P. japonica	KAUM–I. 009569	Non-type	1	127.05	Japan	Miyazaki	Nango, Meitsu
P. japonica	KAUM–I. 009584	Non-type	1	129.2	Japan	Miyazaki	Nango, Meitsu
P. japonica	KAUM–I. 013820	Non-type	1	89.4	Japan	Kagoshima	Minamisatsuma, Kasasa
P. japonica	KAUM–I. 020669	Non-type	1	81.5	Japan	Kagoshima	Minamisatsuma, Kasasa
P. japonica	KAUM–I. 020672	Non-type	1	81.1	Japan	Kagoshima	Minamisatsuma, Kasasa
P. japonica	KAUM–I. 026975	Non-type	1	63.7	Japan	Kagoshima	Ibusuki, Kaimon
P. japonica	KAUM–I. 032667	Non-type	1	90.91	Japan	Kagoshima	Ibusuki, Kaimon
P. japonica	KAUM–I. 037894	Non-type	1	149.23	Japan	Osumi Islands	Iou-jima Island
P. japonica	KAUM–I. 048394	Non-type	1	108.8	Japan	Kagoshima	Minamisatsuma, Kasasa
P. japonica	KAUM–I. 048395	Non-type	1	108.4	Japan	Kagoshima	Minamisatsuma, Kasasa
P. japonica	KAUM–I. 048396	Non-type	1	83.7	Japan	Kagoshima	Minamisatsuma, Kasasa
P. japonica	KAUM–I. 089834	Non-type	1	125.0	Japan	Kagoshima	Nakakoshiki-jima Island	5	19 June 2016
P. japonica	KBF-I 00483	Non-type	1	46.8	Japan	Kochi	Otsuki, Nishidomari		17 Sept. 2019
P. japonica	KBF-I 01065	Non-type	1	113.3	Japan	Kochi	Otsuki, Kashinishi		12 Nov. 2020
P. japonica	KBF-I 01073	Non-type	1	26.4	Japan	Kochi	Tosashimizu		12 Nov. 2020
P. japonica	KBF-I 01074	Non-type	1	35.4	Japan	Kochi	Tosashimizu		12 Nov. 2020
P. japonica	KBF-I 01263	Non-type	1	138.8	Japan	Kochi	Okino-shima Island		27 Apr. 2021
P. japonica	KPM-NI 00271	Non-type	1	117.6	Unknown
P. japonica	KPM-NI 00743	Non-type	1	131.7	Unknown
P. japonica	KPM-NI 00792	Non-type	1	67.7	Japan	Shizuoka	Ito, Teishi-jima Island		31 July 1968
P. japonica	KPM-NI 00793	Non-type	1	62.6	Japan	Shizuoka	Ito, Teishi-jima Island		31 July 1968
P. japonica	KPM-NI 00860	Non-type	1	124.2	Japan	Kanagawa	Odawara?
P. japonica	KPM-NI 00980	Non-type	1	122.6	Japan	Kanagawa	Odawara
P. japonica	KPM-NI 00981	Non-type	1	117.9	Japan	Kanagawa	Odawara
P. japonica	KPM-NI 01316	Non-type	1	123.1	Japan
P. japonica	KPM-NI 01358	Non-type	1	120.0	Japan	Kanagawa	Manazuru
P. japonica	KPM-NI 05311	Non-type	1	142.8	Japan	Miyazaki	Nango		4 May 1998
P. japonica	KPM-NI 05475	Non-type	1	83.8	Japan	Mie	Minamishima		16 Aug. 1998
P. japonica	KPM-NI 08738	Non-type	1	146.9	Japan	Izu Islands	Hachijo-jima Island		26 Nov. 2001
P. japonica	KPM-NI 08738	Non-type	1	146.2	Japan	Izu Islands	Hachijo-jima Island
P. japonica	KPM-NI 11898	Non-type	1	102.2	Japan	Chiba	Tateyama, Susaki		16 Oct. 2002
P. japonica	KPM-NI 14100	Non-type	1	94.9	Japan	Chiba	Tateyama, Susaki		11 Oct. 2004
P. japonica	KPM-NI 14101	Non-type	1	103.7	Japan	Chiba	Tateyama, Susaki		11 Oct. 2004
P. japonica	KPM-NI 14102	Non-type	1	98.3	Japan	Chiba	Tateyama, Susaki		11 Oct. 2004
P. japonica	KPM-NI 14103	Non-type	1	94.0	Japan	Chiba	Tateyama, Susaki		11 Oct. 2004
P. japonica	KPM-NI 19944	Non-type	1	45.3	Japan	Chiba	Tateyama, Sakata		3 Nov. 2007
P. japonica	KPM-NI 21577	Non-type	1	30.4	Japan	Chiba	Tateyama, Sakata		5 July 2003
P. japonica	KPM-NI 22339	Non-type	1	29.5	Japan	Chiba	Tateyama, Sakata		4 Oct. 2003
P. japonica	KPM-NI 22974	Non-type	1	25.0	Japan	Chiba	Tateyama, Sakata		27 Aug. 2007
P. japonica	KPM-NI 22975	Non-type	1	21.2	Japan	Chiba	Tateyama, Sakata		27 Aug. 2007
P. japonica	KPM-NI 40200	Non-type	1	62.55	Japan	Kanagawa	Sagami Bay		11 Jan. 2014
P. japonica	KPM-NI 40201	Non-type	1	61.5	Japan	Kanagawa	Sagami Bay		11 Jan. 2014
P. japonica	KPM-NI 43800	Non-type	1	90.2	Japan	Miyazaki	Kadogawa Bay	8	9 Nov. 2016
P. japonica	KPM-NI 43801	Non-type	1	95.3	Japan	Miyazaki	Kadogawa Bay	8	9 Nov. 2016
P. japonica	KPM-NI 43802	Non-type	1	88.4	Japan	Miyazaki	Kadogawa Bay	8	9 Nov. 2016
P. japonica	KPM-NI 44652	Non-type	1	94.6	Japan	Miyazaki	Kadogawa Bay	8	23 Dec. 2016
P. japonica	KPM-NI 44654	Non-type	1	103.7	Japan	Miyazaki	Kadogawa Bay	8	23 Dec. 2016
P. japonica	KPM-NI 44975	Non-type	1	102.3	Japan	Miyazaki	Kadogawa Bay	8	23 Dec. 2016
P. japonica	KPM-NI 44976	Non-type	1	55.8	Japan	Miyazaki	Kadogawa Bay	8	23 Dec. 2016
P. japonica	KPM-NI 45004	Non-type	1	61.1	Japan	Miyazaki	Kadogawa Bay	8	23 Dec. 2016
P. japonica	KPM-NI 45005	Non-type	1	63.4	Japan	Miyazaki	Kadogawa Bay	8	23 Dec. 2016
P. japonica	KPM-NI 45006	Non-type	1	63.0	Japan	Miyazaki	Kadogawa Bay	8	23 Dec. 2016
P. japonica	KPM-NI 45007	Non-type	1	61.0	Japan	Miyazaki	Kadogawa Bay	8	23 Dec. 2016
P. japonica	KPM-NI 45008	Non-type	1	58.8	Japan	Miyazaki	Kadogawa Bay	8	23 Dec. 2016
P. japonica	KPM-NI 50850	Non-type	1	108.3	Japan	Miyazaki	Kadogawa Bay	8	5 Dec. 2016
P. japonica	KPM-NI 50851	Non-type	1	101.3	Japan	Miyazaki	Kadogawa Bay	8	5 Dec. 2016
P. japonica	NMIC-ZF-15419	Non-type		69.6	Japan	Kyoto	Miyazu		26 Dec. 2014
P. japonica	NMW 76727	Syntype			Japan	Tokyo
P. japonica	NMW 76727	Syntype			Japan	Tokyo
P. japonica	NMW 76727	Syntype			Japan	Tokyo
P. japonica	NMW 76728	Syntype			Japan	Tokyo
P. japonica	NMW 76728	Syntype			Japan	Tokyo
P. japonica	NSMT-P 19237	Non-type	4	88.3-95.3	Japan	Shizuoka	Ito		10 Oct. 1980
P. japonica	NSMT-P 3071	Non-type	1	121.78	Japan	Kagoshima	Amami-oshima Island		21 Nov. 1957
P. japonica	NSMT-P 60648	Non-type	2	124.0-126.1	Japan	Chiba	Tateyama, Susaki	25	23 Sept. 1991
P. japonica	NSMT-P 60649	Non-type	1	99.78	Japan	Chiba	Tateyama, Susaki	25	3 Dec. 1991
P. japonica	NSMT-P 62100	Non-type	1	54.76	Japan	Shizuoka	Shimoda		21 Dec. 2001
P. japonica	NSMT-P 96921	Non-type	2	103.1-104.64	Japan	Shizuoka	Nishiizu, Mera		14 Aug. 1983
P. japonica	URM-P 045422	Non-type	1	153.48	Japan	Okinawa	Okinawa-jima Island, Mizugama		16 July 2009
P. japonica	URM-P 045423	Non-type	1	141.11	Japan	Okinawa	Okinawa-jima Island, Mizugama		16 July 2009
P. japonica	URM-P 045424	Non-type	1	108.68	Japan	Mie	Shima, Wagu		26 Nov. 2008
P. japonica	URM-P 045425	Non-type	1	108.96	Japan	Mie	Shima, Wagu		26 Nov. 2008
P. japonica	URM-P 045426	Non-type	1	78.7	Japan	Mie	Shima, Wagu		15 Nov. 2008
P. japonica	URM-P 045661	Non-type	1		Japan	Mie	Shima, Wagu		26 Nov. 2008
P. japonica	URM-P 045662	Non-type	1		Japan	Mie	Shima, Wagu		26 Nov. 2008
P. japonica	URM-P 045663	Non-type	1		Japan	Mie	Shima, Wagu		26 Nov. 2008
P. japonica	URM-P 045664	Non-type	1		Japan	Mie	Shima, Wagu		26 Nov. 2008
P. japonica	URM-P 045665	Non-type	1		Japan	Mie	Shima, Wagu		26 Nov. 2008
P. japonica	URM-P 045666	Non-type	1		Japan	Mie	Shima, Wagu		26 Nov. 2008
P. japonica	URM-P 045667	Non-type	1		Japan	Mie	Shima, Wagu		26 Nov. 2008
P. japonica	URM-P 045668	Non-type	1		Japan	Mie	Shima, Wagu		26 Nov. 2008
P. japonica	URM-P 045669	Non-type	1		Japan	Mie	Shima, Wagu		26 Nov. 2008
P. japonica	URM-P 045670	Non-type	1		Japan	Mie	Shima, Wagu		26 Nov. 2008
P. japonica	URM-P 045671	Non-type	1		Japan	Mie	Shima, Wagu		26 Nov. 2008
P. japonica	URM-P 045672	Non-type	1		Japan	Mie	Shima, Wagu		26 Nov. 2008
P. japonica	URM-P 045673	Non-type	1		Japan	Mie	Shima, Wagu		26 Nov. 2008
P. japonica	URM-P 045674	Non-type	1		Japan	Mie	Shima, Wagu		26 Nov. 2008
P. japonica	URM-P 045675	Non-type	1		Japan	Mie	Shima, Wagu		26 Nov. 2008
P. japonica	URM-P 045676	Non-type	1		Japan	Mie	Shima, Wagu		26 Nov. 2008
P. japonica	URM-P 045677	Non-type	1		Japan	Mie	Shima, Wagu		26 Nov. 2008
P. japonica	URM-P 045678	Non-type	1		Japan	Mie	Shima, Wagu		26 Nov. 2008
P. japonica	URM-P 045679	Non-type	1		Japan	Mie	Shima, Wagu		26 Nov. 2008
P. japonica	URM-P 46442	Non-type	1	136.99	Japan	Okinawa	Okinawa-jima Island, Mizugama		24 Mar. 2010
P. japonica	URM-P 46443	Non-type	1	13.7	Japan	Okinawa	Okinawa-jima Island, Uruma		21 Apr. 2011
P. japonica	URM-P 46444	Non-type	1	18.6	Japan	Okinawa	Okinawa-jima Island, Uruma		21 Apr. 2011
P. japonica	URM-P 46445	Non-type	1	23.9	Japan	Okinawa	Okinawa-jima Island, Uruma		21 Apr. 2011
P. japonica	URM-P 46446	Non-type	1	10.6	Japan	Okinawa	Okinawa-jima Island, Uruma		9 May 2011
P. japonica	YCM 15584	Non-type	1	49.7	Japan	Shizuoka	Ito, Jogasaki		25 July 1967
P. japonica	YCM 18807	Non-type	1	32	Japan	Shizuoka	Shimoda, Tanoura Bay		18 Dec. 1988
P. japonica	YCM 2148	Non-type	1	117.5	Japan	Wakayama	Hidaka		27 Oct. 1975
P. japonica	YCM 2212	Non-type	1	108.6	Unknown
P. japonica	YCM 23185	Non-type	1	64.7	Japan	Shizuoka	Shimoda, Tanoura Bay		12 Nov. 1989
P. japonica	YCM 23952	Non-type	2	56.3-75.2	Japan	Shizuoka	Shimoda, Tanoura Bay		25 Mar. 1990
P. japonica	YCM 2809	Non-type	8	82.3-120.2	Unknown
P. japonica	YCM 28711	Non-type	1	39.2	Japan	Kanagawa	Hiratsuka		25 Jan. 1991
P. japonica	YCM 33607	Non-type	1	80.9	Japan	Chiba	Tateyama		1 Aug. 1998
P. japonica	YCM 42143	Non-type	1	102.2	Japan	Chiba	Tateyama		11 Jan. 2003
P. japonica	YCM 4290	Non-type	7	29.9-47.3	Unknown
P. japonica	YCM 5458	Non-type	2	25.4-29.6	Unknown
P. japonica	YCM 6209	Non-type			Unknown
P. japonica	YCM 6230	Non-type	5	28.2-36.9	Unknown
P. japonica	ZMB 12072①	Non-type	1	127.83	Japan	Tokyo
P. japonica	ZMB 12072②	Non-type	1	112.16	Japan	Tokyo
P. japonica	ZMH 4250①	Syntype	1	125.24	Japan	Tokyo			1888
P. japonica	ZMH 4250②	Syntype	1	113.26	Japan	Tokyo			1888
P. japonica	ZUMT 12748	Non-type	1	132.5	Japan	Tokyo	Tokyo Market
P. japonica	ZUMT 12749	Non-type	1	134.1	Japan	Kanagawa	Misaki
P. japonica	ZUMT 19302	Non-type	1	135.5	Japan	Izu Islands	Hachijo-jima Island
P. japonica	ZUMT 19382	Non-type	1	153.4	Japan	Izu Islands	Hachijo-jima Island
P. japonica	ZUMT 27072	Non-type	1	133.5	Japan	Nagasaki
P. japonica	ZUMT 3670	Non-type	1	131.2	Japan	Kanagawa	Misaki
P. japonica	ZUMT 3671	Non-type	1	130.7	Japan	Kanagawa	Misaki
P. japonica	ZUMT 40293	Non-type	1	107.3	Japan	Kanagawa	Misaki
P. japonica	ZUMT 52327	Non-type	1		Japan	Miyazaki	Nobeoka, Totoro		10 Sept. 1959
P. japonica	ZUMT 53349	Non-type	1	87.2	Japan
P. japonica	ZUMT 54650	Non-type	3	23.6-29.1	Japan	Kanagawa	Misaki, Koajiro		7 Sept. 1966
P. japonica	ZUMT 55051	Non-type	1	136	Japan	Yamaguchi	Tsuno-shima Island		23 Aug. 1951
P. japonica	ZUMT 55740	Non-type	1	68.7	Japan	Kagoshima	Yaku-shima Island, Kusugawa		27 Sept. 1974
P. japonica	ZUMT 55741	Non-type	1	69.4	Japan	Kagoshima	Yaku-shima Island, Kusugawa		27 Sept. 1974
P. japonica	ZUMT 55743	Non-type	1	114.4	Japan	Osumi Islands	Tanega-shima Island, Urata		25 Aug. 1973
P. japonica	ZUMT 55749	Non-type	1	131.5	Japan	Izu Islands	Miyake-jima Island
P. japonica	ZUMT 55755	Non-type	1	138.1	Japan	Izu Islands	Hachijo-jima Island		May 1961
P. japonica	ZUMT 55756	Non-type	1	126.2	Japan	Izu Islands	Hachijo-jima Island		May 1961
P. japonica	ZUMT 55792	Non-type	17	49.5-63.3	Japan	Chiba	Tateyama, Okino-shima Island		29 Sept. 1972
P. japonica	ZUMT 55799	Non-type	1	36.3	Japan	Wakayama	Kushimoto		4 Sept. 1970
P. japonica	ZUMT 55800	Non-type	6	31.7-46.1	Japan	Izu Islands	Hachijo-jima Island		20 July 1969
P. japonica	ZUMT 6156	Non-type	1	127.1	Japan	Yamaguchi	Hagi
P. japonica	ZUMT 8172	Non-type	1	103.8	Japan	Wakayama?
P. japonica	ZUMT ABE 59-588	Non-type	1	100.4	Unknown
P. japonica	ZUMT ABE 59-588	Non-type	1	117.6	Unknown
P. japonica	ZUMT ABE 60-1521	Non-type	1	120.6	Unknown
P. japonica	ZUMT ABE 60-1581	Non-type	1	72.6	Unknown
P. japonica	ZUMT ABE 6209	Non-type	1	86.9	Unknown
P. japonica	ZUMT ABE 62-262	Non-type	1	125.8	Unknown				1962
P. japonica	ZUMT ABE 62-263	Non-type	1	103	Unknown				1962
P. japonica	ZUMT ABE 62-264	Non-type	1	115.2	Unknown				1962
P. japonica	ZUMT ABE 62-265	Non-type	1	104.8	Unknown				1962
P. japonica	ZUMT ABE 62-266	Non-type	1	98.6	Unknown				1962
P. japonica	ZUMT ABE 62-267	Non-type	1	96.7	Unknown				1962
P. japonica	ZUMT ABE 62-268	Non-type	1	68.6	Unknown				1962
P. japonica	ZUMT ABE 62-314	Non-type	1	109.4	Unknown				1962
P. japonica	ZUMT ABE 62-315	Non-type	1	110	Unknown				1962
P. japonica	ZUMT ABE 62-316	Non-type	1	110.3	Unknown				1962
P. japonica	ZUMT ABE 62-317	Non-type	1	87.5	Unknown				1962
P. japonica	ZUMT ABE 62-318	Non-type	1	109.9	Unknown				1962
P. japonica	ZUMT ABE 62-319	Non-type	1	91.4	Unknown				1962
P. japonica	ZUMT P-160	Non-type	1	121.5	Japan	Miyazaki	Nobeoka, Totoro		10 Sept. 1959
P. japonica	ZUMT P-162	Non-type	1	87.8	Japan	Miyazaki	Nobeoka, Totoro		10 Sept. 1959
P. japonica	ZUMT P-163	Non-type	1	119.3	Japan	Miyazaki	Nobeoka, Totoro		10 Sept. 1959
P. japonica	ZUMT P-164	Non-type	1	87.2	Japan	Miyazaki	Nobeoka, Totoro		10 Sept. 1959
P. japonica	ZUMT P-166	Non-type	1	131	Japan	Miyazaki	Nobeoka, Totoro		10 Sept. 1959
P. japonica	ZUMT P-167	Non-type	1		Unknown				3 Oct. 1989
P. japonica	ZUMT P-168	Non-type	1	122.7	Japan	Miyazaki	Nobeoka, Totoro		10 Sept. 1959
P. japonica	ZUMT P-169	Non-type	1	127.8	Japan	Miyazaki	Nobeoka, Totoro		10 Sept. 1959
P. japonica	ZUMT P-170	Non-type	1	128.7	Japan	Miyazaki	Nobeoka, Totoro		10 Sept. 1959
P. japonica	ZUMT P-173	Non-type	1	84.9	Japan	Miyazaki	Nobeoka, Totoro		10 Sept. 1959
P. japonica	ZUMT P-174	Non-type	1	128.4	Japan	Miyazaki	Nobeoka, Totoro		10 Sept. 1959
P. japonica	ZUMT P-175	Non-type	1	128.9	Japan	Miyazaki	Nobeoka, Totoro		10 Sept. 1959
P. japonica	ZUMT P-176	Non-type	1	125.8	Japan	Miyazaki	Nobeoka, Totoro		10 Sept. 1959
P. japonica	ZUMT P-178	Non-type	1	122.3	Japan	Miyazaki	Nobeoka, Totoro		10 Sept. 1959
P. japonica	ZUMT P-181	Non-type	1	127.6	Japan	Miyazaki	Nobeoka, Totoro		10 Sept. 1959
P. japonica	ZUMT P-183	Non-type	1	114.5	Japan	Miyazaki	Nobeoka, Totoro		10 Sept. 1959
P. japonica	ZUMT P-184	Non-type	1	80.5	Japan	Miyazaki	Nobeoka, Totoro		10 Sept. 1959
P. japonica	ZUMT P-185	Non-type	1	109.4	Japan	Miyazaki	Nobeoka, Totoro		10 Sept. 1959
P. japonica	ZUMT P-186	Non-type	1	118.6	Japan	Miyazaki	Nobeoka, Totoro		10 Sept. 1959
P. japonica	ZUMT P-204	Non-type	1	125.2	Japan	Miyazaki	Nobeoka, Totoro		10 Sept. 1959
P. japonica	ZUMT P-214	Non-type	1	120.9	Japan	Miyazaki	Nobeoka, Totoro		10 Sept. 1959
P. japonica	ZUMT P-216	Non-type	1	134.6	Japan	Miyazaki	Nobeoka, Totoro		10 Sept. 1959
P. japonica	ZUMT P-218	Non-type	1	126.7	Japan	Miyazaki	Nobeoka, Totoro		10 Sept. 1959
P. japonica	ZUMT P-219	Non-type	1	116.8	Japan	Miyazaki	Nobeoka, Totoro		10 Sept. 1959
P. japonica	ZUMT P-220	Non-type	1	107.3	Japan	Miyazaki	Nobeoka, Totoro		10 Sept. 1959
P. japonica	ZUMT P-221	Non-type	1	116.6	Japan	Miyazaki	Nobeoka, Totoro		10 Sept. 1959
P. japonica	ZUMT P-222	Non-type	1	118.7	Japan	Miyazaki	Nobeoka, Totoro		10 Sept. 1959
P. japonica	ZUMT P-225	Non-type	1	116.4	Japan	Miyazaki	Nobeoka, Totoro		10 Sept. 1959
P. japonica	ZUMT P-226	Non-type	1	120.4	Japan	Miyazaki	Nobeoka, Totoro		10 Sept. 1959
P. japonica	ZUMT P-227	Non-type	1	113.8	Japan	Miyazaki	Nobeoka, Totoro		10 Sept. 1959
P. japonica	ZUMT P-228	Non-type	1	120.4	Japan	Miyazaki	Nobeoka, Totoro		10 Sept. 1959
P. japonica	ZUMT P-229	Non-type	1	137.8	Japan	Miyazaki	Nobeoka, Totoro		10 Sept. 1959
P. japonica	ZUMT P-230	Non-type	1	124.8	Japan	Miyazaki	Nobeoka, Totoro		10 Sept. 1959
P. japonica	ZUMT P-231	Non-type	1	125	Japan	Miyazaki	Nobeoka, Totoro		10 Sept. 1959
P. japonica	ZUMT P-446	Non-type	1	86.1	Japan	Kanagawa	Manazuru		Sept. or Oct. 1960
P. japonica	ZUMT P-447	Non-type	1	84.9	Japan	Kanagawa	Manazuru		Sept. or Oct. 1960
P. japonica	ZUMT P-448	Non-type	1	88.3	Japan	Kanagawa	Manazuru		Sept. or Oct. 1960
P. japonica	ZUMT P-449	Non-type	1	87.9	Japan	Kanagawa	Manazuru		Sept. or Oct. 1960
P. japonica	ZUMT P-472	Non-type	1	88.1	Japan	Kanagawa	Manazuru		25 Sept. 1960
P. japonica	ZUMT P-494	Non-type	1	128.6	Japan	Kanagawa	Manazuru		Aug. or Sept. 1960
P. japonica	ZUMT P-495	Non-type	1	141	Japan	Kanagawa	Manazuru		Aug. or Sept. 1960
P. japonica	ZUMT P-519	Non-type	1	98.6	Japan	Kanagawa	Manazuru		25 Dec. 1960
P. japonica	ZUMT P-522	Non-type	1	109.5	Japan	Kanagawa	Manazuru		25 Dec. 1960
P. nyctereutes	ASIZP 57298	Non-type	1	100.48	Taiwan	Taitung	Lyudao		10 Mar. 1980
P. nyctereutes	ASIZP 59033	Non-type	4	15.5-36.00	Taiwan	Pingtung	Maobitou		1 June 1969
P. nyctereutes	ASIZP 60054	Non-type	1	146.37	Taiwan	Taipei	Aodi		24 Jan. 1999
P. nyctereutes	ASIZP 66839	Non-type	1	110.84	Taiwan	Taipei	Gongliao		21 Feb. 2006
P. nyctereutes	ASIZP 73978	Non-type	1	158.82	Taiwan	New Taipei City	Wanli		10 Feb. 2010
P. nyctereutes	BMNH 1939.3.23.48	Non-type	1	128.5	Hong Kong
P. nyctereutes	FMNH 119993	Non-type	1	147.92	Taiwan	Yilan	Nanfang-ao		7 Sept. 2009
P. nyctereutes	FRLM 49700	Non-type	1	138.96	Vietnam	Ha Long Bay			13 Dec. 2014
P. nyctereutes	NMMB-P 01561	Non-type	1	138.1	Taiwan	Keelung			14 Mar. 1964
P. nyctereutes	NMMB-P 01562	Non-type	1	132.84	Taiwan	Tainan			July 1964
P. nyctereutes	NMMB-P 10121	Non-type	1	115.25	Taiwan	Yilan	Nanfang-ao		15 Feb. 2009
P. nyctereutes	NMMB-P 19282	Non-type	1	162.4	Taiwan	Yilan	Nanfang-ao		22 Oct. 2011
P. nyctereutes	NMMB-P 26650	Non-type	1	143	Taiwan	Pingtung	Hengchun		25 Sept. 2017
P. nyctereutes	NMMB-P 27468	Non-type		149.3	Taiwan	Penghu	Penghu		20 Oct. 2017
P. nyctereutes	NMMB-P 27469	Non-type		149.4	Taiwan	Penghu	Penghu		20 Oct. 2017
P. nyctereutes	NMMB-P 27821	Non-type		175.4	Taiwan	Penghu	Penghu		20 Oct. 2017
P. nyctereutes	NSMT-P 68650	Non-type	1	104.54	Vietnam	Halong Bay	Cat Ba Island		27 Sept. 2002
P. nyctereutes	URIL 00357	Non-type	1	153	Taiwan	Yilan	Daxi		14 Mar. 2023
P. nyctereutes	URIL 00358	Non-type	1	158	Taiwan	Yilan	Daxi		14 Mar. 2023
P. nyctereutes	URIL 00359	Non-type	1	165	Taiwan	Yilan	Daxi		14 Mar. 2023
P. nyctereutes	URIL 00377	Non-type	1		Taiwan	Yilan	Daxi		15 Mar. 2023
P. nyctereutes	URM-P 045846	Non-type	1	147.63	Taiwan	Taitung	Fugang		6 Sept. 2010
P. nyctereutes	URM-P 46335	Non-type	1	139.69	Taiwan	Penghu			Sept. 2012
P. nyctereutes	USNM 336714	Non-type	4	101.1-115.5	Taiwan	Pingtung	Kenting		22 Apr. 1986
P. nyctereutes	USNM 343708	Non-type	13	101.5-115.55	Taiwan	New Taipei City	Yeh-lin		17 May 1968
P. nyctereutes	ZUMT 42902	Holotype	1	160.53	Taiwan
P. oualensis	AMS I. 13101	Non-type	1	71.89	Vanuatu		Ringdove Bay		Aug. 1914
P. oualensis	AMS I. 17096-012	Non-type	1	169.11	Papua New Guinea		Trobriand Island		8 June 1970
P. oualensis	AMS I. 19455-031*	Non-type	2	171.7-172.3	Australia	Queensland	Lizard Island		Nov. 1975
P. oualensis	AMS I. 37310-011	Non-type	1	161.13	Vanuatu		Erromango Island, Dillons Bay	0-10	26 May 1996
P. oualensis	AMS I. 37934-048	Non-type	1	184.11	Vanuatu	Banks Islands		1-5	23 May 1997
P. oualensis	AMS I. 39010-078	Non-type	1	95.58	Solomon Islands	Santa Cruz Islands	Lomlom Island	0-35	18 Sept. 1998
P. oualensis	AMS I. 39010-135	Non-type	1	143.87	Solomon Islands	Lomlom Islands		0-35	18 Sept. 1998
P. oualensis	AMS I. 39030-157	Non-type	4	74.5-160.4	Solomon Islands	Santa Cruz Islands	Lakao Island	0-10	24 Sept. 1998
P. oualensis	AMS I. 39234-003	Non-type	1	155.21	Marianas	Guam	Double Reef	1-7	11 July 1968
P. oualensis	AMS I. 39643-001	Non-type	1	158.58	Marianas	Saiapn	Agiguan		13 Aug. 1970
P. oualensis	AMS I. 39704-001	Non-type	1	141.74	Marianas	Guam	Tumon		22 Dec. 1967
P. oualensis	ASIZP 58881	Non-type	1	89.26	Taiwan	Pingtung	Nanwan		1 May 1975
P. oualensis	ASIZP 58981	Non-type	1	101.54	Taiwan	Pingtung	Maobitou		1 May 1975
P. oualensis	ASIZP 61383	Non-type	7	41.6-59.2	Taiwan	Pingtung	Wan-li-ton		6 Nov. 1976
P. oualensis	ASIZP 80790	Non-type	1	92.78	Taiwan	Pingtung	Maobitou		1 Oct. 1975
P. oualensis	BMNH 1875.2.6.31	Non-type	1	174.22	Samoa
P. oualensis	BMNH 1875.2.6.32	Non-type	1	158.51	Samoa
P. oualensis	BMNH 1911.1.31.7	Non-type	1	115.65	Australia	Christmas Island
P. oualensis	BMNH 1974.5.25.2482	Non-type	1	164.98	Papua New Guinea	Trobriand Islands	Kiriwinna Island		8 May 1970
P. oualensis	BMNH 1974.5.25.2483	Non-type	1	150.06	Papua New Guinea	Trobriand Islands	Kiriwinna Island		8 May 1970
P. oualensis	BPBM 00088	Non-type	1	137.55	U. S. A.	Marianas	Guam		9 July 2004
P. oualensis	BPBM 05922	Non-type	2	142.1-143.9	Solomon Islands	Russell Islands	Laumua Island		7 Nov. 1964
P. oualensis	BPBM 07757	Non-type	11	104.1-177.1	Kiribati	Line Islands	Teraina Island		4 Nov. 1968
P. oualensis	BPBM 16804	Non-type	2	88.8-117.3	Pitcairn Islands		Pitcairn Island, Bounty Bay		7 Jan. 1971
P. oualensis	BPBM 28306	Non-type	1	143.01	Federated States of Micronesia	Caroline Islands	Kosrae Island		9 Aug. 1981
P. oualensis	BPBM 35078	Non-type	1	178.6	Japan	Ogasawara Islands	Ani-jima Island, Mansakunohama		13 July 1990
P. oualensis	BPBM 39494	Non-type	1	182.37	Cook Islands		Pukapuka Atoll		3 Mar. 2004
P. oualensis	FMNH 119105	Non-type	1	166.51	Palau		Sonsorol		11 Sept. 2008
P. oualensis	FMNH 119259	Non-type	1	144.08	Palau		Taletop Reef		29 Mar. 2006
P. oualensis	FMNH 119999	Non-type	1	67.6-162.0	Solomon Islands				25 Sept. 1998
P. oualensis	FMNH 120004	Non-type	7	104.1-177.6	Philippines		Busuanga Island		10 Mar. 2003
P. oualensis	FMNH 120008	Non-type	5	147.2-166.29	Philippines		Busuanga Island		5 Mar. 2003
P. oualensis	FMNH 120010	Non-type	1	84.73	Palau				29 May 2006
P. oualensis	FMNH 120011	Non-type	2	158.8-169.1	Palau				22 May 2006
P. oualensis	FMNH 120012	Non-type	2	163.3-164.9	Palau				8 Apr. 2006
P. oualensis	FMNH 44684	Non-type	1	104.76	Marshall Islands		Namu Island		4 Apr. 1946
P. oualensis	FMNH 47616	Non-type	1	163.98	Philipinnes		Culion		Mar. 1931
P. oualensis	FRLM 34733	Non-type	1	101.4	Japan	Kagoshima	Yaku-shima Island		12 Aug. 2008
P. oualensis	FRLM 50840	Non-type	1	17.39	Japan	Okinawa	Iriomote-jima Island, Funauki Bay
P. oualensis	KAUM–I. 011357	Non-type	1	106.25	Japan	Kagoshima	Yaku-shima Island, Kurio		12 Aug. 2008
P. oualensis	KAUM–I. 011357	Non-type	1	105.04	Japan	Osumi Islands	Yaku-shima Island, Kurio
P. oualensis	KAUM–I. 063425	Non-type	1	179.04	Japan	Kagoshima	Nakano-shima Island		2 Sept. 2014
P. oualensis	KAUM–I. 065382	Non-type	1	156.5	Taiwan	Keelung			22 June 2014
P. oualensis	KAUM–I. 065383	Non-type	1	158.9	Taiwan	Keelung			22 June 2014
P. oualensis	KAUM–I. 065384	Non-type	1	155.9	Taiwan	Keelung			22 June 2014
P. oualensis	KAUM–I. 065845	Non-type	1	186.33	Japan	Kagoshima	Tokuno-shima Island		29 Sept. 2014
P. oualensis	KAUM–I. 067800	Non-type	1	171.09	Japan	Kagoshima	Kuchierabu-jima island, Orisaki		22 Aug. 2014
P. oualensis	KAUM–I. 073050	Non-type	1	100.95	Japan	Kagoshima	Tanega-shima Island		13 Mar. 2015
P. oualensis	KAUM–I. 074565	Non-type	1	201.1	Japan	Ogasawara Islands	Dobuiso		2 July 2015
P. oualensis	KAUM–I. 074582	Non-type	1	201.8	Japan	Ogasawara Islands	Dobuiso		3 July 2015
P. oualensis	KAUM–I. 074583	Non-type	1	205.5	Japan	Ogasawara Islands	Dobuiso		3 July 2015
P. oualensis	KAUM–I. 074584	Non-type	1	208.8	Japan	Ogasawara Islands	Dobuiso		3 July 2015
P. oualensis	KAUM–I. 074585	Non-type	1	192.8	Japan	Ogasawara Islands	Dobuiso		3 July 2015
P. oualensis	KAUM–I. 074586	Non-type	1	208.2	Japan	Ogasawara Islands	Dobuiso		3 July 2015
P. oualensis	KAUM–I. 077887	Non-type	1	196.3	Japan	Ogasawara Islands	Haha-jima Island, Osawa Beach		28 June 2015
P. oualensis	KAUM–I. 077888	Non-type	1	138.5	Japan	Ogasawara Islands	Haha-jima Island, Osawa Beach		28 June 2015
P. oualensis	KAUM–I. 079256	Non-type	1	155	Japan	Kagoshima	Amami-oshima Island, Kasari Bay		July 2015
P. oualensis	KAUM–I. 090157	Non-type	1	188.3	Japan	Kagoshima	Okinoerabu-jima Ialsnd, Okidomari	5	14 July 2016
P. oualensis	KAUM–I. 090158	Non-type	1	140.0	Japan	Kagoshima	Okinoerabu-jima Ialsnd, Okidomari	5	14 July 2016
P. oualensis	KPM-NI 35966	Non-type	1	162.4	Philippine	Visayan Islands	Samar Island
P. oualensis	MNHN-1976-309	Non-type	1	156.1	Marshall Islands		Enewetak
P. oualensis	MNHN-A221	Holotype	1	177.4	Federated States of Micronesia	Caroline Islands	Kosrae
P. oualensis	NMMB-P 01165	Non-type	1	126.44	Taiwan	Kaohsung	Chung-chou		21 Aug. 1984
P. oualensis	NMMB-P 01200	Non-type	2	74.6-82.9	Taiwan		Lan-yu		17 Apr. 2002
P. oualensis	NMMB-P 04442	Non-type	1	44.26	Taiwan	New Taipei City	Yeh-lin		2 Oct. 1960
P. oualensis	NMMB-P 05325	Non-type	2	50.3-83.7	Taiwan	Tainan			2 Apr. 1963
P. oualensis	NMMB-P 12121	Non-type	1	137	Taiwan	Pingtung	Hengchun		6 May 2011
P. oualensis	NMMB-P 12122	Non-type	1	144	Taiwan	Pingtung	Hengchun		6 May 2011
P. oualensis	NMMB-P 14249	Non-type	1	172.8	Taiwan	Yilan	Nanfang-ao		13 Sept. 2011
P. oualensis	NMMB-P 14249	Non-type	1	174	Taiwan	Yilan	Nanfang-ao		13 Sept. 2011
P. oualensis	NMMB-P 25071	Non-type	1	175	Taiwan	Pingtung	Hengchun		5 Sept. 2015
P. oualensis	NMMB-P 27013	Non-type		100.3	Taiwan	Pingtung	Hengchun		17 Nov. 2017
P. oualensis	NMMB-P 27821	Non-type	1	175.4	Taiwan	Pingtung	Hengchun		17 Nov. 2017
P. oualensis	NMMB-P 27822	Non-type	1	143.8	Taiwan	Pingtung	Hengchun		17 Nov. 2017
P. oualensis	NMMB-P 27822	Non-type		143.8	Taiwan	Pingtung	Hengchun		17 Nov. 2017
P. oualensis	NMMB-P 29821	Non-type	1	175.3	Taiwan	Pingtung	Hengchun		1 Sept. 2017
P. oualensis	NSMT-P 124459	Non-type	1	186.8	Japan	Ogasawara Islands	Dobuiso		2 July 2015
P. oualensis	NSMT-P 91372	Non-type	1	101.25	Japan	Kagoshima	Yaku-shima Island, Kurio		12 Aug. 2008
P. oualensis	NSMT-P 91373	Non-type	43	81.6-111.6	Japan	Kagoshima	Yaku-shima Island, Kurio		12 Aug. 2008
P. oualensis	PMBC 25177	Non-type	1	158.3	Thailand	Phangnga	Miang Island
P. oualensis	RMNH 15416	Non-type	1	122.58	Philippines	Palawan	Sabang
P. oualensis	RMNH 15418	Non-type	1	98.89	Unknown				Aug. 1906
P. oualensis	RMNH 15419	Non-type	2	88.9-98.2	Indonesia		Jakarta		Mar. 1913
P. oualensis	RMNH 6156	Non-type	1	143.08	Unknown
P. oualensis	RMNH 9991	Non-type	1	120.21	Indonesia	Sumatra	Siboga
P. oualensis	SMNS 4088	Non-type	1	153.89	Samoa		Apia		1894
P. oualensis	URIL 00538	Non-type	1		Japan	Okinawa	Iriomote-jima Island, Atoku-jima Island,
P. oualensis	URIL 00539	Non-type	1		Japan	Okinawa	Iriomote-jima Island, Atoku-jima Island,
P. oualensis	URIL 00540	Non-type	1		Japan	Okinawa	Iriomote-jima Island, Atoku-jima Island,
P. oualensis	URM-P 040819	Non-type	1		Malaysia		Redang Island		10 Aug. 2000
P. oualensis	URM-P 045408	Non-type	1	172.14	Japan	Okinawa	Yaeyama Islands		9 June 2009
P. oualensis	URM-P 045409	Non-type	1	186.05	Japan	Okinawa	Yaeyama Islands		9 June 2009
P. oualensis	URM-P 045410	Non-type	1	185.59	Japan	Okinawa	Yaeyama Islands		9 June 2009
P. oualensis	URM-P 045411	Non-type	1	187.2	Japan	Okinawa	Yaeyama Islands		9 June 2009
P. oualensis	URM-P 045412	Non-type	1	184.97	Japan	Okinawa	Yaeyama Islands		9 June 2009
P. oualensis	URM-P 045483	Non-type	1	136.4	Japan	Okinawa	Okinawa-jima Island, Ginowan Port		4 Dec. 2008
P. oualensis	URM-P 045713	Non-type	1	173.18	Japan	Okinawa	Okinawa-jima Island, Odo Beach		7 June 2010
P. oualensis	URM-P 045718	Non-type	1	149.52	Taiwan	Taitung
P. oualensis	URM-P 045875	Non-type	1	159.22	Thailand		Thao Island	10-15	26 Oct. 2010
P. oualensis	URM-P 045876	Non-type	1	167.96	Thailand		Thao Island	10-15	26 Oct. 2010
P. oualensis	URM-P 46313	Non-type	1	187.13	Japan	Okinawa	Minamidaito-jima Island
P. oualensis	URM-P 46314	Non-type	1	151.59	Japan	Okinawa	Minamidaito-jima Island
P. oualensis	URM-P 46320	Non-type	1	183.04	Japan	Okinawa	Minamidaito-jima Island
P. oualensis	URM-P 46321	Non-type	1	175.68	Japan	Okinawa	Minamidaito-jima Island
P. oualensis	URM-P 47551	Non-type	1	169.1	Japan	Yaeyama Islands	Yonaguni-jima Island, Kubura		23 July 2013
P. oualensis	USNM 115094	Non-type	1	68.62	Kiribati		Hull Island		13 July 1939
P. oualensis	USNM 115095	Non-type	1	159.89	Kiribati		Enderbury Island		15 May 1939
P. oualensis	USNM 115095	Non-type	1	177.84	Kiribati		Enderbury Island		15 May 1939
P. oualensis	USNM 115096	Non-type	4	179.65	Samoa		Tau Island		27 June 1939
P. oualensis	USNM 115096	Non-type	2	160.84	Samoa		Tau Island		27 June 1939
P. oualensis	USNM 115097	Non-type	1	111.59	Samoa		Swains Island		3 May 1939
P. oualensis	USNM 123737	Non-type	1	146.94	U. S. A.	Marianas	Rota Island		Oct. 1945
P. oualensis	USNM 123737	Non-type	1	159.64	U. S. A.	Marianas	Rota Island		Oct. 1945
P. oualensis	USNM 139869	Non-type	1	153.57	U. S. A.	Marianas	Rota Island		15 Nov. 1945
P. oualensis	USNM 141971	Non-type	3	90.1-97.0	Marshall Islands		Bikini Atoll		21 July 1947
P. oualensis	USNM 141974	Non-type	27	55.1-74.73	Marshall Islands		Bikini Atoll		2 Apr. 1946
P. oualensis	USNM 141975	Non-type	6	103.0-180.4	Marshall Islands		Bikini Atoll		16 Apr. 1946
P. oualensis	USNM 141977	Non-type	1		Marshall Islands		Eniwetok, Rongerik		21 May 1946
P. oualensis	USNM 141978	Non-type	5		Marshall Islands		Eniwetok, Rongerik		28 May 1946
P. oualensis	USNM 167391	Non-type	3	108.8-153.2	Kiribati	Gilbert Islands	Onotoa		4 July 1951
P. oualensis	USNM 167392	Non-type	1	160.83	Kiribati	Gilbert Islands	Tarawa Island		2 Sept. 1951
P. oualensis	USNM 193332	Non-type	1	125.12	U. S. A.		Guam, Tuman Bay		25 Nov. 1960
P. oualensis	USNM 224358	Non-type	4	169.62	Federated States of Micronesia	Caroline Islands	Ponape		21 Sept. 1980
P. oualensis	USNM 258896	Non-type	1	153.46	Fiji	Moala Islands	Totoya Island		27 Apr. 1982
P. oualensis	USNM 287863	Non-type	3	86.1-158.4	Fiji		Rotuna Island, Sumi		9 May 1986
P. oualensis	USNM 295707*	Non-type	1	148.04	Philipinnes		Batan Island, White Beach		22 Apr. 1987
P. oualensis	USNM 295712	Non-type	5	126.8-167.8	Philipinnes	Batanes	Itbayat Island		24 Apr. 1987
P. oualensis	USNM 307585	Non-type	12		Taiwan	Pingtung	Maobitou		4 May 1968
P. oualensis	USNM 322273	Non-type	1	97.72	Philipinnes	Babuyan Islands	Fuga Island		11 May 1990
P. oualensis	USNM 324223*	Non-type	1	173.55	New Caledonia	Loyalty Islands	Ouvea Atoll		19 Nov. 1991
P. oualensis	USNM 330072	Non-type	1	106.02	Philipinnes	Babuyan Islands	Fuga Island, Naguilian Barrio		11 Mar. 1990
P. oualensis	USNM 331695	Non-type	5	121.8-129.0	Philipinnes	Batanes	Batan Island		6 June 1985
P. oualensis	USNM 331696	Non-type	1	156.97	Philipinnes		Batan Island, Mananioy Bay		6 June 1985
P. oualensis	USNM 338744	Non-type	1	168.21	Tonga	Vava'u Group	Vava'u Island		18 Nov. 1993
P. oualensis	USNM 343781	Non-type	1	147.32	Vanuatu		Epi Island		14 June 1996
P. oualensis	USNM 343784	Non-type	4	66.2-155.1	Indonesia	Sumatra	Bunta Island		20 Nov. 1963
P. oualensis	USNM 343785	Non-type	2	136.6-183.9	Vanuatu		Erromango Island, Dillon's Bay		26 May 1996
P. oualensis	USNM 343807	Non-type	1	181.12	Kiribati	Phoenix Islands	Canton Island		12 July 1965
P. oualensis	USNM 343810	Non-type	1	171.6-183.5	U. S. A.		Baker Island		15 Oct. 1964
P. oualensis	USNM 344376	Non-type	1		Philipinnes		Panay Island		25 Sept. 1995
P. oualensis	USNM 354576	Non-type	2	157.3-166.3	Solomon Islands	Santa Cruz Islands	Lomlom Island		18 Sept. 1998
P. oualensis	USNM 354577	Non-type	2	145.6-172.6	Solomon Islands	Stewart Islands	Matuiloto Island		2 Oct. 1998
P. oualensis	USNM 354578	Non-type	8	73.0-162.9	Solomon Islands	Santa Cruz Islands	Tomotu Island		24 Sept. 1998
P. oualensis	USNM 358370	Non-type	1	158.27	Solomon Islands	Santa Cruz Islands	Lomlom Island		18 Sept. 1998
P. oualensis	USNM 361222	Non-type	1	181.91	Vanuatu	Banks Islands	Vanua lava Island		23 May 1997
P. oualensis	USNM 363433	Non-type	1	145.84	Vanuatu	Banks Islands	Mota Lava Island		18 May 1997
P. oualensis	USNM 373891	Non-type	1	120.15	Wallis Islands				10 Nov. 2000
P. oualensis	USNM 374971	Non-type	5	140.4-166.1	Wallis Islands		Uvea Island		16 Nov. 2000
P. oualensis	USNM 377915	Non-type	1	125.46	Philipinnes		Medio Island		27 May 2002
P. oualensis	USNM 379784	Non-type	8	145.2-180.1	French polinesia		Rapa Island		9 Nov. 2002
P. oualensis	USNM 380671	Non-type	3	74.4-161.7	Solomon Islands	Santa Cruz Islands	Tomotu Island		29 Sept. 1998
P. oualensis	USNM 381782	Non-type	2	166.4-170.2	French polinesia		Rapa Island		1 Nov. 2002
P. oualensis	USNM 389585	Non-type	1	141.01	Solomon Islands	Santa Cruz Islands	Nagalo Island		18 Sept. 1998
P. oualensis	USNM 402195	Non-type	2	152.8-160.5	Papua New Guinea	Trobriand Islands	Kiriwina		8 June 1970
P. oualensis	USNM 402198	Non-type	1	152.86	Samoa		Swains Island		3 May 1939
P. oualensis	USNM 402219	Non-type	3	150.3-165.0	U. S. A.	Marianas Islands	Guam, Tumon Bay
P. oualensis	USNM 402227	Non-type	2	149.03	Papua New Guenia				26 Oct. 1978
P. oualensis	USNM 402248	Non-type	1	176.81	Papua New Guenia	Hermit Islands	Pechu Island		5 Nov. 1978
P. oualensis	USNM 402249	Non-type	2	113.3-168.0	Taiwan	Pingtung	Kenting		24 Apr. 1968
P. oualensis	USNM 402266	Non-type	1	173.06	Marshall Islands		Taka or Kwajalein atolls		15 Oct. 1964
P. oualensis	USNM 402276	Non-type	4	167.8-191.8	Kiribati	Line Islands	Starbuck Island		22 June 1965
P. oualensis	USNM 88036	Non-type	1	159.27	Indonesia		Sumatra		20 Dec. 1925
P. oualensis	WAM P. 13423-001	Non-type	1	139.92	Australia	Christmas Island			1979
P. oualensis	WAM P. 13424-001	Non-type	1	170.44	Australia	Christmas Island			June 1961
P. oualensis	WAM P. 13425-001	Non-type	1	172.89	Australia	Christmas Island			Oct. 1961
P. oualensis	WAM P. 13426-001	Non-type	1	163.73	Australia	Christmas Island			Apr. 1961
P. oualensis	WAM P. 27659-033	Non-type	1	158.41	Australia	Western Australia	Clerke Reef	6-32	22 July 1982
P. oualensis	WAM P. 28024-010	Non-type	2	153.6-162.5	Australia	Western Australia	Clerke Reef	35-40	6 Aug. 1983
P. oualensis	WAM P. 28991-008	Non-type	1	148.03	Australia	Christmas Island	Smith Beach		21 June 1986
P. oualensis	WAM P. 29051-007	Non-type	1	107.4	Australia	Western Australia	Ashmore Reef	15-16	16 Sept. 1986
P. oualensis	WAM P. 29910-029	Non-type	2	147.7-155.0	Australia	Cocos-Keeling Islands	North Keeling Atoll	2-30	11 Feb. 1989
P. oualensis	ZMA 133.449	Non-type	1	153.17	Indonesia		Nias Island
P. oualensis	ZMA 133.450	Non-type	1	128.11	Indonesia		Binongko Island		Mar.? 1899?
P. oualensis	ZMH 16314①	Non-type	1	163.18	Samoa		Upolu Island, Apia		6 Apr. 1910
P. oualensis	ZMH 16314②	Non-type	1	147.58	Samoa		Upolu Island, Apia		6 Apr. 1910
P. oualensis	ZMH 16314③	Non-type	1	135.82	Samoa		Upolu Island, Apia		6 Apr. 1910
P. oualensis	ZUMT 55793	Non-type	79	19.7-53.6	Papua New Guinea	New britain	Rabaul
P. sasakii	BPBM 41080	Non-type	1	127.11	Japan	Izu Islands	Miyake-jima Island		12 Aug. 1985
P. sasakii	BSKU 008821	Non-type	1	137.9	Japan	Kochi	Susaki		13 Oct. 1959
P. sasakii	BSKU 009915	Non-type	1	90.4	Unknown				1955
P. sasakii	BSKU 087524	Non-type	1	71.3	Japan	Kochi	Tosashimizu, Iburi		30 Sept. 1999
P. sasakii	BSKU 088966	Non-type	1	123.4	Japan	Kochi	Tosashimizu, Ashizuri		6 Sept. 2006
P. sasakii	BSKU 100531	Non-type	1	79.6	Japan	Kochi	Tosashimizu, Iburi		18 Oct. 2009
P. sasakii	BSKU 117296	Non-type	1	108.72	Japan	Kochi	Susaki
P. sasakii	FAKU 77636	Non-type	1	115.11	Japan	Kochi	Iburi		25 Sept. 2000
P. sasakii	FAKU 77639	Non-type	1	118.35	Japan	Kochi	Iburi		25 Sept. 2000
P. sasakii	FAKU 97813	Non-type	1	129.75	Japan	Chiba	Tateyama
P. sasakii	FAKU 97815	Non-type	1	146.14	Japan	Chiba	Tateyama
P. sasakii	FAKU 97816	Non-type	1	140.7	Japan	Chiba	Tateyama
P. sasakii	FAKU 97817	Non-type	1	139.79	Japan	Chiba	Tateyama
P. sasakii	FAKU 97818	Non-type	1	138.36	Japan	Chiba	Tateyama
P. sasakii	FMNH 58751	Holotype	1	95.09	Japan	Mie	Toba
P. sasakii	FRLM 01014	Non-type	1	22.54	Japan	Mie	Shima City, Hamajima		16 July 1977
P. sasakii	FRLM 01015	Non-type	1	17.84	Japan	Mie	Shima City, Hamajima		16 July 1977
P. sasakii	FRLM 06327	Non-type	1	21.67	Japan	Mie	Zaga-shima Island		15 Oct. 1986
P. sasakii	FRLM 39342	Non-type	1	114.63	Japan	Mie	Shima, Ago Bay		16 Sept. 2011
P. sasakii	FRLM 42208	Non-type	1	71.17	Japan	Mie	Shima, Wagu		20 Sept. 2012
P. sasakii	FRLM 43825	Non-type	1	97.86	Japan	Mie	Shima, Ago Bay		12 Dec. 2012
P. sasakii	FRLM 46275	Non-type	1	90.58	Japan	Mie	Shima, Wagu		31 Oct. 2013
P. sasakii	KAUM–I. 009531	Non-type	1	134.34	Japan	Miyazaki	Nango, Meitsu
P. sasakii	KAUM–I. 024333	Non-type	1	149.49	Japan	Kagoshima	Uchinoura Bay
P. sasakii	KAUM–I. 029997	Non-type	1	125.23	Japan	Osumi Islands	Tanega-shima Island, Hirota
P. sasakii	KAUM–I. 034145	Non-type	1	88.07	Japan	Kagoshima	Ibusuki, Kaimonkawashiri
P. sasakii	KAUM–I. 034293	Non-type	1	125.3	Japan	Kagoshima	Minamisatsuma, Nomaike
P. sasakii	KAUM–I. 039019	Non-type	1	127.93	Japan	Osumi Islands	Tanega-shima Island, Hirota
P. sasakii	KAUM–I. 039022	Non-type	1	108.63	Japan	Osumi Islands	Tanega-shima Island, Hirota
P. sasakii	KAUM–I. 048373	Non-type	1	133	Japan	Kagoshima	Tanega-shima Island, Hirota
P. sasakii	KAUM–I. 048397	Non-type	1	123.6	Japan	Kagoshima	Minamisatsuma, Kasasa
P. sasakii	KAUM–I. 048398	Non-type	1	118.7	Japan	Kagoshima	Minamisatsuma, Kasasa
P. sasakii	KAUM–I. 048399	Non-type	1	121.5	Japan	Kagoshima	Minamisatsuma, Kasasa
P. sasakii	KAUM–I. 048400	Non-type	1	99.4	Japan	Kagoshima	Minamisatsuma, Kasasa
P. sasakii	KAUM–I. 048401	Non-type	1	93.2	Japan	Kagoshima	Minamisatsuma, Kasasa
P. sasakii	KAUM–I. 048402	Non-type	1	103.3	Japan	Kagoshima	Minamisatsuma, Kasasa
P. sasakii	KAUM–I. 053398	Non-type	1	123.4	Japan	Kagoshima	Tanega-shima Island, Kumano
P. sasakii	KAUM–I. 053630	Non-type	1	136.3	Japan	Miyazaki	Nango
P. sasakii	KAUM–I. 053631	Non-type	1	140	Japan	Miyazaki	Nango
P. sasakii	KAUM–I. 053632	Non-type	1	130.3	Japan	Miyazaki	Nango
P. sasakii	KAUM–I. 054709	Non-type	1	141.5	Japan	Kagoshima	Minamisatsuma, Kasasa
P. sasakii	KBF-I 01019	Non-type	1	142.1	Japan	Kochi	Otsuki, Komame		5 Mar. 2020
P. sasakii	KBF-I 01352	Non-type	1	144.7	Japan	Kochi	Otsuki		27 Apr. 2021
P. sasakii	KBF-I 01417	Non-type	1	142.0	Japan	Kochi	Otsuki		27 Apr. 2021
P. sasakii	KPM-NI 05094	Non-type	1	105.9	Japan	Miyazaki	Nango, Meitsu		22 Apr. 1998
P. sasakii	KPM-NI 43929	Non-type	1	90.8	Japan	Miyazaki	Kadogawa Bay		16 Dec. 2016
P. sasakii	KPM-NI 43971	Non-type	1	86.2	Japan	Miyazaki	Kadogawa Bay	8	15 Sept. 2016
P. sasakii	KPM-NI 43972	Non-type	1	90.1	Japan	Miyazaki	Kadogawa Bay	8	15 Sept. 2016
P. sasakii	KPM-NI 43973	Non-type	1	90.8	Japan	Miyazaki	Kadogawa Bay	8	15 Sept. 2016
P. sasakii	KPM-NI 43974	Non-type	1	94.8	Japan	Miyazaki	Kadogawa Bay	8	15 Sept. 2016
P. sasakii	KPM-NI 43985	Non-type	1	107.5	Japan	Miyazaki	Kadogawa Bay	8	30 June 2016
P. sasakii	KPM-NI 44651	Non-type	1	100.5	Japan	Miyazaki	Kadogawa Bay	8	23 Dec. 2016
P. sasakii	KPM-NI 44653	Non-type	1	99.3	Japan	Miyazaki	Kadogawa Bay	8	23 Dec. 2016
P. sasakii	KPM-NI 45002	Non-type	1	88.72	Japan	Miyazaki	Kadogawa Bay	8	23 Dec. 2016
P. sasakii	KPM-NI 45003	Non-type	1	103.5	Japan	Miyazaki	Kadogawa Bay	8	23 Dec. 2016
P. sasakii	KPM-NI 47293	Non-type	1	106.8	Japan	Miyazaki	Kadogawa Bay	8	14 July 2017
P. sasakii	KPM-NI 47348	Non-type	1	87.1	Japan	Miyazaki	Kadogawa Bay	8	16 Sept. 2016
P. sasakii	KPM-NI 47349	Non-type	1	88.6	Japan	Miyazaki	Kadogawa Bay	8	16 Sept. 2016
P. sasakii	KPM-NI 47350	Non-type	1	89.8	Japan	Miyazaki	Kadogawa Bay	8	16 Sept. 2016
P. sasakii	KPM-NI 50853	Non-type	1	92.1	Japan	Miyazaki	Kadogawa Bay	8	14 Sept. 2016
P. sasakii	KPM-NI 50854	Non-type	1	95.3	Japan	Miyazaki	Kadogawa Bay	8	14 Sept. 2016
P. sasakii	KPM-NI 50909	Non-type	1	118.8	Japan	Miyazaki	Kadogawa Bay	24	27 Sept. 2016
P. sasakii	KYUM-PI 4964	Non-type	1	150.2	Japan	Kagoshima	Kuchierabu-jima island, Orisaki		Aug. 2016
P. sasakii	NSMT-P 65350	Non-type	2	79.4-82.0	Japan	Miyazaki	Nobeoka, Totoro		10 Oct. 2001
P. sasakii	NSMT-P 96930	Non-type	1	121.97	Japan	Shizuoka	Nishiizu, Mera		14 Aug. 1983
P. sasakii	URM-P 045413	Non-type	1	167.97	Japan	Kochi	Muroto		19 May 2009
P. sasakii	URM-P 045414	Non-type	1	126.62	Japan	Kochi	Muroto		19 May 2009
P. sasakii	URM-P 045415	Non-type	1	150.14	Japan	Kochi	Muroto		17 May 2009
P. sasakii	URM-P 045416	Non-type	1	146.77	Japan	Kochi	Muroto		17 May 2009
P. sasakii	URM-P 045417	Non-type	1		Japan	Kochi	Muroto		19 May 2009
P. sasakii	URM-P 045418	Non-type	1		Japan	Kochi	Muroto		19 May 2009
P. sasakii	URM-P 045419	Non-type	1	130.28	Japan	Kochi	Muroto		17 May 2009
P. sasakii	URM-P 045420	Non-type	1	122.52	Japan	Kochi	Muroto		17 May 2009
P. sasakii	URM-P 045421	Non-type	1	138.5	Japan	Kochi	Muroto		17 May 2009
P. sasakii	URM-P 045484	Non-type	1	134.65	Japan	Kochi	Muroto		17 May 2009
P. sasakii	URM-P 045652	Non-type	1	143.78	Japan	Kochi	Muroto		17 May 2009
P. sasakii	URM-P 045653	Non-type	1	125.74	Japan	Kochi	Muroto		17 May 2009
P. sasakii	URM-P 045654	Non-type	1	169.81	Japan	Kochi	Muroto		17 May 2009
P. sasakii	URM-P 045655	Non-type	1		Japan	Kochi	Muroto		19 May 2009
P. sasakii	URM-P 045656	Non-type	1		Japan	Kochi	Muroto		19 May 2009
P. sasakii	URM-P 045657	Non-type	1		Japan	Kochi	Muroto		19 May 2009
P. sasakii	URM-P 045658	Non-type	1		Japan	Kochi	Muroto		19 May 2009
P. sasakii	URM-P 045659	Non-type	1		Japan	Kochi	Muroto		19 May 2009
P. sasakii	URM-P 045660	Non-type	1		Japan	Kochi	Muroto		19 May 2009
P. sasakii	URM-P 045715	Non-type	1	141.1	Japan	Kagoshima			12 May 2010
P. sasakii	YCM 28749*	Non-type			Japan	Chiba
P. sasakii	YCM 33992	Non-type	1	14.5	Japan
P. sasakii	YCM 39989	Non-type	1	116.6	Unknown
P. sasakii	YCM 4290*	Non-type	1	18.3	Unknown
P. sasakii	ZUMT 22662	Non-type	1	133.9	Japan	Miyazaki	Kushima
P. sasakii	ZUMT 22667	Non-type	1		Japan	Miyazaki	Kushima
P. sasakii	ZUMT 33016	Non-type	1	67.7	Japan	Shizuoka	Ito, Usami		7 Dec. 1933
P. sasakii	ZUMT 48293	Non-type	1	119.9	Japan	Kanagawa	Aburatsubo		1935年頃？
P. sasakii	ZUMT 52159	Non-type	1	104.1	Japan	Miyazaki	Nobeoka, Totoro		4 Aug. 1960
P. sasakii	ZUMT 52160	Non-type	1	107.2	Japan	Miyazaki	Nobeoka, Totoro		4 Aug. 1960
P. sasakii	ZUMT 52192	Non-type	1	97.6	Japan	Miyazaki	Nobeoka, Totoro		Aug. 1960
P. sasakii	ZUMT 52326	Non-type	1		Japan	Miyazaki	Nobeoka, Totoro
P. sasakii	ZUMT 62033	Non-type	1	70.2	Japan	Kagoshima	Yaku-shima Island, Kusugawa		27 Sept. 1974
P. sasakii	ZUMT ABE 61-1104	Non-type	1	104.2	Unknown				1961
P. sasakii	ZUMT ABE 9595	Non-type	1	117.4	Unknown
P. sasakii	ZUMT P-133	Non-type	1	102.8	Japan	Kanagawa	Manazuru		Aug. 1959
P. sasakii	ZUMT P-134	Non-type	1	109.6	Japan	Kanagawa	Manazuru		Aug. 1959
P. sasakii?	KPM-NI 41727	Non-type	1	25.2	Japan	Chiba	Tateyama		5 May 2011
P. schwenkii	AMS I. 17379-001	Non-type	1	103.4	Australia		Lord Howe Island		Feb. 1973
P. schwenkii	AMS I. 17445-153	Non-type	6	77.39	Australia	Queensland	One Three Island		19 Sept. 1968
P. schwenkii	AMS I. 18354-079	Non-type	2	111.47	Fiji		Bird Island		9 July 1974
P. schwenkii	AMS I. 19442-010	Non-type	8	93.3-107.3	Australia	Queensland	Lizard Island		Nov. 1975
P. schwenkii	AMS I. 19455-104	Non-type	6	102.14	Australia	Queensland	Lizard Island		Nov. 1975
P. schwenkii	AMS I. 19457-022	Non-type	3	102.16	Australia	Queensland	Lizard Island		Nov. 1975
P. schwenkii	AMS I. 19473-102	Non-type	12	17.0-21.8	Australia	Queensland	Lizard Island	2-7	24 Nov. 1975
P. schwenkii	AMS I. 19481-010	Non-type	1	92.62	Australia	Queensland	Lizard Island		Nov. 1975
P. schwenkii	AMS I. 19917-002	Non-type	2	75.4-80.3	Vanuatu		Ringdove Bay		Aug. 1914
P. schwenkii	AMS I. 20757-050	Non-type	2	101.5-108.5	Australia	Queensland	Raine Island	0-20	13 Feb. 1979
P. schwenkii	AMS I. 20757-088	Non-type	1	112.79	Australia	Queensland	Raine Island	0-20	13 Feb. 1979
P. schwenkii	AMS I. 20770-093	Non-type	68	43.8-108.0	Australia	Queensland	Sir Charles Hardy Islands	0-6	14 Feb. 1979
P. schwenkii	AMS I. 20770-094	Non-type	15	54.0-112.1	Australia	Queensland	Sir Charles Hardy Islands	0-6	14 Feb. 1979
P. schwenkii	AMS I. 20775-091	Non-type	1	56.95	Australia	Queensland	Raine Island	0-20	11 Feb. 1979
P. schwenkii	AMS I. 20779-207	Non-type	1	98.9	Australia	Queensland	Cape York	0-25	22 Feb. 1979
P. schwenkii	AMS I. 20782-024	Non-type	1	111.6	Australia	Queensland	Lizard Island		2 Dec. 1978
P. schwenkii	AMS I. 20783-035	Non-type	27	39.0-114.7	Australia	Queensland	Lizard Island	2-4	30 Nov. 1978
P. schwenkii	AMS I. 20783-060	Non-type	1	56.42	Australia	Queensland	Lizard Island	2-4	30 Nov. 1978
P. schwenkii	AMS I. 20980-012	Non-type	1	88.05	Australia	Queensland	Lizard Island		26 Nov. 1978
P. schwenkii	AMS I. 21422-129	Non-type	6	79.2-116.1	Australia	Queensland	Lizard Island		27 Nov. 1975
P. schwenkii	AMS I. 22582-024	Non-type	1	91.31	Australia	Queensland	Escape Reef		Oct. 1981
P. schwenkii	AMS I. 22619-007	Non-type	5	86.1-108.2	Australia	Queensland	Escape Reef	19-22	3 Nov. 1981
P. schwenkii	AMS I. 23305-015	Non-type	1	36.49	Australia	Queensland	Trinity Bay Reef		22 Oct. 1982
P. schwenkii	AMS I. 34323-054	Non-type	5	22.0-84.1	Australia	Queensland	Freashwater Beach	0-6	18 Sept. 1993
P. schwenkii	AMS I. 37310-045	Non-type	1	97.97	Vanuatu		Erromango Island, Dillons Bay	0-10	26 May 1996
P. schwenkii	AMS I. 37315-043	Non-type	4	72.7-99.9	Vanuatu		Erromango Island, Port Narevin		28 May 1996
P. schwenkii	AMS I. 37335-005	Non-type	7	79.4-101.6	Vanuatu		Epi Island	1-18	14 June 1996
P. schwenkii	AMS I. 37337-047	Non-type	3	78.9-85.9	Vanuatu		Epi Island, Lamen Bay	1-11.6	15 June 1996
P. schwenkii	AMS I. 37936-010*	Non-type	1	96.74	Vanuatu		Maewo Island, Lakrere Bay		27 May 1997
P. schwenkii	AMS I. 39298-001	Non-type	1	75.02	Marianas	Guam	Ipao Beach		25 Oct. 1970
P. schwenkii	AMS I. 39767-001	Non-type	4	84.3-100.9	Marianas	Guam	Agat		3 Feb. 1965
P. schwenkii	AMS IB. 4008-4010	Non-type	3	114.2-117.1	Australia	Queensland	Heron Island		July 1958
P. schwenkii	ASIZP 58893	Non-type	1	67.41	Taiwan	Pingtung	Wan-li-ton		17 Sept. 1996
P. schwenkii	ASIZP 66289	Non-type	1	119.11	Taiwan	Taipei	Gungliau		3 July 2005
P. schwenkii	ASIZP 66290	Non-type	1	113.76	Taiwan	Taipei	Gungliau		3 July 2005
P. schwenkii	ASIZP 66637	Non-type	1	80.76	Taiwan	Yilan	Daxi		4 Oct. 2005
P. schwenkii	ASIZP 66639	Non-type	1	79.61	Taiwan	Yilan	Daxi		4 Oct. 2005
P. schwenkii	ASIZP 67376	Non-type	1	102.83	Taiwan	Penghu	Penghu		8 Sept. 2006
P. schwenkii	ASIZP 73183	Non-type	1	68.74	Taiwan	Pingtung	Maobitou		23 Sept. 2012
P. schwenkii	ASIZP 73184	Non-type	1	73.61	Taiwan	Pingtung	Maobitou		23 Sept. 2012
P. schwenkii	ASIZP 74636	Non-type	1	88.62	Taiwan	Pingtung	Maobitou		1 Oct. 1975
P. schwenkii	ASIZP 802526	Non-type	1	135	Taiwan	Hualien			25 Sept. 2006
P. schwenkii	BPBM 30020	Non-type	1	103.15	Indonesia		Lombok,Tanjung Luar		14 Feb. 1984
P. schwenkii	BPBM 33526	Non-type	6	90.5-105.7	New Caledonia	Chesterfield Islands			19 Aug. 1988
P. schwenkii	BPBM 38158	Non-type	2	105.4-112.4	Tonga	Vava'u Group	Ava Fonua Unga		15 May 1983
P. schwenkii	BPBM 41077	Non-type	1	94.86	Taiwan		Truan Fan Shih		16 July 1978
P. schwenkii	BSKU 022095	Non-type	1	66.9	Japan	Yaeyama Islands	Ishigaki-jima Island		Sept. 1973
P. schwenkii	BSKU 038066	Non-type	1	67	Japan	Okinawa Islands	Naha, Tomari Port		21 Sept. 1982
P. schwenkii	BSKU 115725	Non-type	1		Japan	Amami Islands	Amami-oshima Island, Koniya
P. schwenkii	CAS-SU 22002	Non-type	1		Japan	Okinawa	Okinawa-jima Island
P. schwenkii	FMNH 110437	Non-type	1	105.38	Philipinnes		Iliilo Island, Lawigan		25 Sept. 1995
P. schwenkii	FMNH 119992	Non-type	1	74.59	Taiwan	Pingtung	Donggang		12 Sept. 2009
P. schwenkii	FMNH 5879	Non-type	1	89.89	Philipinnes		Luzon, Bacon, Sorsogon
P. schwenkii	FRLM 03044	Non-type	14	15.4-25.8	Japan	Okinawa	Ishigaki-jima Island		6 May 1981
P. schwenkii	FRLM 10732	Non-type	1	78.65	Japan	Okinawa	Okinawa-jima Island, Chinen		17 May 1990
P. schwenkii	FRLM 14047	Non-type	7	8.9-20.6	Japan	Okinawa	Okinawa-jima Island, Haneji-naikai		17 June 1995
P. schwenkii	FRLM 18848	Non-type	1	25.83	Japan	Okinawa	Iriomote-jima Island, Funauki Bay		16 May 1996
P. schwenkii	FRLM 18849	Non-type	1	12.21	Japan	Okinawa	Iriomote-jima Island, Funauki Bay		16 May 1996
P. schwenkii	FRLM 19228	Non-type	2	13.8-15.5	Japan	Okinawa	Iriomote-jima Island, Funauki Bay		15 May 1997
P. schwenkii	FRLM 38670	Non-type	19	22.1-33.6	Japan	Okinawa	Yagachi-jima Island		3 July 2011
P. schwenkii	FRLM 39711	Non-type	1	25.8	Japan	Okinawa	Yagachi-jima Island		3 July 2011
P. schwenkii	FRLM 39712	Non-type	1	19.5	Japan	Okinawa	Yagachi-jima Island		3 July 2011
P. schwenkii	FRLM 39713	Non-type	1	26.67	Japan	Okinawa	Yagachi-jima Island		3 July 2011
P. schwenkii	FRLM 39714	Non-type	1	31.43	Japan	Okinawa	Yagachi-jima Island		3 July 2011
P. schwenkii	FRLM 42812	Non-type	1	113.63	Japan	Kagoshima	Yoron-jima Island		23 Oct. 2012
P. schwenkii	FRLM 42813	Non-type	1	98.96	Japan	Kagoshima	Yoron-jima Island		23 Oct. 2012
P. schwenkii	FRLM 44410	Non-type	13	9.4-12.0	Japan	Okinawa	Okinawa-jima Island, Sesoko		4 July 2011
P. schwenkii	FRLM 48904	Non-type	1	30.14	Japan	Okinawa	Iriomote-jima Island, Funauki Bay		9 July 2014
P. schwenkii	FRLM 48905	Non-type			Japan	Okinawa	Iriomote-jima Island, Funauki Bay		9 July 2014
P. schwenkii	FRLM 48906	Non-type	1	30.04	Japan	Okinawa	Iriomote-jima Island, Funauki Bay		9 July 2014
P. schwenkii	KAUM–I. 031716	Non-type	1	105.53	Japan	Osumi Islands	Take-shima Island
P. schwenkii	KAUM–I. 031717	Non-type	1	111.58	Japan	Osumi Islands	Take-shima Island
P. schwenkii	KAUM–I. 031718	Non-type	1	109.29	Japan	Osumi Islands	Take-shima Island
P. schwenkii	KAUM–I. 039916	Non-type	1	44.97	Japan	Amami Islands	Yoron-jima Island, Mugiya
P. schwenkii	KAUM–I. 039918	Non-type	1	40.42	Japan	Amami Islands	Yoron-jima Island, Mugiya
P. schwenkii	KAUM–I. 048095	Non-type	1	108	Japan	Amami Islands	Yoron-jima Island, Chibana
P. schwenkii	KAUM–I. 048132	Non-type	1	106.3	Japan	Amami Islands	Yoron-jima Island, Chibana
P. schwenkii	KAUM–I. 048133	Non-type	1	96.9	Japan	Amami Islands	Yoron-jima Island, Chibana
P. schwenkii	KAUM–I. 053397	Non-type	1	117.6	Japan	Kagoshima	Tanega-shima Island, Kumano
P. schwenkii	KAUM–I. 053399	Non-type	1	114.7	Japan	Kagoshima	Tanega-shima Island, Kumano
P. schwenkii	KAUM–I. 053892	Non-type	1	75.1	Japan	Kagoshima	Tanega-shima Island, Kumano
P. schwenkii	KAUM–I. 054306	Non-type	1	109.7	Japan	Kagoshima	Tanega-shima Island, Kumano
P. schwenkii	KAUM–I. 055901	Non-type	1	111.9	Japan	Kagoshima	Tanega-shima Island, Shimama
P. schwenkii	KAUM–I. 055902	Non-type	1	108.3	Japan	Kagoshima	Tanega-shima Island, Shimama
P. schwenkii	KAUM–I. 066551	Non-type	1	59.2	Japan	Kagoshima	Tokuno-shima Island, Amagi	8	29 Sept. 2014
P. schwenkii	KAUM–I. 066552	Non-type	1	56.2	Japan	Kagoshima	Tokuno-shima Island, Amagi	8	29 Sept. 2014
P. schwenkii	KAUM–I. 066553	Non-type	1	53.6	Japan	Kagoshima	Tokuno-shima Island, Amagi	8	29 Sept. 2014
P. schwenkii	KAUM–I. 072331	Non-type	1	8.0	Japan	Kagoshima	Kikai-jima Island, Onotsu		5 May 2015
P. schwenkii	KAUM–I. 083784	Non-type	1	97.6	Japan	Kagoshima	Tokara Islands, Nakano-shima Island		31 Aug. 2014
P. schwenkii	KAUM–I. 089001	Non-type	1	5.4	Japan	Kagoshima	Uke-jiam Island		11 May 2016
P. schwenkii	KAUM–I. 089042	Non-type	1	91.0	Taiwan	Penghu	Off Long Men		25 May 2016
P. schwenkii	KAUM–I. 089136	Non-type	1	8.1	Taiwan	Xiaoliuqiu	Off Dafu Port		1 June 2016
P. schwenkii	KAUM–I. 115159	Non-type			Taiwan	Kaoshung	Ke-tzu-Liao
P. schwenkii	KAUM-I. 65409	Non-type	1	110.8	Taiwan	Pingtung	Hengchun		27 June 2014
P. schwenkii	KAUM-I. 65415	Non-type	1	103.9	Taiwan	Pingtung	Hengchun		27 June 2014
P. schwenkii	KPM-NI 15281	Non-type	1	9.7	Japan	Okinawa	Sesoko-jima Island		1 Mar. 1997
P. schwenkii	KPM-NI 19087	Non-type	1	11.5	Japan	Okinawa	Ie-jima Island		9 July 2007
P. schwenkii	KPM-NI 22132	Non-type	2	13.3-13.4	Japan	Okinawa	Tokashiki-jima Island		6 Mar. 2000
P. schwenkii	MNHN 1897-0206	Non-type	1	99.0	Vietnam	Tonkin Bay
P. schwenkii	MNHN 1897-0207	Non-type	1	35.4	Vietnam	Tonkin Bay
P. schwenkii	MNHN-1987-1867	Non-type	1	95.79	Vietnam
P. schwenkii	NMMB-P 01141	Non-type	1	94.96	Taiwan		South		11 Dec. 1985
P. schwenkii	NMMB-P 01478	Non-type	11	7.4-18.1	Taiwan	Pingtung	Wan-li-ton		3 Nov. 1984
P. schwenkii	NMMB-P 01651	Non-type	1	73.82	Taiwan		Penghu		25 Oct. 1984
P. schwenkii	NMMB-P 04442	Non-type	4	36.9-59.1	Taiwan	New Taipei City	Yeh-lin		2 Oct. 1960
P. schwenkii	NMMB-P 05325	Non-type	2	65.1-68.9	Taiwan	Tainan			2 Apr. 1963
P. schwenkii	NMMB-P 05819	Non-type	1	83.12	Taiwan	Pingtung	Hai-kou		15 Mar. 2003
P. schwenkii	NMMB-P 05821	Non-type	3	77.8-93.4	Taiwan	Pingtung	Hai-kou		16 Mar. 2003
P. schwenkii	NMMB-P 09825	Non-type	1	70.69	Taiwan	Pingtung	Ho-bi-hu		5 Oct. 2008
P. schwenkii	NMMB-P 10188	Non-type	1	79.97	Taiwan	Pingtung	Ho-bi-hu		5 Oct. 2008
P. schwenkii	NMMB-P 10189	Non-type	1	81	Taiwan	Pingtung	Ho-bi-hu		5 Oct. 2008
P. schwenkii	NMMB-P 12520	Non-type	7	93.7-104.4	Vietnam	Nha Trang			13 Apr. 2011
P. schwenkii	NMMB-P 13524	Non-type	1	104.2	Vietnam	Nha Trang			17 Apr. 2009
P. schwenkii	NMMB-P 13524	Non-type	1	110.5	Vietnam	Nha Trang			17 Apr. 2009
P. schwenkii	NMMB-P 14733	Non-type	1	47.09	Taiwan	Tainan	Chi-gu		16 July 2002
P. schwenkii	NMMB-P 23740	Non-type	1		Taiwan	Kaoshung	Ke-tzu-Liao		28 Mar. 2015
P. schwenkii	NMMB-P 27013	Non-type	1	100.3	Taiwan	Pingtung	Hengchun		30 Sept. 2017
P. schwenkii	NMMB-P 27014	Non-type	1	98.3	Taiwan	Pingtung	Hengchun		30 Sept. 2017
P. schwenkii	NMMB-P 27014	Non-type		98.3	Taiwan	Pingtung	Hengchun		30 Sept. 2017
P. schwenkii	NMMB-P 27015	Non-type	1	96.2	Taiwan	Pingtung	Hengchun		30 Sept. 2017
P. schwenkii	NMMB-P 27015	Non-type		96.2	Taiwan	Pingtung	Hengchun		30 Sept. 2017
P. schwenkii	NMMB-P 27017	Non-type	1	85.5	Taiwan	Pingtung	Hengchun		30 Sept. 2017
P. schwenkii	NMMB-P 27017	Non-type		85.5	Taiwan	Pingtung	Hengchun		30 Sept. 2017
P. schwenkii	NMMB-P 27825	Non-type	1	115.4	Taiwan	Pingtung	Hengchun		17 Nov. 2017
P. schwenkii	NMMB-P 27825	Non-type		115.4	Taiwan	Pingtung	Hengchun		17 Nov. 2017
P. schwenkii	NSMT-P 102806	Non-type	1	107.49	Philippines		Palawan Island		12 Nov. 1988
P. schwenkii	RMNH 6160-1	Syntype	1	89.74	Indonesia	Batu Islands			1854-1855
P. schwenkii	RMNH 6160-2	Syntype	1	87.19	Indonesia	Batu Islands	East Indian Archipelago, Batu Islands		1854-1855
P. schwenkii	RMNH 915	Non-type	1	104.88	Unknown
P. schwenkii	SMNS 22940	Non-type	5	101.3-105.7	New Caledonia	Loyalty Islands	Lifou Island	0-3.5	20 May 2000
P. schwenkii	SMNS 23954	Non-type	3	35.8-49.5	New Caledonia		Ile		24 Nov. 2000
P. schwenkii	URIL 00363	Non-type	1	120	Taiwan	Yilan	Daxi		14 Mar. 2023
P. schwenkii	URIL 00378	Non-type	1		Taiwan	Yilan	Daxi		15 Mar. 2023
P. schwenkii	URM-P 045485	Non-type	1	114.45	Japan	Okinawa	Okinawa-jima Island, Ginowan Port		4 Dec. 2008
P. schwenkii	URM-P 045486	Non-type	1	115	Japan	Okinawa	Okinawa-jima Island, Ginowan Port		4 Dec. 2008
P. schwenkii	URM-P 045487	Non-type	1	114.19	Japan	Okinawa	Okinawa-jima Island, Ginowan Port		4 Dec. 2008
P. schwenkii	URM-P 045488	Non-type	1	106	Japan	Okinawa	Okinawa-jima Island, Ginowan Port		4 Dec. 2008
P. schwenkii	URM-P 045489	Non-type	1	107.25	Japan	Okinawa	Okinawa-jima Island, Ginowan Port		4 Dec. 2008
P. schwenkii	URM-P 045491	Non-type	1	116.26	Japan	Okinawa	Okinawa-jima Island, Ginowan Port		4 Dec. 2008
P. schwenkii	URM-P 045492	Non-type	1	122.43	Japan	Okinawa	Okinawa-jima Island, Ginowan Port		4 Dec. 2008
P. schwenkii	URM-P 045493	Non-type	1	107.82	Japan	Okinawa	Okinawa-jima Island, Ginowan Port		4 Dec. 2008
P. schwenkii	URM-P 045494	Non-type	1	105.54	Japan	Okinawa	Okinawa-jima Island, Ginowan Port		4 Dec. 2008
P. schwenkii	URM-P 045495	Non-type	1	113.54	Japan	Okinawa	Okinawa-jima Island, Ginowan Port		4 Dec. 2008
P. schwenkii	URM-P 045496	Non-type	1	112.16	Japan	Okinawa	Okinawa-jima Island, Ginowan Port		4 Dec. 2008
P. schwenkii	URM-P 045497	Non-type	1	109.06	Japan	Okinawa	Okinawa-jima Island, Ginowan Port		4 Dec. 2008
P. schwenkii	URM-P 045498	Non-type	1	125.92	Japan	Okinawa	Okinawa-jima Island, Mizugama		16 May 2009
P. schwenkii	URM-P 045499	Non-type	1	111.65	Japan	Okinawa	Okinawa-jima Island, Mizugama		20 June 2009
P. schwenkii	URM-P 045688	Non-type	1		Japan	Okinawa	Iriomote-jima Island, Nakanohama Beach		11 Feb. 2010
P. schwenkii	URM-P 045689	Non-type	1		Japan	Okinawa	Iriomote-jima Island, Nakanohama Beach		11 Feb. 2010
P. schwenkii	URM-P 045690	Non-type	1		Japan	Okinawa	Iriomote-jima Island, Nakanohama Beach		11 Feb. 2010
P. schwenkii	URM-P 045691	Non-type	1		Japan	Okinawa	Iriomote-jima Island, Nakanohama Beach		11 Feb. 2010
P. schwenkii	URM-P 045692	Non-type	1		Japan	Okinawa	Iriomote-jima Island, Nakanohama Beach		11 Feb. 2010
P. schwenkii	URM-P 045723	Non-type	1	86.27	Taiwan	Pingtung	Houwan
P. schwenkii	URM-P 045729	Non-type	1	88.71	Taiwan	Pingtung	Houwan
P. schwenkii	URM-P 045730	Non-type	1		Taiwan	Pingtung	Houwan
P. schwenkii	URM-P 045731	Non-type	1		Taiwan	Pingtung	Houwan
P. schwenkii	URM-P 045732	Non-type	1		Taiwan	Pingtung	Houwan
P. schwenkii	URM-P 045733	Non-type	1	84.56	Taiwan	Pingtung	Houwan
P. schwenkii	URM-P 045734	Non-type	1		Taiwan	Pingtung	Houwan
P. schwenkii	URM-P 045735	Non-type	1		Taiwan	Pingtung	Houwan
P. schwenkii	URM-P 045736	Non-type	1		Taiwan	Pingtung	Houwan
P. schwenkii	URM-P 045737	Non-type	1		Taiwan	Pingtung	Houwan
P. schwenkii	URM-P 045738	Non-type	1		Taiwan	Pingtung	Wan-li-ton
P. schwenkii	URM-P 045739	Non-type	1		Taiwan	Pingtung
P. schwenkii	URM-P 045740	Non-type	1		Japan	Kagoshima			21 Apr. 2010
P. schwenkii	URM-P 045741	Non-type	1		Japan	Kagoshima			21 Apr. 2010
P. schwenkii	URM-P 045742	Non-type	1		Japan	Kagoshima			21 Apr. 2010
P. schwenkii	URM-P 045743	Non-type	1		Japan	Kagoshima			21 Apr. 2010
P. schwenkii	URM-P 045744	Non-type	1		Japan	Kagoshima			21 Apr. 2010
P. schwenkii	URM-P 045745	Non-type	1		Japan	Kagoshima			21 Apr. 2010
P. schwenkii	URM-P 045746	Non-type	1		Japan	Kagoshima			21 Apr. 2010
P. schwenkii	URM-P 045747	Non-type	1		Japan	Kagoshima			21 Apr. 2010
P. schwenkii	URM-P 045748	Non-type	1		Japan	Kagoshima			21 Apr. 2010
P. schwenkii	URM-P 045749	Non-type	1		Japan	Kagoshima			21 Apr. 2010
P. schwenkii	URM-P 045750	Non-type	1		Japan	Kagoshima			21 Apr. 2010
P. schwenkii	URM-P 045842	Non-type	1	93.25	Taiwan	Taitung	Fugang		6 Sept. 2010
P. schwenkii	URM-P 045843	Non-type	1	98.05	Taiwan	Taitung	Fugang		6 Sept. 2010
P. schwenkii	URM-P 045847	Non-type	1	106.15	Taiwan	Taitung	Fugang		6 Sept. 2010
P. schwenkii	URM-P 045881	Non-type	1	103.71	Thailand		Thao Island	10-15	26 Oct. 2010
P. schwenkii	URM-P 045882	Non-type	1	105.99	Thailand		Thao Island	10-15	26 Oct. 2010
P. schwenkii	URM-P 045883	Non-type	1	106.76	Thailand		Thao Island	10-15	26 Oct. 2010
P. schwenkii	URM-P 045889	Non-type	1	107.58	Thailand		Thao Island	10-15	26 Oct. 2010
P. schwenkii	URM-P 045890	Non-type	1	97.06	Thailand		Thao Island	10-15	26 Oct. 2010
P. schwenkii	URM-P 045891	Non-type	1	104.68	Thailand		Thao Island	10-15	26 Oct. 2010
P. schwenkii	URM-P 045966	Non-type	1	107.26	Japan	Okinawa	Okinawa-jima Island, Mizugama		17 Aug. 2009
P. schwenkii	URM-P 045967	Non-type	1	118.06	Japan	Okinawa	Okinawa-jima Island, Mizugama		17 Aug. 2009
P. schwenkii	URM-P 045968	Non-type	1	125.08	Japan	Okinawa	Okinawa-jima Island, Mizugama		14 Dec. 2009
P. schwenkii	URM-P 045969	Non-type	1	108.28	Japan	Okinawa	Okinawa-jima Island, Henza-jima Island		15 Jan. 2010
P. schwenkii	URM-P 045970	Non-type	1	81.75	Japan	Okinawa	Okinawa-jima Island, Henza-jima Island		15 Jan. 2010
P. schwenkii	URM-P 045971	Non-type	1	98.22	Japan	Okinawa	Okinawa-jima Island, Nago		2 Mar. 2010
P. schwenkii	URM-P 045972	Non-type	1	76.31	Japan	Okinawa	Okinawa-jima Island, Henza-jima Island		15 Jan. 2010
P. schwenkii	URM-P 045973	Non-type	1	109.3	Japan	Okinawa	Okinawa-jima Island, Mizugama		17 Aug. 2009
P. schwenkii	URM-P 045974	Non-type	1	110.07	Japan	Okinawa	Okinawa-jima Island, Mizugama		17 Aug. 2009
P. schwenkii	URM-P 045975	Non-type	1	106.56	Japan	Okinawa	Okinawa-jima Island, Kape Maeda		20 Aug. 2009
P. schwenkii	URM-P 045976	Non-type	1	112.73	Japan	Okinawa	Okinawa-jima Island, Mizugama		5 Aug. 2009
P. schwenkii	URM-P 045977	Non-type	1	105.02	Japan	Okinawa	Okinawa-jima Island, Ginowan Port		15 Sept. 2009
P. schwenkii	URM-P 045978	Non-type	1	78.52	Japan	Okinawa	Okinawa-jima Island, Henza-jima Island		15 Jan. 2010
P. schwenkii	URM-P 045979	Non-type	1	107.7	Japan	Okinawa	Okinawa-jima Island, Mizugama		5 Aug. 2009
P. schwenkii	URM-P 045980	Non-type	1	94.13	Japan	Okinawa	Okinawa-jima Island, Mizugama		17 Aug. 2009
P. schwenkii	URM-P 045981	Non-type	1	103.86	Japan	Okinawa	Okinawa-jima Island, Mizugama		17 Aug. 2009
P. schwenkii	URM-P 045982	Non-type	1	105.56	Japan	Okinawa	Okinawa-jima Island, Mizugama		17 Aug. 2009
P. schwenkii	URM-P 045983	Non-type	1		Japan	Okinawa	Okinawa-jima Island, Kape Maeda		20 Aug. 2009
P. schwenkii	URM-P 045984	Non-type	1		Japan	Okinawa	Okinawa-jima Island, Kape Maeda		20 Aug. 2009
P. schwenkii	URM-P 046334	Non-type	1		Japan	Okinawa	Okinawa-jima Island, Kape Maeda		25 July 2009
P. schwenkii	URM-P 45988	Non-type	1	104.28	Japan	Okinawa	Okinawa-jima Island
P. schwenkii	URM-P 46434	Non-type	1	102.44	Japan	Kagoshima	Yaku-shima Island, Miyanoura		21 Sept. 2011
P. schwenkii	URM-P 46435	Non-type	1	113.21	Japan	Kagoshima	Yaku-shima Island, Miyanoura		21 Sept. 2011
P. schwenkii	URM-P 46437	Non-type	1	108.49	Japan	Kagoshima	Tanega-shima Island, Hamada		23 Sept. 2011
P. schwenkii	URM-P 46571	Non-type	1	108.31	Japan	Kagoshima	Yaku-shima Island, Kurio		21 Oct. 2006
P. schwenkii	URM-P 47586	Non-type	1	127.35	Japan	Okinawa	Minamidaito-jima Island		30 Aug. 2013
P. schwenkii	URM-P 47587	Non-type	1	91.45	Japan	Okinawa	Minamidaito-jima Island		30 Aug. 2013
P. schwenkii	USNM 180507	Non-type	3	61.4-73.7	Hong Kong		Pratas Reef		25 Oct. 1908
P. schwenkii	USNM 180510	Non-type	3	89.9-93.0	Indonesia		Makyan Island		29 Nov. 1909
P. schwenkii	USNM 180512	Non-type	1	95.34	Philipinnes		Jolo Island, Tutu Bay		19 Sept. 1909
P. schwenkii	USNM 287862	Non-type	3	113.9-120.7	Fiji	Lau Islands	Vatoa Island		14 June 1986
P. schwenkii	USNM 287940	Non-type	1	113.64	Fiji	Lau Islands	Vatoa Island		14 Jan. 1986
P. schwenkii	USNM 295707*	Non-type	3	9.1-12.0	Philipinnes		Batan Island, White Beach		22 Apr. 1987
P. schwenkii	USNM 309648	Non-type	45		Philipinnes		Sangay Siapo Island		28 May 1988
P. schwenkii	USNM 309649	Non-type	39		Philipinnes		Sangay Siapo Island		28 May 1988
P. schwenkii	USNM 324224	Non-type	6	82.1-101.5	New Caledonia	Loyalty Islands	Ouvea Atoll		19 Nov. 1991
P. schwenkii	USNM 330072*	Non-type	59	ca. 90	Philipinnes	Babuyan Islands	Fuga Island, Naguilian Barrio		11 Mar. 1990
P. schwenkii	USNM 343687	Non-type	12	72.1-91.3	Vanuatu		Erromango Island, Port Narevin		28 May 1996
P. schwenkii	USNM 343689	Non-type	22	ca. 70-90	Vanuatu		Epi Island		14 June 1996
P. schwenkii	USNM 343691	Non-type	2	94.7-96.7	Vanuatu		Erromango Island		26 May 1996
P. schwenkii	USNM 343692	Non-type	1	76.56	Vanuatu		Tanna Island, Waisisi		31 May 1996
P. schwenkii	USNM 344376*	Non-type	11		Philipinnes		Panay Island		25 Sept. 1995
P. schwenkii	USNM 344543*	Non-type	2	95.0-111.4	Philipinnes		Guimaras Island		24 Sept. 1995
P. schwenkii	USNM 352072	Non-type	2	86.5-103.4	Vanuatu		Epi Island		14 June 1996
P. schwenkii	USNM 363875	Non-type	1	97.52	Vanuatu		Maewo Island, Lakrere Bay		25 May 1997
P. schwenkii	USNM 374381	Non-type	3	106.4-110.4	Philipinnes		Mindoro Island		16 May 2000
P. schwenkii	USNM 377894	Non-type	1	98.32	Philipinnes		Maricaban Island		26 May 2000
P. schwenkii	USNM 402206	Non-type	16	22.9-96.2	Taiwan		NW of Sha-toa		5 May 1968
P. schwenkii	USNM 402232	Non-type	2	88.3-98.3	Taiwan	Pingtung	Kenting		16 May 1968
P. schwenkii	USNM 402242	Non-type	6		Philipinnes		Palawan, Rita Island		6 Aug. 1979
P. schwenkii	USNM 402246	Non-type	10	99.6-115.3	Philipinnes		Pamilacan Island		12 June 1978
P. schwenkii	USNM 402252	Non-type	3		Tonga		Nivatobutabu		31 May 1965
P. schwenkii	USNM 402268	Non-type	66		Taiwan	Pingtung	Kenting		23 Apr. 1968
P. schwenkii	USNM 402270	Non-type	13	43.0-103.3	Taiwan		Kenting		8 May 1968
P. schwenkii	USNM 402273	Non-type	9	65.5-103.8	Taiwan	New Taipei City	Yeh-lin		17 May 1968
P. schwenkii	WAM P. 27469-007	Non-type	3	89.1-103.1	Australia	Queensland	Escape Reef		31 Oct. 1981
P. schwenkii	YCM 16291	Non-type	1	14.8-16.5	Unknown
P. schwenkii	YCM 18806	Non-type	3	31.5-34.7	Japan	Shizuoka	Shimoda, Tanoura Bay		18 Dec. 1988
P. schwenkii	YCM 18836	Non-type	1	33.1	Japan	Shizuoka	Shimoda, Tanoura Bay		22 Jan. 1989
P. schwenkii	YCM 19202	Non-type	3	19.0-21.4	Japan	Shizuoka	Shimoda, Tanoura Bay		Sept. 1987
P. schwenkii	YCM 19338	Non-type	1	34.5	Japan	Shizuoka	Shimoda, Tanoura Bay		28 Feb. 1988
P. schwenkii	YCM 19524	Non-type	1		Japan	Shizuoka	Shimoda, Tanoura Bay		22 May 1988
P. schwenkii	YCM 2041	Non-type			Japan	Chiba	Tateyama		13 Sept. 1975
P. schwenkii	YCM 2151	Non-type	2	53.5-64.6	Japan	Kanagawa	Yokosuka		13 Oct. 1975
P. schwenkii	YCM 2181	Non-type	3	73.4-104.7	Unknown
P. schwenkii	YCM 23156	Non-type	1	42.6	Japan	Shizuoka	Shimoda, Tanoura Bay		12 Nov. 1989
P. schwenkii	YCM 23209	Non-type	1		Japan	Shizuoka	Shimoda, Tanoura Bay		17 Dec. 1989
P. schwenkii	YCM 24491	Non-type	1	37.9	Japan	Amami Islands	Amami-oshima Island, Sakinome		27 Aug. 1990
P. schwenkii	YCM 24491	Non-type	1	30.2	Japan	Amami Islands	Amami-oshima Island, Sakinome		27 Aug. 1990
P. schwenkii	YCM 24491	Non-type	1	27	Japan	Amami Islands	Amami-oshima Island, Sakinome		27 Aug. 1990
P. schwenkii	YCM 24491	Non-type	1	27.8	Japan	Amami Islands	Amami-oshima Island, Sakinome		27 Aug. 1990
P. schwenkii	YCM 24491	Non-type	1	28	Japan	Amami Islands	Amami-oshima Island, Sakinome		27 Aug. 1990
P. schwenkii	YCM 25108	Non-type	1	30.4	Japan	Shizuoka	Shimoda, Tanoura Bay		19 Nov. 1990
P. schwenkii	YCM 258	Non-type	3	47.2-70.9	Japan	Shizuoka	Shimizu
P. schwenkii	YCM 2810-B	Non-type	5	44.1-68.5	Unknown
P. schwenkii	YCM 2939	Non-type			Japan	Okinawa	Yaeyama Islands, Taketomi		13 May 1976
P. schwenkii	YCM 3027	Non-type			Japan	Chiba	Tateyama		12 Aug. 1976
P. schwenkii	YCM 33616	Non-type	1	27.5	Japan	Chiba	Tateyama		1 Aug. 1998
P. schwenkii	YCM 33622	Non-type	5	15.8-27.2	Japan	Chiba	Tateyama		1 Aug. 1998
P. schwenkii	YCM 38902	Non-type	1	49.5	Japan	Chiba	Tateyama		11 Dec. 1999
P. schwenkii	YCM 4098	Non-type			Unknown
P. schwenkii	YCM 4699	Non-type	1	48	Unknown
P. schwenkii	YCM 7230	Non-type	5	68.8-87.7	Unknown
P. schwenkii	ZUMT 28601	Non-type	1	109	Japan	Kagoshima	Tanega-shima Island
P. schwenkii	ZUMT 51969	Non-type	1	105.6	Japan	Okinawa	Okinawa-jima Island, Motobu		Nov. 1960
P. schwenkii	ZUMT 51970	Non-type	1	64.4	Japan	Okinawa	Okinawa-jima Island		1960
P. schwenkii	ZUMT 51971	Non-type	1	54.2	Japan	Okinawa	Okinawa-jima Island		1960
P. schwenkii	ZUMT 51972	Non-type	1	28.1	Japan	Okinawa	Okinawa-jima Island		1960
P. schwenkii	ZUMT 51973	Non-type	1	27.2	Japan	Okinawa	Okinawa-jima Island		1960
P. schwenkii	ZUMT 55543	Non-type	1	57.5	Japan	Okinawa	Okinawa-jima Island, Chinen		15 Sept. 1986
P. schwenkii	ZUMT 55544	Non-type	1	52.2	Japan	Okinawa	Okinawa-jima Island, Chinen		15 Sept. 1986
P. schwenkii	ZUMT 55739	Non-type	13	48.0-65.1	Japan	Kagoshima	Yaku-shima Island, Kusugawa		27 Sept. 1974
P. schwenkii	ZUMT 55795	Non-type	5	63.7-69.4	Japan	Okinawa	Ishigaki-jima Island		9 Oct. 1970
P. schwenkii	ZUMT 62036	Non-type	1	20.4	Japan	Okinawa	Iriomote-jima Island		13 July 1986
P. ufuagari	BPBM 35182	Paratype	1	143.93	Japan	Ogasawara Islands	Chichi-jima Island	2-6	24 July 1991
P. ufuagari	BPBM 35286	Paratype	1	196.84	Japan	Ogasawara Islands	Chichi-jima Island, Ishiura	8-10	2 June 1992
P. ufuagari	KAUM–I. 062781	Non-type	1	163.66	Japan	Okinawa	Minamidaito-jima Island		18 Jan. 2012
P. ufuagari	KAUM–I. 074550	Non-type	1	170.3	Japan	Ogasawara Islands	Dobuiso		2 July 2015
P. ufuagari	KAUM–I. 074551	Non-type	1	165.2	Japan	Ogasawara Islands	Dobuiso		2 July 2015
P. ufuagari	KAUM–I. 074552	Non-type	1	166.3	Japan	Ogasawara Islands	Dobuiso		2 July 2015
P. ufuagari	KAUM–I. 074553	Non-type	1	166.8	Japan	Ogasawara Islands	Dobuiso		2 July 2015
P. ufuagari	KAUM–I. 074554	Non-type	1	167.8	Japan	Ogasawara Islands	Dobuiso		2 July 2015
P. ufuagari	KAUM–I. 074555	Non-type	1	173.9	Japan	Ogasawara Islands	Dobuiso		2 July 2015
P. ufuagari	KAUM–I. 074556	Non-type	1	168.9	Japan	Ogasawara Islands	Dobuiso		2 July 2015
P. ufuagari	KAUM–I. 074557	Non-type	1	168	Japan	Ogasawara Islands	Dobuiso		2 July 2015
P. ufuagari	KAUM–I. 074558	Non-type	1	178.6	Japan	Ogasawara Islands	Dobuiso		2 July 2015
P. ufuagari	KAUM–I. 074559	Non-type	1	157.3	Japan	Ogasawara Islands	Dobuiso		2 July 2015
P. ufuagari	KAUM–I. 074560	Non-type	1	162.4	Japan	Ogasawara Islands	Dobuiso		2 July 2015
P. ufuagari	KAUM–I. 074561	Non-type	1	168.2	Japan	Ogasawara Islands	Dobuiso		2 July 2015
P. ufuagari	KAUM–I. 074562	Non-type	1	166.5	Japan	Ogasawara Islands	Dobuiso		2 July 2015
P. ufuagari	KAUM–I. 074563	Non-type	1	167.4	Japan	Ogasawara Islands	Dobuiso		2 July 2015
P. ufuagari	KAUM–I. 074564	Non-type	1	173.7	Japan	Ogasawara Islands	Dobuiso		2 July 2015
P. ufuagari	KAUM–I. 074566	Non-type	1	169.4	Japan	Ogasawara Islands	Tatsumi-jima Island		2 July 2015
P. ufuagari	KAUM–I. 074575	Non-type	1	172.1	Japan	Ogasawara Islands	Dobuiso		3 July 2015
P. ufuagari	KAUM–I. 074576	Non-type	1	166.4	Japan	Ogasawara Islands	Dobuiso		3 July 2015
P. ufuagari	KAUM–I. 074577	Non-type	1	158	Japan	Ogasawara Islands	Dobuiso		3 July 2015
P. ufuagari	KAUM–I. 074578	Non-type	1	170.4	Japan	Ogasawara Islands	Dobuiso		3 July 2015
P. ufuagari	KAUM–I. 074579	Non-type	1	173.4	Japan	Ogasawara Islands	Dobuiso		3 July 2015
P. ufuagari	KAUM–I. 074580	Non-type	1	172.2	Japan	Ogasawara Islands	Dobuiso		3 July 2015
P. ufuagari	KAUM–I. 074581	Non-type	1	167	Japan	Ogasawara Islands	Dobuiso		3 July 2015
P. ufuagari	NSMT-P 108633 (previously URM-P46322)	Holotype	1	153.37	Japan	Okinawa	Minamidaito-jima Island		21 Jan. 2012
P. ufuagari	NSMT-P 108634 (previously URM-P46319)	Non-type	1	162.23	Japan	Okinawa	Minamidaito-jima Island		18 Jan. 2012
P. ufuagari	NSMT-P 124449	Non-type	1	161	Japan	Ogasawara Islands	Ototo-jima Island		3 July 2015
P. ufuagari	NSMT-P 124450	Non-type	1	173.3	Japan	Ogasawara Islands	Dobuiso		3 July 2015
P. ufuagari	NSMT-P 35498	Paratype	1	171.06	Japan	Ogasawara Islands	Ototo-jima Island	3	9 June 1992
P. ufuagari	URM-P 46315	Paratype	1	174.95	Japan	Okinawa	Minamidaito-jima Island		18 Jan. 2012
P. ufuagari	URM-P 46316	Paratype	1	162.55	Japan	Okinawa	Minamidaito-jima Island		18 Jan. 2012
P. ufuagari	URM-P 46317	Paratype	1	168.73	Japan	Okinawa	Minamidaito-jima Island		18 Jan. 2012
P. ufuagari	URM-P 46318	Paratype	1	166.46	Japan	Okinawa	Minamidaito-jima Island		18 Jan. 2012
P. ufuagari	URM-P 46323	Paratype	1	168.66	Japan	Okinawa	Minamidaito-jima Island		21 Jan. 2012
P. vanicolensis	AMS I. 10571	Non-type	1	103.17	Philippine	Visayan Islands	Samar Island		1910
P. vanicolensis	AMS I. 13099	Non-type	1	88.2	Vanuatu		Ringdove Bay		Aug. 1914
P. vanicolensis	AMS I. 13100	Non-type	1	82.28	Vanuatu		Ringdove Bay		Aug. 1914
P. vanicolensis	AMS I. 17096-057	Non-type	3	115.9-125.5	Papua New Guinea	Trobriand Islands	Kiriwinna		8 June 1970
P. vanicolensis	AMS I. 17491-009	Non-type	2	120.3-128.0	Solomon Islands		Savo Island		18 July 1973
P. vanicolensis	AMS I. 2190-008	Non-type	2	91.0-91.6	Philipinnes		Luzon, Bolinao		16 Apr. 1980
P. vanicolensis	AMS I. 37320-045	Non-type	1	139.9	Vanuatu		Tanna Island, Waisisi	0-6	31 May 1996
P. vanicolensis	AMS I. 9165	Non-type	1	127.16	Papua New Guinea
P. vanicolensis	AMS I. 9166	Non-type	1	134.02	Papua New Guinea
P. vanicolensis	ASIZP 74509	Non-type	1	83.25	Taiwan	New Taipei City	Wanli		20 Nov. 1977
P. vanicolensis	BMNH 1974.5.25.2484	Non-type	1	131.81	Papua New Guenia	Trobriand Islands	Kiriwina Island		8 May 1970
P. vanicolensis	BMNH 1974.5.25.2485	Non-type	1	122.85	Papua New Guenia	Trobriand Islands	Kiriwina Island		8 May 1970
P. vanicolensis	BPBM 00087	Non-type	1	119.93	U. S. A.	Marianas	Guam		9 July 2004
P. vanicolensis	BPBM 32253	Non-type	1	109.62	Indonesia		Bali, Padang Bai,		26 Sept. 1987
P. vanicolensis	BPBM 39765	Non-type	4	126.2-139.8	Fiji		Viti Levu Island, Suva		29 Jan. 2002
P. vanicolensis	BPBM 40641	Non-type	2	137.9-147.1	Indonesia		Bali, Padang Bai,		12 Nov. 1982
P. vanicolensis	FRLM 24692	Non-type	1	122.75	Indonesia	Sulawesi	Lembeh Island, Bitung		19 Jan. 2000
P. vanicolensis	KAUM–I. 043993	Non-type	1	124.97	Indonesia
P. vanicolensis	KAUM–I. 049341	Non-type	1	107.5	Malaysia	Sabah	Kota Kinabalu
P. vanicolensis	KAUM–I. 065385	Non-type	1	147.4	Taiwan	Keelung			22 June 2014
P. vanicolensis	KAUM–I. 065386	Non-type	1	132.68	Taiwan	Keelung			22 June 2014
P. vanicolensis	KAUM–I. 065386	Non-type			Taiwan	Pingtung	Hengchun
P. vanicolensis	KAUM–I. 065408	Non-type	1	144.1	Taiwan	Keelung			27 June 2014
P. vanicolensis	KAUM–I. 065408	Non-type			Taiwan	Pingtung	Hengchun
P. vanicolensis	KAUM–I. 161796	Non-type	1	148.7	Japan	Kagoshima	Kikai-jima Island, Hayamachi Port		22 Oct. 2021
P. vanicolensis	KPM-NI 30527	Non-type	1	145.8	Japan	Okinawa	Iriomote-jima Island, Todumari Beach
P. vanicolensis	MNHN-A224	Syntype	1	134.05	Solomon Islands	Vanikoro Islands
P. vanicolensis	MNHN-A418	Syntype	1	136.28	Solomon Islands	Vanikoro Islands
P. vanicolensis	MNHN-B2512	Syntype	1	66.44	Solomon Islands	Vanikoro Islands
P. vanicolensis	MNHN-B2513	Syntype	1	114.75	Solomon Islands	Vanikoro Islands
P. vanicolensis	NMMB-P 04442	Non-type	4	45.5-77.0	Taiwan	New Taipei City	Yeh-lin		2 Oct. 1960
P. vanicolensis	NMMB-P 12112	Non-type	1	124.5	Taiwan	Pingtung	Hengchun		6 May 2011
P. vanicolensis	NMMB-P 13808	Non-type	1	135.43	Taiwan	Pintung	Hengchun		14 June 2011
P. vanicolensis	NMMB-P 19327	Non-type	1	114.3	Taiwan	Pingtung	Hai-kou		10 Nov. 2011
P. vanicolensis	NMMB-P 29825-1	Non-type	1	137.4	Taiwan	Pingtung	Hengchun		1 Sept. 2017
P. vanicolensis	NMMB-P 29825-2	Non-type	1	114.7	Taiwan	Pingtung	Hengchun		1 Sept. 2017
P. vanicolensis	NMMB-P 29825-3	Non-type	1	120.5	Taiwan	Pingtung	Hengchun		1 Sept. 2017
P. vanicolensis	NMMB-P 29825-4	Non-type	1	113.2	Taiwan	Pingtung	Hengchun		1 Sept. 2017
P. vanicolensis	NMMB-P 29843	Non-type	1	97.9	Taiwan	Pingtung	Hengchun		1 Sept. 2017
P. vanicolensis	NSMT-71680	Non-type	3	120.6-138.3	Indonesia		Lombok	5	7 Feb. 1994
P. vanicolensis	NSMT-P 49901	Non-type	2	133.9-142.5	Indonesia		Ambon Island, Lathualat	5	1 Dec. 1992
P. vanicolensis	NSMT-P 61440	Non-type	1	126.75	Indonesia	Surawesi	Lembeh Island		19 Jan. 2000
P. vanicolensis	NSMT-P 67134	Non-type	1	137.88	Indonesia		Ambon Island, Lathualat	5	1 Dec. 1992
P. vanicolensis	NSMT-P 72237	Non-type	1	137.17	Indonesia		Lombok	5	12 Feb. 1994
P. vanicolensis	RMNH 1484	Non-type	1	132.69	Indonesia		(written as Molluca Islands)
P. vanicolensis	RMNH 15414	Non-type	2	42.1-86.6	Indonesia		Jakarta		Jan. 1914
P. vanicolensis	RMNH 15420	Non-type	1	128.89	Indonesia		Ambon Island		1879
P. vanicolensis	RMNH 15421	Non-type	2	122.6-126.8	Indonesia		Ambon Island
P. vanicolensis	RMNH 15423	Non-type	1	101.44	Papua New Guinea		Astrolabe Bay		26 Oct. 1896
P. vanicolensis	RMNH 29728	Non-type	1	135.01	Indonesia		Salayer Island		7～10 June 1984
P. vanicolensis	RMNH 6159	Non-type	22	47.9-125.9	Unknown
P. vanicolensis	URM-P 045427	Non-type	1	153.16	Japan	Okinawa	Iriomote-jima Island, Todumari Beach		10 Nov. 2009
P. vanicolensis	URM-P 045428	Non-type	1	132.53	Japan	Okinawa	Iriomote-jima Island, Todumari Beach		10 Nov. 2009
P. vanicolensis	URM-P 045429	Non-type	1	139.73	Japan	Okinawa	Iriomote-jima Island, Todumari Beach		10 Nov. 2009
P. vanicolensis	URM-P 045680	Non-type	1	144.12	Japan	Okinawa	Iriomote-jima Island, Todumari Beach		11 Feb. 2010
P. vanicolensis	URM-P 045681	Non-type	1	139.88	Japan	Okinawa	Iriomote-jima Island, Todumari Beach		11 Feb. 2010
P. vanicolensis	URM-P 045682	Non-type	1	141.64	Japan	Okinawa	Iriomote-jima Island, Todumari Beach		11 Feb. 2010
P. vanicolensis	URM-P 46347	Non-type	1	25.53	Japan	Okinawa	Iriomote-jima Island, Todumari Beach		2 July 2010
P. vanicolensis	URM-P 46348	Non-type	1	24.82	Japan	Okinawa	Iriomote-jima Island, Todumari Beach		2 July 2010
P. vanicolensis	URM-P 46349	Non-type	1		Japan	Okinawa	Iriomote-jima Island, Atoku-jima Island		5 Sept. 2008
P. vanicolensis	URM-P 47385	Non-type	1	122.04	Papua New Guenia				30 Sept. 2012
P. vanicolensis	URM-P 47386	Non-type	1	114.71	Papua New Guenia				30 Sept. 2012
P. vanicolensis	URM-P 47387	Non-type	1	118.5	Papua New Guenia				30 Sept. 2012
P. vanicolensis	URM-P 47388	Non-type	1	118.02	Papua New Guenia				30 Sept. 2012
P. vanicolensis	URM-P 47389	Non-type	1	120.14	Papua New Guenia				30 Sept. 2012
P. vanicolensis	URM-P 47569	Non-type	1	138.99	Japan	Yaeyama Islands	Yonaguni-jima Island, Kubura		24 July 2013
P. vanicolensis	USNM 126399	Non-type	2	91.7-130.6	Philipinnes		Luzon		Oct. 1903
P. vanicolensis	USNM 180500	Non-type	3	113.0-146.9	Indonesia	Sulawesi	Tanakeke Island, Celebes		21 Dec. 1909
P. vanicolensis	USNM 227080	Non-type	1	91.97	Philipinnes		Palawan, Puerto Princesa		29 Apr. 1981
P. vanicolensis	USNM 227894	Non-type	11	114.1-129.2	Indonesia		Halmahera I., Jailolo		1 June 1979
P. vanicolensis	USNM 269868	Non-type	1	125.42	Indonesia		Halmahera I., Jailolo		8 May 1981
P. vanicolensis	USNM 331247	Non-type	4	101.2-116.2	Philipinnes	Batanes	Batan Island		6 June 1985
P. vanicolensis	USNM 343778	Non-type	1	126	Papua New Guenia		Massas Island		6 Nov. 1978
P. vanicolensis	USNM 343779	Non-type	3	109.1-117.4	Papua New Guenia	Oro	Harvey Bay		6 Aug. 1975
P. vanicolensis	USNM 343780	Non-type	1	149.69	Vanuatu		Tanna Island, Waisisi		31 May 1996
P. vanicolensis	USNM 344376*	Non-type	4	80.0-120.2	Philipinnes		Panay Island		25 Sept. 1995
P. vanicolensis	USNM 344542	Non-type	1	117.39	Philipinnes		Guimaras Island	14-20	28 Sept. 1995
P. vanicolensis	USNM 344543	Non-type	1	129.16	Philipinnes		Guimaras Island		24 Sept. 1995
P. vanicolensis	USNM 354576*	Non-type	1	135.38	Solomon Islands	Santa Cruz Islands	Lomlom Island		18 Sept. 1998
P. vanicolensis	USNM 354577	Non-type	1	145.49	Solomon Islands	Stewart Islands	Matuiloto Island		2 Oct. 1998
P. vanicolensis	USNM 354579	Non-type	1	77.66	Solomon Islands	Santa Cruz Islands	Duff Island		24 Sept. 1998
P. vanicolensis	USNM 361221	Non-type	7	118.1-139.9	Vanuatu	Banks Islands	Vanua lava Island		23 May 1997
P. vanicolensis	USNM 363876*	Non-type	2	110.4-136.5	Vanuatu		Maewo Island, Lakrere Bay		25 May 1997
P. vanicolensis	USNM 364082	Non-type	1	136.16	Vanuatu		Epi Island, Revolien Bay	6-20	27 May 1997
P. vanicolensis	USNM 377895	Non-type	1	115.42	Philipinnes		Maricaban Island		26 May 2000
P. vanicolensis	USNM 379169	Non-type	1	133.88	Philipinnes		Mindoro Island		2 June 2000
P. vanicolensis	USNM 402190	Non-type	4	106.2-128.7	Papua New Guinea		New Island		20-25 Jan. 1976
P. vanicolensis	USNM 402200	Non-type	2	129.7-145.71	Philipinnes		Palawan, Puerto Princesa		27 June 1979
P. vanicolensis	USNM 402201	Non-type	2	117.6-130.5	Papua New Guinea	Trobriand Islands	Kiriwina		8 June 1970
P. vanicolensis	USNM 402224	Non-type	10	106.9-156.4	Indonesia	Banda Islands	Api Island		7 May 1974
P. vanicolensis	USNM 402229	Non-type	1	120.73	Indonesia		Kabaena Island, Tallabassi Bay	4-8	24 Feb. 1974
P. vanicolensis	USNM 402230	Non-type	1	127.54	Papua New Guinea	New britain	Rabaul		27 Feb. 1965
P. vanicolensis	USNM 402275	Non-type	2	119.2-125.3	Indonesia	Malacca Strait	Pulo Perak		31 Oct. 1963
P. vanicolensis	WAM P. 25240-001	Non-type	1	108.76	Indonesia		Ambon Island	3-4	29 Jan. 1975
P. vanicolensis	WAM P. 28166-007	Non-type	1	41.7	Papua New Guenia		Bougainville Island	0.1-3	4 Oct. 1983
P. vanicolensis	WAM P. 28166-007	Non-type	1	41.27	Papua New Guenia		Bougainville Island	0.1-3	4 Oct. 1983
P. vanicolensis	WAM P. 28166-007	Non-type	1	33.93	Papua New Guenia		Bougainville Island	0.1-3	4 Oct. 1983
P. vanicolensis	ZMA 133.455	Non-type	1	117.75	Indonesia		Adonara Island		17 July 1909
P. vanicolensis	ZUMT 12717	Non-type	1	96.34	Philipinnes		Basilan Island
P. vanicolensis	ZUMT 42348	Non-type	1	131.9	Philippines		Basilan Island		1926
P. vanicolensis	ZUMT P-458	Non-type	1	73.6	Japan	Kanagawa	Manazuru		Sept. or Oct. 1960
P. xanthoptera	AMS I. 22913-001	Non-type	1	104.92	Japan	Miyazaki			27 June 1975
P. xanthoptera	BMNH 1907.12.23.243	Non-type	1		Japan	Goto Islands
P. xanthoptera	BMNH 1907.12.23.244	Non-type	1	105.02	Japan	Goto Islands
P. xanthoptera	BMNH 1907.12.23.245	Non-type	1	99.76	Japan	Goto Islands
P. xanthoptera	BPBM 18971	Non-type	1	105.55	Japan	Izu Islands	Miyake-jima Island		19 May 1975
P. xanthoptera	BPBM 35287	Non-type	4	60.7-83.1	Japan	Ogasawara Islands	Chichi-jima Island, Ishiura		2 June 1992
P. xanthoptera	BPBM 41081	Non-type	2	109.2-109.9	Japan	Izu Islands	Miyake-jima Island		12 Aug. 1985
P. xanthoptera	BSKU 001333	Non-type	1	116.4	Japan	Kochi	Susaki		24 June 1951
P. xanthoptera	BSKU 001416	Non-type	1	82.2	Japan	Kochi	Tosa, Usa
P. xanthoptera	BSKU 002217	Non-type	1	88.8	Japan	Kochi	Kochi, Mimase		15 Oct. 1952
P. xanthoptera	BSKU 003485	Non-type	1	105.6	Japan	Kochi	Kochi, Urado		1953
P. xanthoptera	BSKU 003617	Non-type	1	95.8	Japan	Kochi	Muroto		10 May 1953
P. xanthoptera	BSKU 004441	Non-type	1	110	Japan	Goto Islands			9 Jan. 1955
P. xanthoptera	BSKU 004452	Non-type	1	106.2	Japan	Goto Islands			9 Jan. 1955
P. xanthoptera	BSKU 004712	Non-type		81	Japan	Kochi	Tosa, Usa		11 July 1955
P. xanthoptera	BSKU 005007	Non-type	1	40.2	Japan	Goto Islands	Fukue-jima Island		1 Aug. 1955
P. xanthoptera	BSKU 007291	Non-type	1	84.2	Japan	Kochi	Kochi, Mimase
P. xanthoptera	BSKU 009188	Non-type	1	104.4	Japan	Kochi	Muroto		24 July 1949
P. xanthoptera	BSKU 012546	Non-type	1	53.5	Japan	Kochi	Tosa, Usa		10 July 1966
P. xanthoptera	BSKU 037816	Non-type	1	111.4	Japan	Kochi	Okino-shima Island		28 Oct. 1982
P. xanthoptera	BSKU 037817	Non-type	1	111.2	Japan	Kochi	Okino-shima Island		28 Oct. 1982
P. xanthoptera	BSKU 037822	Non-type	1	110.9	Japan	Kochi	Okino-shima Island		28 Oct. 1982
P. xanthoptera	BSKU 037823	Non-type	1	109.3	Japan	Kochi	Okino-shima Island		28 Oct. 1982
P. xanthoptera	BSKU 037824	Non-type	1	111.1	Japan	Kochi	Okino-shima Island		28 Oct. 1982
P. xanthoptera	BSKU 037825	Non-type	1	111.3	Japan	Kochi	Okino-shima Island		28 Oct. 1982
P. xanthoptera	BSKU 037826	Non-type	1	105.8	Japan	Kochi	Okino-shima Island		28 Oct. 1982
P. xanthoptera	BSKU 037827	Non-type	1	85	Japan	Kochi	Okino-shima Island		28 Oct. 1982
P. xanthoptera	BSKU 037855	Non-type	1	98.4	Japan	Kochi	Okino-shima Island		29 Oct. 1982
P. xanthoptera	BSKU 037856	Non-type	1	112.4	Japan	Kochi	Okino-shima Island		29 Oct. 1982
P. xanthoptera	BSKU 037857	Non-type	1	107	Japan	Kochi	Okino-shima Island		29 Oct. 1982
P. xanthoptera	BSKU 037858	Non-type	1	105.3	Japan	Kochi	Okino-shima Island		29 Oct. 1982
P. xanthoptera	BSKU 037859	Non-type	1	111.7	Japan	Kochi	Okino-shima Island		29 Oct. 1982
P. xanthoptera	BSKU 041847	Non-type	1	117.3	Japan	Ehime	Ainan, Fukaura		30 May 1985
P. xanthoptera	BSKU 053147	Non-type	1	94	Japan	Kochi	Tosashimizu, Iburi		21 Sept. 2000
P. xanthoptera	BSKU 054407	Non-type	1	99	Japan	Kochi	Susaki		24 May 2001
P. xanthoptera	BSKU 056580	Non-type	1	111.4	Japan	Kochi	Otsuki, Kashiwa-jima Island		17 Nov. 2001
P. xanthoptera	BSKU 056701	Non-type	1	122.9	Japan	Kochi	Kuroshio, Irino		23 Aug. 2001
P. xanthoptera	BSKU 058965	Non-type	1	89.7	Japan	Kochi	Tosashimizu, Iburi		17 Nov. 2001
P. xanthoptera	BSKU 058966	Non-type	1	95	Japan	Kochi	Tosashimizu, Iburi		17 Nov. 2001
P. xanthoptera	BSKU 058967	Non-type	1	76.8	Japan	Kochi	Tosashimizu, Iburi		17 Nov. 2001
P. xanthoptera	BSKU 058968	Non-type	1	72.8	Japan	Kochi	Tosashimizu, Iburi		17 Nov. 2001
P. xanthoptera	BSKU 058969	Non-type	1	97	Japan	Kochi	Tosashimizu, Iburi		17 Nov. 2001
P. xanthoptera	BSKU 058970	Non-type	1	66.8	Japan	Kochi	Tosashimizu, Iburi		17 Nov. 2001
P. xanthoptera	BSKU 060368	Non-type	1	107	Japan	Kochi	Tosashimizu, Ashizuri		11 June 2002
P. xanthoptera	BSKU 060373	Non-type	1	98	Japan	Kochi	Tosashimizu, Ashizuri		10 June 2002
P. xanthoptera	BSKU 060568	Non-type	1	33	Japan	Kochi	Otsuki, Kashiwa-jima Island		22 Aug. 2002
P. xanthoptera	BSKU 060569	Non-type	1	33.3	Japan	Kochi	Otsuki, Kashiwa-jima Island		22 Aug. 2002
P. xanthoptera	BSKU 060570	Non-type	1	34.3	Japan	Kochi	Otsuki, Kashiwa-jima Island		22 Aug. 2002
P. xanthoptera	BSKU 060603	Non-type	1	125	Japan	Kochi	Susaki		22 July 2002
P. xanthoptera	BSKU 060604	Non-type	1	116.7	Japan	Kochi	Susaki		22 July 2002
P. xanthoptera	BSKU 060605	Non-type	1	114.3	Japan	Kochi	Susaki		22 July 2002
P. xanthoptera	BSKU 060606	Non-type	1	124.5	Japan	Kochi	Susaki		22 July 2002
P. xanthoptera	BSKU 060607	Non-type	1	94.4	Japan	Kochi	Susaki		22 July 2002
P. xanthoptera	BSKU 061101	Non-type	1	104.4	Japan	Kochi	Tosashimizu, Ashizuri		11 Sept. 2002
P. xanthoptera	BSKU 061102	Non-type	1	102.5	Japan	Kochi	Tosashimizu, Ashizuri		11 Sept. 2002
P. xanthoptera	BSKU 061103	Non-type	1	126.5	Japan	Kochi	Tosashimizu, Ashizuri		11 Sept. 2002
P. xanthoptera	BSKU 063602	Non-type	1	105.7	Japan	Kochi	Otsuki, Ajiro		14 Apr. 2000
P. xanthoptera	BSKU 063603	Non-type	1	65.6	Japan	Kochi	Otsuki, Ajiro		14 Apr. 2000
P. xanthoptera	BSKU 065867	Non-type	1	102.3	Japan	Mie	Owase Bay		6 Aug. 2003
P. xanthoptera	BSKU 065887	Non-type	1	108.8	Japan	Mie	Owase Bay		8 Aug. 2003
P. xanthoptera	BSKU 067413	Non-type	1	119.5	Japan	Kochi	Tosashimizu, Ashizuri		16 Sept. 2003
P. xanthoptera	BSKU 067414	Non-type	1	119.6	Japan	Kochi	Tosashimizu, Ashizuri		16 Sept. 2003
P. xanthoptera	BSKU 067416	Non-type	1	113.6	Japan	Kochi	Tosashimizu, Ashizuri		16 Sept. 2003
P. xanthoptera	BSKU 067417	Non-type	1	102	Japan	Kochi	Tosashimizu, Ashizuri		16 Sept. 2003
P. xanthoptera	BSKU 067967	Non-type	1	109.9	Japan	Kochi	Otsuki, Kashiwa-jima Island		22 Apr. 2003
P. xanthoptera	BSKU 068169	Non-type	1	118.6	Japan	Kochi	Kuroshio, Saga		12 Sept. 2002
P. xanthoptera	BSKU 068264	Non-type	1	102.2	Japan	Kochi	Otsuki, Kashiwa-jima Island		22 Apr. 2003
P. xanthoptera	BSKU 068869	Non-type	1	61.7	Japan	Kochi	Susaki		29 Sept. 2002
P. xanthoptera	BSKU 069718	Non-type	1	83.5	Japan	Kochi	Tosashimizu, Iburi		17 Sept. 2003
P. xanthoptera	BSKU 069719	Non-type	1	88.3	Japan	Kochi	Tosashimizu, Iburi		17 Sept. 2003
P. xanthoptera	BSKU 069720	Non-type	1	89.3	Japan	Kochi	Tosashimizu, Iburi		17 Sept. 2003
P. xanthoptera	BSKU 069721	Non-type	1	85.6	Japan	Kochi	Tosashimizu, Iburi		17 Sept. 2003
P. xanthoptera	BSKU 073993	Non-type	1	95.2	Japan	Kochi	Kuroshio, Saga		15 Nov. 2002
P. xanthoptera	BSKU 076505	Non-type	1	133	Japan	Kochi	Tosashimizu, Ashizuri		13 Sept. 2005
P. xanthoptera	BSKU 076506	Non-type	1	110.3	Japan	Kochi	Tosashimizu, Ashizuri		13 Sept. 2005
P. xanthoptera	BSKU 079648	Non-type	1	29.2	Japan	Kochi	Tosa, Shiranohana		14 Jan. 2006
P. xanthoptera	BSKU 080582	Non-type	1	112.3	Japan	Kochi	Susaki		12 May 1992
P. xanthoptera	BSKU 080583	Non-type	1	96.3	Japan	Kochi	Susaki		12 May 1992
P. xanthoptera	BSKU 080584	Non-type	1	77.7	Japan	Kochi	Susaki		12 May 1992
P. xanthoptera	BSKU 083403	Non-type	1	89.6	Japan	Kochi	Tosashimizu, Iburi		27 Sept. 1995
P. xanthoptera	BSKU 083404	Non-type	1	83.8	Japan	Kochi	Tosashimizu, Iburi		27 Sept. 1995
P. xanthoptera	BSKU 084272	Non-type	1	87.8	Japan	Kochi	Tosashimizu, Iburi		20 Feb. 1998
P. xanthoptera	BSKU 084775	Non-type	1	90.5	Japan	Kochi	Tosashimizu, Iburi		27 Sept. 1995
P. xanthoptera	BSKU 084776	Non-type	1	57	Japan	Kochi	Tosashimizu, Iburi		27 Sept. 1995
P. xanthoptera	BSKU 085131	Non-type	1	81.5	Japan	Kochi	Kochi, Mimase		30 Aug. 1997
P. xanthoptera	BSKU 088112	Non-type	1	76.4	Japan	Kochi	Kuroshio, Irino		11 Sept. 2006
P. xanthoptera	BSKU 093397	Non-type	1	54.2	Japan	Kochi	Muroto		16 Jan. 2008
P. xanthoptera	BSKU 095045	Non-type	1		Unknown
P. xanthoptera	BSKU 095340	Non-type	1	25	Japan	Kochi	Tosa, Shiranohana		23 Jan. 2007
P. xanthoptera	BSKU 095675?	Non-type	1	31.7	Unknown
P. xanthoptera	BSKU 095889	Non-type	1	116.8	Japan	Kochi	Okino-shima Island, Moshima		22 July 2008
P. xanthoptera	BSKU 095890	Non-type	1	101.9	Japan	Kochi	Okino-shima Island, Moshima		22 July 2008
P. xanthoptera	BSKU 095940	Non-type	1	29.2	Japan	Kochi	Tosa, Usa		22 July 2008
P. xanthoptera	BSKU 096990	Non-type	1	71.7	Japan	Kochi	Nakatosa, Kure		13 Dec. 2007
P. xanthoptera	BSKU 100082	Non-type	1	124.7	Japan	Kochi	Okino-shima Island, Moshima		9 Apr. 2013
P. xanthoptera	BSKU 100083	Non-type	1	109.9	Japan	Kochi	Okino-shima Island, Moshima		9 Apr. 2013
P. xanthoptera	BSKU 100170	Non-type	1	98.7	Japan	Kochi	Susaki, Nakano-shima Island		27 Sept. 2009
P. xanthoptera	BSKU 105422	Non-type	1	43.3	Japan	Kochi	Kuroshio, Kumanoura		2 May 2011
P. xanthoptera	BSKU 106702	Non-type	1	123.4	Japan	Kochi	Okino-shima Island, Moshima		19 July 2004
P. xanthoptera	BSKU 106703	Non-type	1	116.8	Japan	Kochi	Okino-shima Island, Moshima		19 July 2004
P. xanthoptera	BSKU 107883	Non-type	1	86.4	Japan	Kochi	Tosa, Shiranohana		4 July 2012
P. xanthoptera	BSKU 108695	Non-type	1	87.8	Japan	Kochi	Tosashimizu, Iburi		13 Sept. 2007
P. xanthoptera	BSKU 108696	Non-type	1	85.4	Japan	Kochi	Tosashimizu, Iburi		13 Sept. 2007
P. xanthoptera	BSKU 108697	Non-type	1	85.9	Japan	Kochi	Tosashimizu, Iburi		13 Sept. 2007
P. xanthoptera	BSKU 108698	Non-type	1	70	Japan	Kochi	Tosashimizu, Iburi		13 Sept. 2007
P. xanthoptera	BSKU 110888	Non-type	1	83	Japan	Kochi	Okino-shima Island
P. xanthoptera	BSKU 117293	Non-type	1	99	Japan	Kochi	Susaki
P. xanthoptera	BSKU 117294	Non-type	1	97.8	Japan	Kochi	Susaki
P. xanthoptera	BSKU 117295	Non-type	1	111.24	Japan	Kochi	Susaki
P. xanthoptera	BSKU 117297	Non-type	1	106.02	Japan	Kochi	Susaki
P. xanthoptera	BSKU 117298	Non-type	1	100	Japan	Kochi	Susaki
P. xanthoptera	BSKU 117299	Non-type	1	106.5	Japan	Kochi	Susaki
P. xanthoptera	BSKU 119465	Non-type	1	43	Japan	Kochi	Susaki, Shironohana		13 May
P. xanthoptera	BSKU 119465	Non-type	1	41.2	Japan	Kochi	Susaki, Shironohana		13 May
P. xanthoptera	BSKU 119465	Non-type	1	40.3	Japan	Kochi	Susaki, Shironohana		13 May
P. xanthoptera	BSKU 119465	Non-type	1	36	Japan	Kochi	Susaki, Shironohana		13 May
P. xanthoptera	BSKU 119466	Non-type	1		Japan	Kochi	Susaki, Shironohana		13 May
P. xanthoptera	CBM-ZF 01889	Non-type	3	8.9-14.7	Japan	Chiba	Isumi, Ohara Fishing Port		25 Aug. 1990
P. xanthoptera	CBM-ZF 02775	Non-type	47	10.9-17.1	Japan	Chiba	Isumi, Ohara Fishing Port		4 Apr. 1991
P. xanthoptera	CBM-ZF 02839	Non-type	1	105.5	Okinawa	Chiba	Tateyama, Ainohama		20 June 1992
P. xanthoptera	CBM-ZF 02842	Non-type	1	99.2	Okinawa	Chiba	Tateyama, Ainohama		20 June 1992
P. xanthoptera	CBM-ZF 02842	Non-type	1	103	Okinawa	Chiba	Tateyama, Ainohama		20 June 1992
P. xanthoptera	CBM-ZF 02971	Non-type	1	78.6	Okinawa	Chiba	Tateyama, Ainohama		12 Sept. 1992
P. xanthoptera	CBM-ZF 02983	Non-type	1	78.7	Okinawa	Chiba	Tateyama, Ainohama		12 Sept. 1992
P. xanthoptera	CBM-ZF 12926	Non-type	1	55.8	Japan	Chiba	Tateyama		5 Dec. 2011
P. xanthoptera	CBM-ZF 14352	Non-type	1	47	Unknown				2012
P. xanthoptera	CBM-ZF 14352	Non-type	1	48.6	Unknown				2012
P. xanthoptera	CBM-ZF 3200	Non-type	2	88.1-88.6	Japan	Chiba	Minamiboso, Chitose		29 Oct. 1992
P. xanthoptera	CMNH-ZF 00716	Non-type	1	66.9	Japan	Chiba	Katsuura		30 July 1998
P. xanthoptera	CMNH-ZF 00717	Non-type	1	73	Japan	Chiba	Katsuura		30 July 1998
P. xanthoptera	CMNH-ZF 00718	Non-type	1	74.1	Japan	Chiba	Katsuura		30 July 1998
P. xanthoptera	CMNH-ZF 00719	Non-type	1	63.2	Japan	Chiba	Katsuura		30 July 1998
P. xanthoptera	CMNH-ZF 00776	Non-type	1	72.2	Japan	Chiba	Katsuura		19 Aug. 1998
P. xanthoptera	CMNH-ZF 00777	Non-type	1	73	Japan	Chiba	Katsuura		19 Aug. 1998
P. xanthoptera	CMNH-ZF 00778	Non-type	1	71.5	Japan	Chiba	Katsuura		19 Aug. 1998
P. xanthoptera	CMNH-ZF 01742	Non-type	1	64.4	Japan	Wakayama	Shirahama		5 May 1973
P. xanthoptera	CMNH-ZF 01746	Non-type	1	55.6	Japan	Wakayama	Shirahama		5 May 1973
P. xanthoptera	CMNH-ZF 01747	Non-type	1	62.6	Japan	Wakayama	Shirahama		5 May 1973
P. xanthoptera	CMNH-ZF 01748	Non-type	1	57.2	Japan	Wakayama	Shirahama		5 May 1973
P. xanthoptera	CMNH-ZF 01749	Non-type	1	52.3	Japan	Wakayama	Shirahama		5 May 1973
P. xanthoptera	CMNH-ZF 01965	Non-type	1	88	Japan	Wakayama	Kushimoto		3 Oct. 1995
P. xanthoptera	CMNH-ZF 01966	Non-type	1	87.7	Japan	Wakayama	Kushimoto		3 Oct. 1995
P. xanthoptera	CMNH-ZF 01967	Non-type	1	88	Japan	Wakayama	Kushimoto		3 Oct. 1995
P. xanthoptera	CMNH-ZF 01968	Non-type	1	91.1	Japan	Wakayama	Kushimoto		3 Oct. 1995
P. xanthoptera	CMNH-ZF 01969	Non-type	1	88.9	Japan	Wakayama	Kushimoto		3 Oct. 1995
P. xanthoptera	CMNH-ZF 01970	Non-type	1	86.2	Japan	Wakayama	Kushimoto		3 Oct. 1995
P. xanthoptera	CMNH-ZF 01971	Non-type	1	95.1	Japan	Wakayama	Kushimoto		3 Oct. 1995
P. xanthoptera	CMNH-ZF 01972	Non-type	1	89.1	Japan	Wakayama	Kushimoto		3 Oct. 1995
P. xanthoptera	CMNH-ZF 02737	Non-type	1	24.8	Japan	Chiba	Katsuura		7 Sept. 2001
P. xanthoptera	CMNH-ZF 02738	Non-type	1	26.1	Japan	Chiba	Katsuura		7 Sept. 2001
P. xanthoptera	CMNH-ZF 02739	Non-type	1	26.5	Japan	Chiba	Katsuura		7 Sept. 2001
P. xanthoptera	CMNH-ZF 02740	Non-type	100	19.5-24.8	Japan	Chiba	Katsuura		7 Sept. 2001
P. xanthoptera	CMNH-ZF 02741	Non-type	68	14.1-26.7	Japan	Chiba	Katsuura		7 Sept. 2001
P. xanthoptera	CMNH-ZF 11977	Non-type	1	80.5	Japan	Chiba	Tateyama		3 Nov. 2004
P. xanthoptera	FAKU 70286	Non-type	1	86.43	Japan	Miyazaki	Toi		2 May 1999
P. xanthoptera	FAKU 72279	Non-type	1	90.84	Japan	Kochi	Iburi
P. xanthoptera	FMNH 55532	Non-type	1	89.43	Japan	Kanagawa	Sagami Bay
P. xanthoptera	FMNH 55549	Non-type	1	113.61	Japan	Kanagawa	Sagami Bay		6 June 1924
P. xanthoptera	FRLM 01213	Non-type	48	5.2-12.8	Japan	Tokyo	Kozu-shima Island		1 Aug. 1977
P. xanthoptera	FRLM 01534	Non-type	1	27.03	Japan	Mie	Zaga-shima Island		27 Aug. 1978
P. xanthoptera	FRLM 01535	Non-type	1	12.34	Japan	Mie	Zaga-shima Island		27 Aug. 1978
P. xanthoptera	FRLM 01536	Non-type	1	12.39	Japan	Mie	Zaga-shima Island		27 Aug. 1978
P. xanthoptera	FRLM 02175	Non-type	1	77.52	Japan	Mie	Shima, Wagu		11 Aug. 1979
P. xanthoptera	FRLM 02275	Non-type	1	88.22	Japan	Mie	Shima, Wagu		11 Oct. 1979
P. xanthoptera	FRLM 02276	Non-type	1	95.55	Japan	Mie	Shima, Wagu		11 Oct. 1979
P. xanthoptera	FRLM 02465	Non-type	1	60.91	Japan	Mie	Shima		5 May 1980
P. xanthoptera	FRLM 02466	Non-type	1	47.33	Japan	Mie	Shima		5 May 1980
P. xanthoptera	FRLM 03923	Non-type	1	61.38	Japan	Mie	Shima, Wagu		19 Dec. 1982
P. xanthoptera	FRLM 03924	Non-type	1	49.69	Japan	Mie	Shima, Wagu		19 Dec. 1982
P. xanthoptera	FRLM 04604	Non-type	1	58.81	Japan	Mie	Zaga-shima Island		24 Jan. 1985
P. xanthoptera	FRLM 04759	Non-type	1	44.77	Japan	Mie	Zaga-shima Island		15 Feb. 1985
P. xanthoptera	FRLM 04760	Non-type	1	53.8	Japan	Mie	Zaga-shima Island		15 Feb. 1985
P. xanthoptera	FRLM 04816	Non-type	1	72.02	Japan	Mie	Shima, Ago Bay		5 July 1985
P. xanthoptera	FRLM 04817	Non-type	1	64.83	Japan	Mie	Shima, Ago Bay		5 July 1985
P. xanthoptera	FRLM 04818	Non-type	1	70.27	Japan	Mie	Shima, Ago Bay		5 July 1985
P. xanthoptera	FRLM 05106	Non-type	1	97.25	Japan	Mie	Shima, Wagu		10 Oct. 1985
P. xanthoptera	FRLM 05107	Non-type	1	94.95	Japan	Mie	Shima, Wagu		10 Oct. 1985
P. xanthoptera	FRLM 05153	Non-type	1	65.5	Japan	Mie	Shima, Ago Bay		1 Dec. 1985
P. xanthoptera	FRLM 05154	Non-type	1	55.42	Japan	Mie	Shima, Ago Bay		1 Dec. 1985
P. xanthoptera	FRLM 05155	Non-type	1	61.77	Japan	Mie	Shima, Ago Bay		1 Dec. 1985
P. xanthoptera	FRLM 06306	Non-type	1	60.85	Japan	Mie	Shima, Ago Bay		26 Oct. 1986
P. xanthoptera	FRLM 06308	Non-type	1	56.46	Japan	Mie	Shima, Ago Bay		26 Oct. 1986
P. xanthoptera	FRLM 06310	Non-type	1	54.84	Japan	Mie	Shima, Ago Bay		26 Oct. 1986
P. xanthoptera	FRLM 06457	Non-type	1	48.99	Japan	Mie	Zaga-shima Island		29 Jan. 1987
P. xanthoptera	FRLM 06458	Non-type	1	58.04	Japan	Mie	Zaga-shima Island		29 Jan. 1987
P. xanthoptera	FRLM 06459	Non-type	1	50.97	Japan	Mie	Zaga-shima Island		29 Jan. 1987
P. xanthoptera	FRLM 06460	Non-type	1	55.9	Japan	Mie	Zaga-shima Island		29 Jan. 1987
P. xanthoptera	FRLM 06461	Non-type	1	52.74	Japan	Mie	Zaga-shima Island		29 Jan. 1987
P. xanthoptera	FRLM 06462	Non-type	1	52.29	Japan	Mie	Zaga-shima Island		29 Jan. 1987
P. xanthoptera	FRLM 06463	Non-type	1	53.61	Japan	Mie	Zaga-shima Island		29 Jan. 1987
P. xanthoptera	FRLM 06464	Non-type	1	50.65	Japan	Mie	Zaga-shima Island		29 Jan. 1987
P. xanthoptera	FRLM 06465	Non-type	1	43.72	Japan	Mie	Zaga-shima Island		29 Jan. 1987
P. xanthoptera	FRLM 06466	Non-type	1	49.52	Japan	Mie	Zaga-shima Island		29 Jan. 1987
P. xanthoptera	FRLM 06885	Non-type	1	97.49	Japan	Mie	Shima, Wagu		26 Jan. 1988
P. xanthoptera	FRLM 09069	Non-type	1	116.89	Japan
P. xanthoptera	FRLM 09392	Non-type	1	102.22	Japan
P. xanthoptera	FRLM 09682	Non-type	1	95.35	Japan	Mie	Shima, Ago Bay		26 July 1989
P. xanthoptera	FRLM 24430	Non-type	1	91.86	Japan	Mie	Shima, Wagu		13 Oct. 1999
P. xanthoptera	FRLM 24439	Non-type	1	84.32	Japan	Mie	Shima, Wagu		13 Oct. 1999
P. xanthoptera	FRLM 24440	Non-type	1	59.32	Japan	Mie	Shima, Wagu		13 Oct. 1999
P. xanthoptera	FRLM 24441	Non-type	1	58.67	Japan	Mie	Shima, Wagu		13 Oct. 1999
P. xanthoptera	FRLM 26135	Non-type	1	58.2	Japan	Kanagawa	Odawara		10 Oct. 2000
P. xanthoptera	FRLM 26136	Non-type	1	59.96	Japan	Kanagawa	Odawara		10 Oct. 2000
P. xanthoptera	FRLM 26137	Non-type	1	58.1	Japan	Kanagawa	Odawara		10 Oct. 2000
P. xanthoptera	FRLM 28534	Non-type	1	98.97	Japan	Mie	Kumano, Yukiura		26 Dec. 2001
P. xanthoptera	FRLM 35821	Non-type	1	49.29	Japan	Mie	Ise Bay		6 Aug. 2009
P. xanthoptera	FRLM 36713	Non-type	1	34.28	Japan	Mie	Shima, Ago Bay		9 Nov. 2009
P. xanthoptera	FRLM 36721	Non-type	1	77.23	Japan	Mie	Owase		29 Aug. 2010
P. xanthoptera	FRLM 36993	Non-type	1	60.5	Japan	Mie	Shima, Ago Bay		10 Oct. 2010
P. xanthoptera	FRLM 37303	Non-type	1	55.56	Japan	Mie	Shima, Ago Bay		13 Dec. 2010
P. xanthoptera	FRLM 37496	Non-type	1	99.97	Japan	Mie	Minamiise-cho, Nayaura		14 Oct. 2010
P. xanthoptera	FRLM 38926	Non-type	1	76.29	Japan	Mie	Owase		8 Aug. 2011
P. xanthoptera	FRLM 38927	Non-type	1	80.89	Japan	Mie	Owase		8 Aug. 2011
P. xanthoptera	FRLM 38928	Non-type	1	75.75	Japan	Mie	Owase		8 Aug. 2011
P. xanthoptera	FRLM 39636	Non-type	1	90.21	Japan	Mie	Shima, Ago Bay		10 Oct. 2011
P. xanthoptera	FRLM 39667	Non-type	1	70.46	Japan	Mie	Shima, Ago Bay		13 Nov. 2011
P. xanthoptera	FRLM 39668	Non-type	1	66.1	Japan	Mie	Shima, Ago Bay		13 Nov. 2011
P. xanthoptera	FRLM 39848	Non-type	1	95.54	Japan	Mie	Shima, Ago Bay		23 Nov. 2011
P. xanthoptera	FRLM 39849	Non-type	1	70.01	Japan	Mie	Shima, Ago Bay		23 Nov. 2011
P. xanthoptera	FRLM 41070	Non-type	1	93.49	Japan	Mie	Owase		27 May 2012
P. xanthoptera	FRLM 41853	Non-type	1	76.68	Japan	Mie	Minamiise-cho, Nayaura		19 Aug. 2011
P. xanthoptera	FRLM 42176	Non-type	1	81.8	Japan	Mie	Shima, Ago Bay		12 Sept. 2012
P. xanthoptera	FRLM 42183	Non-type	1	93.66	Japan	Mie	Shima, Ago Bay		12 Sept. 2012
P. xanthoptera	FRLM 42520	Non-type	1	42.52	Japan	Mie	Shima, Ago Bay		10 Oct. 2012
P. xanthoptera	FRLM 42521	Non-type	1	39.97	Japan	Mie	Shima, Ago Bay		10 Oct. 2012
P. xanthoptera	FRLM 43824	Non-type	1	58.3	Japan	Mie	Zaga-shima Island		8 Dec. 2012
P. xanthoptera	FRLM 44493	Non-type	1	94.33	Japan	Mie	Minamiise-cho, Nayaura		7 Dec. 2012
P. xanthoptera	FRLM 45916	Non-type	1	119.26	Japan	Mie	Kumano, Nigishima		7 Sept. 2013
P. xanthoptera	FRLM 46105	Non-type	1	35.93	Japan	Mie	Zaga-shima Island		27 Sept. 2013
P. xanthoptera	FRLM 46292	Non-type	1	53.8	Japan	Mie	Shima, Ago Bay		31 Oct. 2013
P. xanthoptera	FRLM 46684	Non-type	1	54.48	Japan	Mie	Shima, Ago Bay		23 Dec. 2013
P. xanthoptera	FRLM 46846	Non-type	1	56.5	Japan	Mie	Shima, Ago Bay		5 Jan. 2014
P. xanthoptera	FRLM 46847	Non-type	1	54.01	Japan	Mie	Shima, Ago Bay		5 Jan. 2014
P. xanthoptera	FRLM 48287	Non-type	1	93.18	Japan	Mie	Owase, Haida		25 June 2014
P. xanthoptera	KAUM–I. 000068	Non-type	1		Japan	Kagoshima	Minamisatsuma, Kasasa
P. xanthoptera	KAUM–I. 000069	Non-type	1		Japan	Kagoshima	Minamisatsuma, Kasasa
P. xanthoptera	KAUM–I. 000078	Non-type	1	96.08	Japan	Kagoshima	Minamisatsuma, Kataura
P. xanthoptera	KAUM–I. 000756	Non-type	1	55.8	Japan	Kagoshima	Minamiosumi, Izashiki
P. xanthoptera	KAUM–I. 001119	Non-type	1	52.5	Japan	Kagoshima	Minamiosumi, Izashiki
P. xanthoptera	KAUM–I. 003372	Non-type	1	96.9	Japan	Kagoshima	Koyama
P. xanthoptera	KAUM–I. 003907	Non-type	1	103.4	Japan	Kagoshima	Ibusuki, Chiringa-shima Island
P. xanthoptera	KAUM–I. 003908	Non-type	1	110.86	Japan	Kagoshima	Ibusuki, Chiringa-shima Island
P. xanthoptera	KAUM–I. 003971	Non-type	1	103.6	Japan	Kagoshima	Minamiosumi, Izashiki
P. xanthoptera	KAUM–I. 004653	Non-type	1	128.4	Japan	Kagoshima	Ibusuki, Chiringa-shima Island
P. xanthoptera	KAUM–I. 004661	Non-type	1	108.73	Japan	Kagoshima	Ibusuki, Chiringa-shima Island
P. xanthoptera	KAUM–I. 005449	Non-type	1	106.6	Japan	Kagoshima	Ibusuki, Chiringa-shima Island
P. xanthoptera	KAUM–I. 005451	Non-type	1	110.3	Japan	Kagoshima	Ibusuki, Chiringa-shima Island
P. xanthoptera	KAUM–I. 005452	Non-type	1	110.4	Japan	Kagoshima	Ibusuki, Chiringa-shima Island
P. xanthoptera	KAUM–I. 005453	Non-type	1	107.8	Japan	Kagoshima	Ibusuki, Chiringa-shima Island
P. xanthoptera	KAUM–I. 005454	Non-type	1	77.8	Japan	Kagoshima	Ibusuki, Chiringa-shima Island
P. xanthoptera	KAUM–I. 009407	Non-type	1	86.8	Japan	Kagoshima	Ibusuki, Kaimon
P. xanthoptera	KAUM–I. 009408	Non-type	1	93.7	Japan	Kagoshima	Ibusuki, Kaimon
P. xanthoptera	KAUM–I. 009409	Non-type	1	78.4	Japan	Kagoshima	Ibusuki, Kaimon
P. xanthoptera	KAUM–I. 009616	Non-type	1	74.48	Japan	Miyazaki	Nango, Meitsu
P. xanthoptera	KAUM–I. 010219	Non-type	1	89.2	Japan	Kagoshima	Ibusuki, Kaimon
P. xanthoptera	KAUM–I. 010371	Non-type	1	76.3	Japan	Kagoshima	Ibusuki, Kaimon-Kawashiri
P. xanthoptera	KAUM–I. 010979	Non-type	1	76.8	Japan	Kagoshima	Ibusuki, Kaimon-Kawashiri
P. xanthoptera	KAUM–I. 010999	Non-type	1	73.5	Japan	Kagoshima	Ibusuki, Kaimon-Kawashiri
P. xanthoptera	KAUM–I. 011000	Non-type	1	68.4	Japan	Kagoshima	Ibusuki, Kaimon-Kawashiri
P. xanthoptera	KAUM–I. 012695	Non-type	1	83.9	Japan	Kagoshima	Ibusuki, Kaimon-Kawashiri
P. xanthoptera	KAUM–I. 013720	Non-type	1	114.17	Japan	Kagoshima	Ibusuki, Kaimonkawashiri
P. xanthoptera	KAUM–I. 015961	Non-type	1	110	Japan	Kagoshima	Ibusuki, Kaimon-Kawashiri
P. xanthoptera	KAUM–I. 015962	Non-type	1	92.1	Japan	Kagoshima	Uchinoura Bay
P. xanthoptera	KAUM–I. 015963	Non-type	1	90	Japan	Kagoshima	Uchinoura Bay
P. xanthoptera	KAUM–I. 015964	Non-type	1	84.1	Japan	Kagoshima	Uchinoura Bay
P. xanthoptera	KAUM–I. 017610	Non-type	1	62.1	Japan	Kagoshima	Ibusuki, Kaimon-Kawashiri
P. xanthoptera	KAUM–I. 018961	Non-type	1	79.7	Japan	Kagoshima	Ibusuki, Kaimon-Kawashiri
P. xanthoptera	KAUM–I. 018984	Non-type	1	79.2	Japan	Kagoshima	Ibusuki, Kaimon-Kawashiri
P. xanthoptera	KAUM–I. 019130	Non-type	1	96.6	Japan	Kagoshima	Ibusuki, Chiringa-shima Island
P. xanthoptera	KAUM–I. 020671	Non-type	1	79.3	Japan	Kagoshima	Minamisatsuma, Kataura
P. xanthoptera	KAUM–I. 021261	Non-type	1	76.3	Japan	Kagoshima	Ibusuki, Kaimon-Kawashiri
P. xanthoptera	KAUM–I. 021262	Non-type	1	77.4	Japan	Kagoshima	Ibusuki, Kaimon-Kawashiri
P. xanthoptera	KAUM–I. 021277	Non-type	1	68.4	Japan	Kagoshima	Ibusuki, Kaimon-Kawashiri
P. xanthoptera	KAUM–I. 021282	Non-type	1	78.3	Japan	Kagoshima	Ibusuki, Kaimon-Kawashiri
P. xanthoptera	KAUM–I. 021292	Non-type	1	76.4	Japan	Kagoshima	Ibusuki, Kaimon-Kawashiri
P. xanthoptera	KAUM–I. 021299	Non-type	1	67.9	Japan	Kagoshima	Ibusuki, Kaimon-Kawashiri
P. xanthoptera	KAUM–I. 021300	Non-type	1	86.4	Japan	Kagoshima	Ibusuki, Kaimon-Kawashiri
P. xanthoptera	KAUM–I. 021303	Non-type	1	71.7	Japan	Kagoshima	Ibusuki, Kaimon-Kawashiri
P. xanthoptera	KAUM–I. 021309	Non-type	1	71	Japan	Kagoshima	Ibusuki, Kaimon-Kawashiri
P. xanthoptera	KAUM–I. 021317	Non-type	1	67.2	Japan	Kagoshima	Ibusuki, Chiringa-shima Island
P. xanthoptera	KAUM–I. 021321	Non-type	1	126.61	Japan	Kagoshima	Ibusuki, Kaimonkawashiri
P. xanthoptera	KAUM–I. 021322	Non-type	1	79.7	Japan	Kagoshima	Ibusuki, Kaimon-Kawashiri
P. xanthoptera	KAUM–I. 021349	Non-type	1	105	Japan	Miyazaki	Nango, Meitsu
P. xanthoptera	KAUM–I. 025214	Non-type	1	47.37	Japan	Kagoshima	Ibusuki, Kaimonkawashiri
P. xanthoptera	KAUM–I. 026638	Non-type	1	105.1	Japan	Kagoshima	Ibusuki, Kaimon-Kawashiri
P. xanthoptera	KAUM–I. 026639	Non-type	1	98.6	Japan	Kagoshima	Ibusuki, Kaimon-Kawashiri
P. xanthoptera	KAUM–I. 026640	Non-type	1	102.2	Japan	Kagoshima	Ibusuki, Kaimon-Kawashiri
P. xanthoptera	KAUM–I. 027568	Non-type	1	47.2	Japan	Kagoshima	Ibusuki, Kaimon-Kawashiri
P. xanthoptera	KAUM–I. 027760	Non-type	1	102.51	Japan	Kagoshima	Minamisatsuma, Kataura
P. xanthoptera	KAUM–I. 028713	Non-type	1	81.5	Japan	Kagoshima	Ibusuki, Kaimon-Kawashiri
P. xanthoptera	KAUM–I. 028714	Non-type	1	117.4	Japan	Kagoshima	Ibusuki, Kaimon-Kawashiri
P. xanthoptera	KAUM–I. 028715	Non-type	1	104	Japan	Kagoshima	Ibusuki, Kaimon-Kawashiri
P. xanthoptera	KAUM–I. 030002	Non-type	1	81.9	Japan	Kagoshima	Tanega-shima Island, Hirota
P. xanthoptera	KAUM–I. 030039	Non-type	1	78.3	Japan	Kagoshima	Minamiosumi, Izashiki
P. xanthoptera	KAUM–I. 030372	Non-type	1	68.3	Japan	Kagoshima	Ibusuki, Kaimon-Kawashiri
P. xanthoptera	KAUM–I. 030755	Non-type	1	124.7	Japan	Kagoshima	Minamisatsuma, Bonotsu
P. xanthoptera	KAUM–I. 031715	Non-type	1	136.6	Japan	Osumi Islands	Take-shima Island
P. xanthoptera	KAUM–I. 032606	Non-type	1	97.9	Japan	Kagoshima	Ibusuki, Kaimon
P. xanthoptera	KAUM–I. 032607	Non-type	1	116	Japan	Kagoshima	Ibusuki, Kaimon
P. xanthoptera	KAUM–I. 032608	Non-type	1	110.7	Japan	Kagoshima	Ibusuki, Kaimon
P. xanthoptera	KAUM–I. 032609	Non-type	1	106.7	Japan	Kagoshima	Ibusuki, Kaimon
P. xanthoptera	KAUM–I. 032610	Non-type	1	111	Japan	Kagoshima	Ibusuki, Kaimon
P. xanthoptera	KAUM–I. 032611	Non-type	1	86.2	Japan	Kagoshima	Ibusuki, Kaimon
P. xanthoptera	KAUM–I. 032612	Non-type	1	111.2	Japan	Kagoshima	Ibusuki, Kaimon
P. xanthoptera	KAUM–I. 032613	Non-type	1	97.7	Japan	Kagoshima	Ibusuki, Kaimon
P. xanthoptera	KAUM–I. 032614	Non-type	1	115.2	Japan	Kagoshima	Ibusuki, Kaimon
P. xanthoptera	KAUM–I. 032615	Non-type	1	98.6	Japan	Kagoshima	Ibusuki, Kaimon
P. xanthoptera	KAUM–I. 037911	Non-type	1	103.65	Japan	Osumi Islands	Iou-jima Island
P. xanthoptera	KAUM–I. 038576	Non-type	1	123.3	Japan	Kagoshima	Ibusuki, Chiringa-shima Island
P. xanthoptera	KAUM–I. 038664	Non-type	1	18.21	Japan	Osumi Islands	Yaku-shima Island, Yudomari
P. xanthoptera	KAUM–I. 038677	Non-type	1	98.1	Japan	Kagoshima	Ibusuki, Chiringa-shima Island
P. xanthoptera	KAUM–I. 038728	Non-type	1	112.7	Japan	Kagoshima	Minamisatsuma, Bonotsu
P. xanthoptera	KAUM–I. 038729	Non-type	1	94.9	Japan	Kagoshima	Minamisatsuma, Bonotsu
P. xanthoptera	KAUM–I. 040834	Non-type	1	101	Japan	Kagoshima	Ibusuki, Kaimon-Kawashiri
P. xanthoptera	KAUM–I. 040835	Non-type	1	98.8	Japan	Kagoshima	Ibusuki, Kaimon-Kawashiri
P. xanthoptera	KAUM–I. 040989	Non-type	1	83	Japan	Kagoshima	Ibusuki, Kaimon-Kawashiri
P. xanthoptera	KAUM–I. 040990	Non-type	1	87.7	Japan	Kagoshima	Ibusuki, Kaimon-Kawashiri
P. xanthoptera	KAUM–I. 040991	Non-type	1	73.2	Japan	Kagoshima	Ibusuki, Kaimon-Kawashiri
P. xanthoptera	KAUM–I. 043930	Non-type	1	63	Japan	Kagoshima	Uchinoura Bay
P. xanthoptera	KAUM–I. 047595	Non-type	1		Thailand	Ranong	Amphoe Kuraburi
P. xanthoptera	KAUM–I. 048374	Non-type	1	106.6	Japan	Kagoshima	Tanega-shima Island, Hirota
P. xanthoptera	KAUM–I. 050219	Non-type	1	100.1	Japan	Kagoshima	Tanega-shima Island, Kumano
P. xanthoptera	KAUM–I. 051635	Non-type	1	61	Japan	Kagoshima	Tanega-shima Island, Kumano
P. xanthoptera	KAUM–I. 051636	Non-type	1	59.5	Japan	Kagoshima	Tanega-shima Island, Kumano
P. xanthoptera	KAUM–I. 051637	Non-type	1	68.1	Japan	Kagoshima	Tanega-shima Island, Kumano
P. xanthoptera	KAUM–I. 051638	Non-type	1	61.1	Japan	Kagoshima	Tanega-shima Island, Kumano
P. xanthoptera	KAUM–I. 051639	Non-type	1	61.8	Japan	Kagoshima	Tanega-shima Island, Kumano
P. xanthoptera	KAUM–I. 051640	Non-type	1	56.2	Japan	Kagoshima	Tanega-shima Island, Kumano
P. xanthoptera	KAUM–I. 052521	Non-type	1	94.3	Japan	Kagoshima	Tanega-shima Island, Makigawa
P. xanthoptera	KAUM–I. 053789	Non-type	1	99.5	Japan	Kagoshima	Tanega-shima Island, Kumano
P. xanthoptera	KAUM–I. 054415	Non-type	1	114.1	Japan	Kagoshima	Tanega-shima Island
P. xanthoptera	KAUM–I. 055309	Non-type	1	75	Japan	Kagoshima	Kagoshima Bay
P. xanthoptera	KAUM–I. 055375	Non-type	1	72.5	Japan	Kagoshima	Ibusuki, Kaimon-Kawashiri
P. xanthoptera	KAUM–I. 055525	Non-type	1	87	Japan	Kagoshima	Ibusuki, Kaimon-Kawashiri
P. xanthoptera	KAUM–I. 055526	Non-type	1	88.6	Japan	Kagoshima	Ibusuki, Kaimon-Kawashiri
P. xanthoptera	KAUM–I. 055527	Non-type	1	104.7	Japan	Kagoshima	Ibusuki, Kaimon-Kawashiri
P. xanthoptera	KAUM–I. 074500	Non-type	1	129.4	Japan	Ogasawara Islands	Haha-jima Island, Maehama		25 June 2015
P. xanthoptera	KAUM–I. 074501	Non-type	1	117.1	Japan	Ogasawara Islands	Haha-jima Island, Maehama		25 June 2015
P. xanthoptera	KAUM–I. 074502	Non-type	1	129.4	Japan	Ogasawara Islands	Haha-jima Island, Maehama		25 June 2015
P. xanthoptera	KAUM–I. 074515	Non-type	1	117.9	Japan	Ogasawara Islands	Haha-jima Island, Maehama		28 June 2015
P. xanthoptera	KAUM–I. 074587	Non-type	1	109.8	Japan	Ogasawara Islands	Nishi-jima Island		3 July 2015
P. xanthoptera	KAUM–I. 074588	Non-type	1	125.1	Japan	Ogasawara Islands	Nishi-jima Island		3 July 2015
P. xanthoptera	KAUM–I. 074589	Non-type	1	122.9	Japan	Ogasawara Islands	Nishi-jima Island		3 July 2015
P. xanthoptera	KAUM–I. 074631	Non-type	1	30.2	Japan	Ogasawara Islands	Chichi-jima Island, Kopepe Beach		4 July 2015
P. xanthoptera	KAUM–I. 074632	Non-type	1	26.1	Japan	Ogasawara Islands	Chichi-jima Island, Kopepe Beach		4 July 2015
P. xanthoptera	KAUM–I. 074633	Non-type	1	25.5	Japan	Ogasawara Islands	Chichi-jima Island, Kopepe Beach		4 July 2015
P. xanthoptera	KAUM–I. 074634	Non-type	1	24.6	Japan	Ogasawara Islands	Chichi-jima Island, Kopepe Beach		4 July 2015
P. xanthoptera	KAUM–I. 074635	Non-type	1	33.5	Japan	Ogasawara Islands	Chichi-jima Island, Kopepe Beach		4 July 2015
P. xanthoptera	KAUM–I. 074734	Non-type	1	99.1	Japan	Ogasawara Islands	Chichi-jima Island, Futami		7 July 2015
P. xanthoptera	KAUM–I. 074736	Non-type	1	104	Japan	Ogasawara Islands	Chichi-jima Island, Futami		7 July 2015
P. xanthoptera	KAUM–I. 083157	Non-type	1	114.2	Japan	Ogasawara Islands	Haha-jima Island, Maehama		25 June 2015
P. xanthoptera	KAUM–I. 083158	Non-type	1	111	Japan	Ogasawara Islands	Haha-jima Island, Maehama		25 June 2015
P. xanthoptera	KAUM–I. 083159	Non-type	1	104.5	Japan	Ogasawara Islands	Haha-jima Island, Maehama		25 June 2015
P. xanthoptera	KAUM–I. 083160	Non-type	1	124.4	Japan	Ogasawara Islands	Haha-jima Island, Maehama		25 June 2015
P. xanthoptera	KAUM–I. 083161	Non-type	1	110.7	Japan	Ogasawara Islands	Haha-jima Island, Maehama		25 June 2015
P. xanthoptera	KAUM–I. 083162	Non-type	1	119.8	Japan	Ogasawara Islands	Haha-jima Island, Maehama		25 June 2015
P. xanthoptera	KAUM–I. 083163	Non-type	1	122.6	Japan	Ogasawara Islands	Haha-jima Island, Maehama		25 June 2015
P. xanthoptera	KAUM–I. 083164	Non-type	1	126.5	Japan	Ogasawara Islands	Haha-jima Island, Maehama		25 June 2015
P. xanthoptera	KAUM–I. 083165	Non-type	1	120	Japan	Ogasawara Islands	Haha-jima Island, Maehama		25 June 2015
P. xanthoptera	KAUM–I. 083166	Non-type	1	107.8	Japan	Ogasawara Islands	Haha-jima Island, Maehama		25 June 2015
P. xanthoptera	KAUM–I. 083167	Non-type	1	114	Japan	Ogasawara Islands	Haha-jima Island, Maehama		25 June 2015
P. xanthoptera	KAUM–I. 083168	Non-type	1	123.3	Japan	Ogasawara Islands	Haha-jima Island, Maehama		25 June 2015
P. xanthoptera	KAUM–I. 095901	Non-type	1	131.5	Japan	Kagoshima	Kuro-shima Island		21 Nov. 2016
P. xanthoptera	KBF-I 00069	Non-type	1	120.7	Japan	Kochi	Otsuki, Komame		3 June 2019
P. xanthoptera	KBF-I 00101	Non-type	1	105.7	Japan	Kochi	Otsuki		3 June 2019
P. xanthoptera	KBF-I 00102	Non-type	1	96.4	Japan	Kochi	Otsuki		3 June 2019
P. xanthoptera	KBF-I 00103	Non-type	1	104.5	Japan	Kochi	Otsuki		3 June 2019
P. xanthoptera	KBF-I 00104	Non-type	1	100.1	Japan	Kochi	Otsuki		3 June 2019
P. xanthoptera	KBF-I 00105	Non-type	1	102.4	Japan	Kochi	Otsuki		3 June 2019
P. xanthoptera	KBF-I 00106	Non-type	1	101.3	Japan	Kochi	Otsuki		3 June 2019
P. xanthoptera	KBF-I 00107	Non-type	1	102.6	Japan	Kochi	Otsuki		3 June 2019
P. xanthoptera	KBF-I 00108	Non-type	1	105.5	Japan	Kochi	Otsuki		3 June 2019
P. xanthoptera	KBF-I 00109	Non-type	1	96.4	Japan	Kochi	Otsuki		3 June 2019
P. xanthoptera	KBF-I 00110	Non-type	1	99.0	Japan	Kochi	Otsuki		3 June 2019
P. xanthoptera	KBF-I 00111	Non-type	1	99.8	Japan	Kochi	Otsuki		3 June 2019
P. xanthoptera	KBF-I 00112	Non-type	1	97.6	Japan	Kochi	Otsuki		3 June 2019
P. xanthoptera	KBF-I 00113	Non-type	1	99.2	Japan	Kochi	Otsuki		3 June 2019
P. xanthoptera	KBF-I 00114	Non-type	1	100.6	Japan	Kochi	Otsuki		3 June 2019
P. xanthoptera	KBF-I 00115	Non-type	1	98.6	Japan	Kochi	Otsuki		3 June 2019
P. xanthoptera	KBF-I 00116	Non-type	1	95.8	Japan	Kochi	Otsuki		3 June 2019
P. xanthoptera	KBF-I 00117	Non-type	1	100.4	Japan	Kochi	Otsuki		3 June 2019
P. xanthoptera	KBF-I 00118	Non-type	1	107.1	Japan	Kochi	Otsuki		3 June 2019
P. xanthoptera	KBF-I 00119	Non-type	1	96.4	Japan	Kochi	Otsuki		3 June 2019
P. xanthoptera	KBF-I 00120	Non-type	1	107.1	Japan	Kochi	Otsuki		3 June 2019
P. xanthoptera	KBF-I 00268	Non-type	1	123.0	Japan	Kochi	Otsuki, Amaji		1 July 2019
P. xanthoptera	KBF-I 00269	Non-type	1	121.4	Japan	Kochi	Otsuki, Amaji		1 July 2019
P. xanthoptera	KBF-I 00270	Non-type	1	126.5	Japan	Kochi	Otsuki, Amaji		1 July 2019
P. xanthoptera	KBF-I 00271	Non-type	1	116.0	Japan	Kochi	Otsuki, Amaji		1 July 2019
P. xanthoptera	KBF-I 00272	Non-type	1	112.0	Japan	Kochi	Otsuki, Amaji		1 July 2019
P. xanthoptera	KBF-I 00273	Non-type	1	122.7	Japan	Kochi	Otsuki, Amaji		1 July 2019
P. xanthoptera	KBF-I 00274	Non-type	1	122.2	Japan	Kochi	Otsuki, Amaji		1 July 2019
P. xanthoptera	KBF-I 00275	Non-type	1	124.7	Japan	Kochi	Otsuki, Amaji		1 July 2019
P. xanthoptera	KBF-I 00276	Non-type	1	123.4	Japan	Kochi	Otsuki, Amaji		1 July 2019
P. xanthoptera	KBF-I 00277	Non-type	1	120.4	Japan	Kochi	Otsuki, Amaji		1 July 2019
P. xanthoptera	KBF-I 00278	Non-type	1	119.9	Japan	Kochi	Otsuki, Amaji		1 July 2019
P. xanthoptera	KBF-I 00279	Non-type	1	131.2	Japan	Kochi	Otsuki, Amaji		1 July 2019
P. xanthoptera	KBF-I 00280	Non-type	1	115.9	Japan	Kochi	Otsuki, Amaji		1 July 2019
P. xanthoptera	KBF-I 00281	Non-type	1	110.8	Japan	Kochi	Otsuki, Amaji		1 July 2019
P. xanthoptera	KBF-I 00282	Non-type	1	121.1	Japan	Kochi	Otsuki, Amaji		1 July 2019
P. xanthoptera	KBF-I 00283	Non-type	1	117.0	Japan	Kochi	Otsuki, Amaji		1 July 2019
P. xanthoptera	KBF-I 00284	Non-type	1	120.9	Japan	Kochi	Otsuki, Amaji		1 July 2019
P. xanthoptera	KBF-I 00285	Non-type	1	114.7	Japan	Kochi	Otsuki, Amaji		1 July 2019
P. xanthoptera	KBF-I 00286	Non-type	1	116.0	Japan	Kochi	Otsuki, Amaji		1 July 2019
P. xanthoptera	KBF-I 00287	Non-type	1	106.8	Japan	Kochi	Otsuki, Amaji		1 July 2019
P. xanthoptera	KBF-I 00288	Non-type	1	109.2	Japan	Kochi	Otsuki, Amaji		1 July 2019
P. xanthoptera	KBF-I 00289	Non-type	1	112.9	Japan	Kochi	Otsuki, Amaji		1 July 2019
P. xanthoptera	KBF-I 00290	Non-type	1	98.9	Japan	Kochi	Otsuki, Amaji		1 July 2019
P. xanthoptera	KBF-I 00291	Non-type	1	85.3	Japan	Kochi	Otsuki, Amaji		1 July 2019
P. xanthoptera	KBF-I 00292	Non-type	1	81.8	Japan	Kochi	Otsuki, Amaji		1 July 2019
P. xanthoptera	KBF-I 00293	Non-type	1	96.6	Japan	Kochi	Otsuki, Amaji		1 July 2019
P. xanthoptera	KBF-I 00308	Non-type	1	97.9	Japan	Kochi	Otsuki		8 July 2019
P. xanthoptera	KBF-I 00309	Non-type	1	87.7	Japan	Kochi	Otsuki		8 July 2019
P. xanthoptera	KBF-I 00310	Non-type	1	86.8	Japan	Kochi	Otsuki		8 July 2019
P. xanthoptera	KBF-I 00311	Non-type	1	80.2	Japan	Kochi	Otsuki		8 July 2019
P. xanthoptera	KBF-I 00312	Non-type	1	82.8	Japan	Kochi	Otsuki		8 July 2019
P. xanthoptera	KBF-I 00313	Non-type	1	79.9	Japan	Kochi	Otsuki		8 July 2019
P. xanthoptera	KBF-I 00314	Non-type	1	83.4	Japan	Kochi	Otsuki		8 July 2019
P. xanthoptera	KBF-I 00315	Non-type	1	81.8	Japan	Kochi	Otsuki		8 July 2019
P. xanthoptera	KBF-I 00316	Non-type	1	76.8	Japan	Kochi	Otsuki		8 July 2019
P. xanthoptera	KBF-I 00317	Non-type	1	79.4	Japan	Kochi	Otsuki		8 July 2019
P. xanthoptera	KBF-I 00318	Non-type	1	87.4	Japan	Kochi	Otsuki		8 July 2019
P. xanthoptera	KBF-I 00319	Non-type	1	87.3	Japan	Kochi	Otsuki		8 July 2019
P. xanthoptera	KBF-I 00320	Non-type	1	82.2	Japan	Kochi	Otsuki		8 July 2019
P. xanthoptera	KBF-I 00321	Non-type	1	85.2	Japan	Kochi	Otsuki		8 July 2019
P. xanthoptera	KBF-I 00322	Non-type	1	75.5	Japan	Kochi	Otsuki		8 July 2019
P. xanthoptera	KBF-I 00323	Non-type	1	83.1	Japan	Kochi	Otsuki		8 July 2019
P. xanthoptera	KBF-I 00324	Non-type	1	80.0	Japan	Kochi	Otsuki		8 July 2019
P. xanthoptera	KBF-I 00325	Non-type	1	73.2	Japan	Kochi	Otsuki		8 July 2019
P. xanthoptera	KBF-I 00326	Non-type	1	77.3	Japan	Kochi	Otsuki		8 July 2019
P. xanthoptera	KBF-I 00327	Non-type	1	77.5	Japan	Kochi	Otsuki		8 July 2019
P. xanthoptera	KBF-I 00328	Non-type	1	82.0	Japan	Kochi	Otsuki		8 July 2019
P. xanthoptera	KBF-I 00329	Non-type	1	80.3	Japan	Kochi	Otsuki		8 July 2019
P. xanthoptera	KBF-I 00330	Non-type	1	80.1	Japan	Kochi	Otsuki		8 July 2019
P. xanthoptera	KBF-I 00331	Non-type	1	79.5	Japan	Kochi	Otsuki		8 July 2019
P. xanthoptera	KBF-I 00332	Non-type	1	78.7	Japan	Kochi	Otsuki		8 July 2019
P. xanthoptera	KBF-I 00333	Non-type	1	76.2	Japan	Kochi	Otsuki		8 July 2019
P. xanthoptera	KBF-I 00334	Non-type	1	77.2	Japan	Kochi	Otsuki		8 July 2019
P. xanthoptera	KBF-I 00335	Non-type	1	74.9	Japan	Kochi	Otsuki		8 July 2019
P. xanthoptera	KBF-I 00336	Non-type	1	78.5	Japan	Kochi	Otsuki		8 July 2019
P. xanthoptera	KBF-I 00681	Non-type	1	123.3	Japan	Kochi	Otsuki, Nishidomari		17 Sept. 2019
P. xanthoptera	KBF-I 00682	Non-type	1	90.9	Japan	Kochi	Otsuki, Nishidomari		17 Sept. 2019
P. xanthoptera	KBF-I 00683	Non-type	1	109.3	Japan	Kochi	Otsuki, Nishidomari		17 Sept. 2019
P. xanthoptera	KBF-I 00684	Non-type	1	119.4	Japan	Kochi	Otsuki, Nishidomari		17 Sept. 2019
P. xanthoptera	KBF-I 00685	Non-type	1	121.8	Japan	Kochi	Otsuki, Nishidomari		17 Sept. 2019
P. xanthoptera	KBF-I 00686	Non-type	1	108.0	Japan	Kochi	Otsuki, Nishidomari		17 Sept. 2019
P. xanthoptera	KBF-I 00687	Non-type	1	123.0	Japan	Kochi	Otsuki, Nishidomari		17 Sept. 2019
P. xanthoptera	KBF-I 00688	Non-type	1	125.0	Japan	Kochi	Otsuki, Nishidomari		17 Sept. 2019
P. xanthoptera	KBF-I 00689	Non-type	1	106.5	Japan	Kochi	Otsuki, Nishidomari		17 Sept. 2019
P. xanthoptera	KBF-I 00690	Non-type	1	88.7	Japan	Kochi	Otsuki, Nishidomari		17 Sept. 2019
P. xanthoptera	KBF-I 00691	Non-type	1	95.6	Japan	Kochi	Otsuki, Nishidomari		17 Sept. 2019
P. xanthoptera	KBF-I 00692	Non-type	1	115.6	Japan	Kochi	Otsuki, Nishidomari		17 Sept. 2019
P. xanthoptera	KBF-I 00693	Non-type	1	114.7	Japan	Kochi	Otsuki, Nishidomari		17 Sept. 2019
P. xanthoptera	KBF-I 00792	Non-type	1	125.7	Japan	Kochi	Otsuki		18 July 2019
P. xanthoptera	KBF-I 01020	Non-type	1	108.1	Japan	Kochi	Otsuki, Komame		5 Mar. 2020
P. xanthoptera	KBF-I 01382	Non-type	1	31.3	Japan	Kochi	Tosashimizu		6 June 2019
P. xanthoptera	KBF-I 01383	Non-type	5	26.3-39.0	Japan	Kochi	Tosashimizu		6 June 2019
P. xanthoptera	KBF-I 01395	Non-type	1	63.6	Japan	Kochi	Otsuki		27 Apr. 2021
P. xanthoptera	KBF-I 01399	Non-type	1	117.7	Japan	Kochi	Otsuki		27 Apr. 2021
P. xanthoptera	KPM-NI 08320	Non-type	1	25.5	Japan	Kanagawa	Misaki, Koajiro		4 Oct. 2003
P. xanthoptera	KPM-NI 08325	Non-type	1	38.9	Japan	Shizuoka	Shimoda, Shirahamaichiki		21 Dec. 2001
P. xanthoptera	KPM-NI 08326	Non-type	1	30.4	Japan	Shizuoka	Shimoda, Shirahamaichiki		21 Dec. 2001
P. xanthoptera	KPM-NI 11899	Non-type	1	91.2	Japan	Chiba	Tateyama, Susaki		16 Oct. 2002
P. xanthoptera	KPM-NI 11905	Non-type	1	86.4	Japan	Chiba	Tateyama, Susaki		16 Oct. 2002
P. xanthoptera	KPM-NI 11906	Non-type	3	40.8-53.4	Japan	Chiba	Tateyama, Susaki		16 Oct. 2002
P. xanthoptera	KPM-NI 14104	Non-type	1	89.1	Japan	Chiba	Tateyama, Susaki		11 Oct. 2004
P. xanthoptera	KPM-NI 14105	Non-type	1	86.9	Japan	Chiba	Tateyama, Susaki		11 Oct. 2004
P. xanthoptera	KPM-NI 14106	Non-type	1	85.6	Japan	Chiba	Tateyama, Susaki		11 Oct. 2004
P. xanthoptera	KPM-NI 14107	Non-type	1	87.4	Japan	Chiba	Tateyama, Susaki		11 Oct. 2004
P. xanthoptera	KPM-NI 18760	Non-type	2	15.7-21.4	Japan	Chiba	Tateyama, Sakata		28 May 2005
P. xanthoptera	KPM-NI 21571	Non-type	1	15.5	Japan	Chiba	Tateyama, Sakata		5 July 2003
P. xanthoptera	KPM-NI 22978	Non-type	1	21.4	Japan	Chiba	Tateyama, Sakata		27 Aug. 2007
P. xanthoptera	KPM-NI 22979	Non-type	1	19.4	Japan	Chiba	Tateyama, Sakata		27 Aug. 2007
P. xanthoptera	KPM-NI 22979	Non-type	1	19.3	Japan	Chiba	Tateyama, Sakata		27 Aug. 2007
P. xanthoptera	KPM-NI 22980	Non-type	1	16.6	Japan	Chiba	Tateyama, Sakata		27 Aug. 2007
P. xanthoptera	KPM-NI 23412	Non-type	1	46.2	Japan	Chiba	Tateyama, Sakata		Oct. 2008
[truncated: 292 more rows]
