# Supplementary material for: ﻿A review of the genus Pempheris (Teleostei, Pempheridae) found in Japan and Taiwan
Source: Zookeys. 2024 Dec 9;1220:123–63. doi: 10.3897/zookeys.1220.126762 (PMC11650195; doi:10.3897/zookeys.1220.126762)
Supplement: Supplementary material 2 — requency distributions of pored lateral-line scales of species of Pempheris distributed in Japan and Taiwan, with P.flavicycla for comparison [file zookeys-1220-123_article-126762__-s002.xlsx]

## Sheet: Sheet1
Species	Number of pored lateral-line scales
	44	45	46	47	48	49	50	51	52	53	54	55	56	57	58	59	60	61	62	63	64	65	66	67	68	69	70	71	72	73	74	75	76	77	78	79	80	81	82	83	84	85	86	87	88
P. adusta								1	6	7	23	45	64	56	44	37	19	5	4
P. flavicycla						2	1		3	11	14	9	18	14	14	8	11	5	8	1	2
P. familia																																									1	1			1
P. japonica																										1	1	4	4	2	9	13	8	9	11	7	4	2	1
P. nyctereutes																													1	1	2	1	1	2	1	4	1	4
P. oualensis																	2	8	17	27	30	19	18	9	13	11	6	5	1
P. sasakii																								1	2	5	4	5	6	6	2	3	2	1	2
P. schwenkii	1	2	8	24	31	18	27	12	6	2
P. ufuagari																			2	6	3	5	4	5	4			1
P. vanicolensis													1	4	7	12	19	13	15	8	7	6
P. xanthoptera		3	7	6	21	28	15	15	6	1	1		1
